# Supplementary material for: Non-invasive bioinert room-temperature quantum sensor from silicon carbide qubits
Source: Nat Mater. 2025 Nov 6;24(12):1913–9. doi: 10.1038/s41563-025-02382-9 (PMC12657224; doi:10.1038/s41563-025-02382-9)
Supplement: Supplementary file 6 — Source data for Fig. 1. [file 41563_2025_2382_MOESM6_ESM.xls]

## Sheet: b
	DL gap
C atoms	C1-inter	C1-anti		C2-inter	C2-anti		C3-inter	C3-anti		C4-inter	C4-anti		Si-Si		ring		Dangling
1	1.77	1.47	2	1.8741	1.69	3	2.4915	1.31	4	2.87238	2.1735	7	2.77	5	1.8	6	1.68
1	1.78	2.08	2	2.8965	0.91	3		1.95	4	2.7713	2.4	7	3.221	5	2.0735	6	2.49
1	2.41	1.06	2	2.6		3		2.85	4		2.31	7	3.002	5	1.9362	6	2.4972
1	2.56		2	1.45		3		2.07	4		2.0772	7	2.85	5	1.76
1	2.6		2	2.901		3		2.9009				7	3.3071	5	2.5094
1	1.47		2	2.87		3		1.24						5	2.4221
1	2.29		2	2.8018		3		3.0386
1	2.14		2	2.94		3		3.0926
1	1.78		2	2.9476		3		2.804
1	2.06		2	2.19		3		2.6298
1	2.0776		2	2.702		3		2.341
1	1.975		2	2.8117
1	1.17		2	2.912
1	1.47		2	1.87
1	1.77		2	2.84
1	1.64		2	3.0442
1	2.0892		2	2.96
1	1.58		2	1.59
1	1.49		2	2.7138
1	1.52		2	2.8674
1	1.69		2	2.852
1	1.54		2	3.02
1	1.72		2	2.93
1	1.6		2	2.49
1	1.74		2	2.42
1	3.08		2	2.8554
1	2.21		2	3.0035
1	1.7		2	2.13
			2	2.56
			2	2.43
			2	2.64
			2	2.7615
			2	2.6377
			2	2.7215

## Sheet: c
ZPL	LVM	LVM			ZPL	LVM	LVM			ZPL	LVM	LVM		ZPL	LVM	LVM		ZPL	LVM	LVM		ZPL	LVM	LVM			ZPL	LVM	LVM
eV	meV	meV			eV	meV	meV			eV	meV	meV		eV	meV	meV		eV	meV	meV		eV	meV	meV			eV	meV	meV
ZPL	3C_Si	range	3C_Si	anti	ZPL	2Ci	range			ZPL	Si-Si	range		ZPL	Dangling	range		ZPL	ring	range		ZPL	C3	range			ZPL	4Ci	range
2.4864	173.612	57.6744	3C_Si	anti	2.314	151.278	34.2244	2Ci	inter	3.0193	130.46	15.5417	Si-Si	1.8796	118.383	5.24015	Dangling	1.9052	162.555	48.0474	ring	2.0287	146.794	26.8688	C3	inter	2.2736	154.766	32.9525	4Ci
2.5628	178.913	65.5765	3C_Si	anti	2.1475	138.141	19.0308	2Ci	inter													1.9388	149.395	34.9623	C3	inter
2.706	180.674	57.3073	3C_Si	anti	2.135	138.191	18.7406	2Ci	inter													1.6904	152.141	38.64	C3	inter
2.3169	179.211	63.8451	3C_Si	anti	2.2339	149.495	24.5972	2Ci	inter
--	--	--		--	2.2873	134.932	21.37	2Ci	inter
--	--	--		--	2.3935	147.971	24.0613	2Ci	inter
--	--	--		--	1.8894	148.044	35.0386	2Ci	inter
--	--	--		--	2.4878	150.298	0.64747	2Ci	inter
--	--	--		--	2.0074	140.054	21.6041	2Ci	inter
--	--	--		--	2.3236	149.272	24.6666	2Ci	inter
--	--	--		--	2.326	137.335	18.1696	C2	inter
--	--	--		--	2.2393	144.307	26.6373	C2	inter
--	--	--		--	2.1857	146.515	26.5222	C2	inter
--	--	--		--	2.3116	148.075	24.9739	C2	inter
--	--	--		--

## Sheet: d
interface	si-si	interface	sp2	sp2	interface	C=C	C=C	interface	cluster	cluster
11	0.457	12.5	0.97432		14	1.53995	2.79138	15.5	1.97831	2.56236
11	0.17301	12.5	0.10986		14	1.61023	2.87411	15.5	0.2656	--
11	0.01594	12.5	0.29455		14	2.10019	2.92386	15.5	0.30651	3.28371
11	0.14796	12.5	0.63176		14	0.42057	--	15.5	2.15176	2.58595
11	0.26418	12.5	1.19537		14	0.18033	--	15.5	0.61935	--
11	0.30155	12.5	1.07103		14	1.90267	2.2961	15.5	2.27441	2.43273
11	0.48085	12.5	1.38051		14	1.55447	2.80265	15.5	1.07006	--
11	0.19104	12.5	1.62177		14	1.42726	2.41321	15.5	1.43895	--
11	0.14761	12.5	--	2.12252	14	1.58146	2.43226	15.5	-3.28663	2.82478
11	0.21323	12.5	1.66654	--	14	1.47938	2.3751	15.5	-3.28663	3.1702
11	0.27761	12.5	--	2.6421	14	1.42165	2.54993	15.5	1.08156	--
11	0.2026	12.5	1.00904	--	14	1.73559	2.6508	15.5	2.35305	--
11	0.14062	12.5	0.97848	--	14	1.57405	2.74792	15.5	-3.12424	2.72695
11	0.21902	12.5	1.43917	--	14	1.57571	2.57522	15.5	2.36499	--
11	0.08216	12.5	1.16024	--	14	1.39937	2.60718	15.5	-3.15073	3.13822
11	0.10612	12.5	1.08088	--	14	1.89967	2.86885	15.5	-3.15073	3.15944
11	0.09666	12.5	0.21188	--	14	0.81819	3.14557	15.5	1.23391	--
11	0.12437	12.5	1.23781	--	--	--	--	15.5	1.58159	--
11	0.31737	12.5	0.47122	--	--	--	--	15.5	2.14559	--
11	0.19337	12.5	1.19046	--	--	--	--	15.5	-3.15951	3.16307
11	0.303	12.5	--	2.0868	--	--	--	--
11	0.54619	12.5	--	2.9868	--	--	--	--
11	0.02457	12.5	--	3.1032	--	--	--	--
11	0.27291	12.5	--	3.0732	--	--	--	--
11	0.40887	--	--		--	--	--	--
11	0.49909	--	--		--	--	--	--
11	0.44198	--	--		--	--	--	--
11	0.20393	--	--		--	--	--	--
11	0.18105	--	--		--	--	--	--
11	0.32099	--	--		--	--	--	--
11	0.18639	--	--		--	--	--	--
11	0.0584	--	--		--	--	--	--
11	0.10014	--	--		--	--	--	--
11	0.54262	--	--		--	--	--	--
11	0.0455	--	--		--	--	--	--
11	0.07311	--	--		--	--	--	--
11	0.09047	--	--		--	--	--	--
11	0.29156	--	--		--	--	--	--
11	0.46252	--	--		--	--	--	--
11	0.54567	--	--		--	--	--	--
11	0.86002	--			--	--	--	--
					--	--	--	--
					--	--	--	--
					--	--	--	--
					--	--	--	--
					--	--	--	--
					--	--	--	--
					--	--	--	--
					--	--	--	--
					--	--	--	--
					--	--	--	--
					--	--	--	--
					--	--	--	--
					--	--	--	--
					--	--	--	--
					--	--	--	--
					--	--	--	--
					--	--	--	--
					--	--	--	--
					--	--	--	--
					--	--	--	--
					--	--	--	--
					--	--	--	--
					--	--	--	--
					--	--	--	--
					--	--	--	--
					--	--	--	--
					--	--	--	--
					--	--	--	--
					--	--	--	--
					--	--	--	--
					--	--	--	--
					--	--	--	--
					--	--	--	--
					--	--	--	--
					--	--	--	--
					--	--	--	--
					--	--	--	--
					--	--	--	--
					--	--	--	--
					--	--	--	--
					--	--	--	--
					--	--	--	--
					--	--	--	--
					--	--	--	--
					--	--	--	--
					--	--	--	--
					--	--	--	--
					--	--	--	--
					--	--	--	--
