# Supplementary material for: Non-invasive bioinert room-temperature quantum sensor from silicon carbide qubits
Source: Nat Mater. 2025 Nov 6;24(12):1913–9. doi: 10.1038/s41563-025-02382-9 (PMC12657224; doi:10.1038/s41563-025-02382-9)
Supplement: Supplementary file 7 — Source data for Fig. 2. [file 41563_2025_2382_MOESM7_ESM.xls]

## Sheet: Sheet1
1	-20.786	-20.786	1	1
2	-20.7161	-20.7161	1	1
3	-20.713	-20.713	1	1
4	-20.6047	-20.6047	1	1
5	-20.5498	-20.5498	1	1
6	-20.5477	-20.5477	1	1
7	-20.3846	-20.3846	1	1
8	-20.3384	-20.3384	1	1
9	-20.3363	-20.3363	1	1
10	-20.3136	-20.3136	1	1
11	-20.3129	-20.3129	1	1
12	-20.2532	-20.2532	1	1
13	-20.253	-20.253	1	1
14	-20.2516	-20.2516	1	1
15	-20.2039	-20.2039	1	1
16	-20.1536	-20.1536	1	1
17	-20.1504	-20.1504	1	1
18	-20.1315	-20.1315	1	1
19	-19.9599	-19.9599	1	1
20	-19.9581	-19.9581	1	1
21	-19.9546	-19.9546	1	1
22	-19.9065	-19.9065	1	1
23	-19.9043	-19.9043	1	1
24	-19.855	-19.855	1	1
25	-19.8469	-19.8469	1	1
26	-19.8444	-19.8444	1	1
27	-19.8068	-19.8068	1	1
28	-19.7854	-19.7854	1	1
29	-19.7842	-19.7842	1	1
30	-19.7796	-19.7796	1	1
31	-19.7279	-19.7279	1	1
32	-19.7269	-19.7269	1	1
33	-19.7242	-19.7242	1	1
34	-19.6577	-19.6577	1	1
35	-19.6367	-19.6367	1	1
36	-19.6356	-19.6356	1	1
37	-15.5834	-15.5818	1	1
38	-15.5114	-15.5103	1	1
39	-15.3333	-15.3323	1	1
40	-15.3238	-15.3227	1	1
41	-15.32	-15.32	1	1
42	-15.3188	-15.3188	1	1
43	-15.2953	-15.2953	1	1
44	-15.2871	-15.2871	1	1
45	-15.2865	-15.2865	1	1
46	-15.2526	-15.2526	1	1
47	-15.2464	-15.2464	1	1
48	-15.2454	-15.2454	1	1
49	-15.1126	-15.1119	1	1
50	-15.07	-15.0699	1	1
51	-15.068	-15.0676	1	1
52	-15.0673	-15.0668	1	1
53	-15.064	-15.0609	1	1
54	-15.0628	-15.0596	1	1
55	-15.0398	-15.0376	1	1
56	-15.006	-15.0047	1	1
57	-15.0018	-15.0005	1	1
58	-14.995	-14.9945	1	1
59	-14.9883	-14.9875	1	1
60	-14.9866	-14.9862	1	1
61	-14.9819	-14.9818	1	1
62	-14.9801	-14.9791	1	1
63	-14.968	-14.9676	1	1
64	-14.9648	-14.9644	1	1
65	-14.956	-14.9555	1	1
66	-14.9486	-14.9485	1	1
67	-14.9479	-14.9479	1	1
68	-14.8513	-14.851	1	1
69	-14.8414	-14.8414	1	1
70	-14.8407	-14.8406	1	1
71	-14.8301	-14.8295	1	1
72	-14.8149	-14.8144	1	1
73	-14.8119	-14.8096	1	1
74	-14.8097	-14.8093	1	1
75	-14.8045	-14.8017	1	1
76	-14.8012	-14.797	1	1
77	-14.761	-14.7481	1	1
78	-14.6086	-14.6064	1	1
79	-14.605	-14.6046	1	1
80	-14.5991	-14.5978	1	1
81	-14.5952	-14.594	1	1
82	-14.5931	-14.5926	1	1
83	-14.5663	-14.5632	1	1
84	-14.4901	-14.4851	1	1
85	-14.4382	-14.4376	1	1
86	-14.4351	-14.4338	1	1
87	-14.4281	-14.428	1	1
88	-14.4072	-14.407	1	1
89	-14.4063	-14.4062	1	1
90	-14.4036	-14.4016	1	1
91	-14.3301	-14.3283	1	1
92	-14.3241	-14.323	1	1
93	-14.3206	-14.3197	1	1
94	-14.3174	-14.3159	1	1
95	-14.3152	-14.3146	1	1
96	-14.3018	-14.2951	1	1
97	-14.2728	-14.2723	1	1
98	-14.2704	-14.2703	1	1
99	-14.2691	-14.2684	1	1
100	-14.0713	-14.0695	1	1
101	-14.0515	-14.0507	1	1
102	-14.0514	-14.0506	1	1
103	-14.0498	-14.0486	1	1
104	-14.0496	-14.0457	1	1
105	-14.0496	-14.0457	1	1
106	-14.0384	-14.0378	1	1
107	-14.0006	-13.9996	1	1
108	-13.9982	-13.9972	1	1
109	-13.9956	-13.9951	1	1
110	-13.9938	-13.9931	1	1
111	-13.9875	-13.9872	1	1
112	-13.9864	-13.9858	1	1
113	-13.9845	-13.9812	1	1
114	-13.9815	-13.9803	1	1
115	-13.9799	-13.9774	1	1
116	-13.9769	-13.9753	1	1
117	-13.9748	-13.9676	1	1
118	-13.9009	-13.8936	1	1
119	-13.8093	-13.8071	1	1
120	-13.8085	-13.8066	1	1
121	-13.8064	-13.8037	1	1
122	-13.8047	-13.8001	1	1
123	-13.8045	-13.7994	1	1
124	-13.7843	-13.7795	1	1
125	-13.7203	-13.7198	1	1
126	-13.7194	-13.7191	1	1
127	-13.7148	-13.7124	1	1
128	-13.6866	-13.6865	1	1
129	-13.686	-13.6859	1	1
130	-13.6809	-13.6807	1	1
131	-13.6246	-13.623	1	1
132	-13.6111	-13.6097	1	1
133	-13.6101	-13.6093	1	1
134	-13.6064	-13.6055	1	1
135	-13.6054	-13.603	1	1
136	-13.6022	-13.5994	1	1
137	-13.5908	-13.5903	1	1
138	-13.5831	-13.5822	1	1
139	-13.5825	-13.5808	1	1
140	-13.5767	-13.5756	1	1
141	-13.5708	-13.5699	1	1
142	-13.57	-13.5689	1	1
143	-13.5696	-13.5685	1	1
144	-13.5689	-13.5681	1	1
145	-13.5676	-13.5643	1	1
146	-13.5649	-13.5612	1	1
147	-13.5621	-13.5579	1	1
148	-13.5475	-13.5457	1	1
149	-13.5426	-13.5372	1	1
150	-13.5184	-13.5182	1	1
151	-13.5165	-13.5157	1	1
152	-13.512	-13.5114	1	1
153	-13.5059	-13.5033	1	1
154	-13.505	-13.502	1	1
155	-13.5011	-13.5005	1	1
156	-13.4991	-13.4964	1	1
157	-13.4963	-13.4951	1	1
158	-13.4187	-13.415	1	1
159	-13.3474	-13.3465	1	1
160	-13.3465	-13.3462	1	1
161	-13.3442	-13.3433	1	1
162	-13.3437	-13.3414	1	1
163	-13.3348	-13.3337	1	1
164	-13.3318	-13.3303	1	1
165	-13.3286	-13.3276	1	1
166	-13.3282	-13.3269	1	1
167	-13.3278	-13.3243	1	1
168	-13.3244	-13.3128	1	1
169	-13.3205	-13.3076	1	1
170	-13.288	-13.2808	1	1
171	-13.1762	-13.1754	1	1
172	-13.1602	-13.1588	1	1
173	-13.1593	-13.1576	1	1
174	-13.1506	-13.1502	1	1
175	-13.149	-13.1482	1	1
176	-13.1437	-13.1426	1	1
177	-13.1395	-13.1384	1	1
178	-13.1388	-13.1362	1	1
179	-13.1369	-13.1345	1	1
180	-13.1359	-13.1303	1	1
181	-13.1329	-13.1293	1	1
182	-13.1306	-13.1242	1	1
183	-13.0888	-13.0843	1	1
184	-13.0321	-13.0303	1	1
185	-13.0296	-13.0273	1	1
186	-13.027	-13.0233	1	1
187	-13.0254	-13.0195	1	1
188	-13.0226	-13.0139	1	1
189	-12.9135	-12.8993	1	1
190	-12.8921	-12.8889	1	1
191	-12.8917	-12.8881	1	1
192	-12.8883	-12.8866	1	1
193	-12.8871	-12.8841	1	1
194	-12.8859	-12.8834	1	1
195	-12.876	-12.8649	1	1
196	-12.8181	-12.818	1	1
197	-12.8138	-12.8133	1	1
198	-12.8022	-12.8001	1	1
199	-12.7735	-12.7729	1	1
200	-12.7716	-12.7699	1	1
201	-12.7635	-12.7631	1	1
202	-12.7095	-12.7079	1	1
203	-12.7082	-12.707	1	1
204	-12.7002	-12.6996	1	1
205	-12.6918	-12.6912	1	1
206	-12.6877	-12.6872	1	1
207	-12.6848	-12.6819	1	1
208	-12.6648	-12.6638	1	1
209	-12.6435	-12.6426	1	1
210	-12.6426	-12.6412	1	1
211	-12.6396	-12.6377	1	1
212	-12.6383	-12.6367	1	1
213	-12.6332	-12.632	1	1
214	-12.6186	-12.6174	1	1
215	-12.6018	-12.6002	1	1
216	-12.5998	-12.5988	1	1
217	-12.5847	-12.5812	1	1
218	-12.5824	-12.5779	1	1
219	-12.5817	-12.5752	1	1
220	-12.5656	-12.5628	1	1
221	-12.5602	-12.5589	1	1
222	-12.5532	-12.5498	1	1
223	-12.5363	-12.5309	1	1
224	-12.2772	-12.2768	1	1
225	-12.2562	-12.2556	1	1
226	-12.2542	-12.2539	1	1
227	-12.254	-12.2537	1	1
228	-12.2538	-12.2533	1	1
229	-12.2535	-12.2529	1	1
230	-12.2532	-12.2525	1	1
231	-12.2525	-12.2523	1	1
232	-12.2524	-12.2517	1	1
233	-12.2513	-12.2498	1	1
234	-12.2502	-12.2487	1	1
235	-12.249	-12.2481	1	1
236	-12.2488	-12.248	1	1
237	-12.2485	-12.2474	1	1
238	-12.2458	-12.2451	1	1
239	-12.2429	-12.2411	1	1
240	-12.2419	-12.2409	1	1
241	-12.2413	-12.2406	1	1
242	-12.2408	-12.2365	1	1
243	-12.2376	-12.2361	1	1
244	-12.2348	-12.2323	1	1
245	-12.2329	-12.2309	1	1
246	-12.2269	-12.2237	1	1
247	-12.2247	-12.2221	1	1
248	-12.2096	-12.2089	1	1
249	-12.2091	-12.2071	1	1
250	-12.2068	-12.2058	1	1
251	-12.2053	-12.2046	1	1
252	-12.2004	-12.1984	1	1
253	-12.199	-12.1969	1	1
254	-12.1977	-12.1947	1	1
255	-12.1961	-12.192	1	1
256	-12.1931	-12.1847	1	1
257	-12.1888	-12.1811	1	1
258	-12.1861	-12.1792	1	1
259	-12.183	-12.1792	1	1
260	-12.1804	-12.1783	1	1
261	-12.1796	-12.1766	1	1
262	-12.1777	-12.1761	1	1
263	-12.1766	-12.1747	1	1
264	-12.1764	-12.1737	1	1
265	-12.1533	-12.1394	1	1
266	-12.0892	-12.0856	1	1
267	-12.0516	-12.051	1	1
268	-12.0507	-12.0501	1	1
269	-12.0493	-12.0479	1	1
270	-12.0484	-12.0474	1	1
271	-12.0473	-12.0464	1	1
272	-12.0471	-12.0456	1	1
273	-12.0437	-12.0417	1	1
274	-12.0432	-12.0397	1	1
275	-12.0422	-12.0392	1	1
276	-12.0346	-12.0222	1	1
277	-12.0319	-12.0208	1	1
278	-12.0151	-12.0101	1	1
279	-11.9385	-11.9362	1	1
280	-11.9364	-11.9357	1	1
281	-11.936	-11.9354	1	1
282	-11.9357	-11.9291	1	1
283	-11.9006	-11.8986	1	1
284	-11.8982	-11.897	1	1
285	-11.8951	-11.8926	1	1
286	-11.8939	-11.892	1	1
287	-11.8901	-11.889	1	1
288	-11.8895	-11.8874	1	1
289	-11.8871	-11.8847	1	1
290	-11.8846	-11.8838	1	1
291	-11.8843	-11.8818	1	1
292	-11.8841	-11.8798	1	1
293	-11.8786	-11.8739	1	1
294	-11.8612	-11.8603	1	1
295	-11.8592	-11.858	1	1
296	-11.8567	-11.8553	1	1
297	-11.8537	-11.8524	1	1
298	-11.846	-11.8458	1	1
299	-11.8428	-11.8421	1	1
300	-11.8401	-11.8387	1	1
301	-11.8378	-11.8363	1	1
302	-11.8353	-11.8338	1	1
303	-11.8324	-11.8306	1	1
304	-11.832	-11.8296	1	1
305	-11.8306	-11.8273	1	1
306	-11.8271	-11.8253	1	1
307	-11.8258	-11.8239	1	1
308	-11.8221	-11.8211	1	1
309	-11.82	-11.8189	1	1
310	-11.8166	-11.8116	1	1
311	-11.812	-11.8084	1	1
312	-11.8109	-11.8002	1	1
313	-11.8085	-11.7995	1	1
314	-11.7931	-11.792	1	1
315	-11.7917	-11.791	1	1
316	-11.7902	-11.7898	1	1
317	-11.784	-11.7797	1	1
318	-11.7594	-11.7572	1	1
319	-11.7578	-11.7556	1	1
320	-11.7569	-11.7535	1	1
321	-11.7335	-11.7333	1	1
322	-11.7312	-11.731	1	1
323	-11.731	-11.7307	1	1
324	-11.703	-11.6963	1	1
325	-11.6995	-11.6953	1	1
326	-11.6966	-11.6938	1	1
327	-11.6945	-11.6907	1	1
328	-11.6905	-11.687	1	1
329	-11.6897	-11.6861	1	1
330	-11.6846	-11.6835	1	1
331	-11.6834	-11.682	1	1
332	-11.6818	-11.6805	1	1
333	-11.6804	-11.6783	1	1
334	-11.6787	-11.6762	1	1
335	-11.6756	-11.6735	1	1
336	-11.6631	-11.6628	1	1
337	-11.6335	-11.6202	1	1
338	-11.6277	-11.6138	1	1
339	-11.608	-11.6077	1	1
340	-11.6069	-11.6067	1	1
341	-11.5997	-11.5976	1	1
342	-11.5844	-11.5755	1	1
343	-11.5132	-11.511	1	1
344	-11.5122	-11.5091	1	1
345	-11.5059	-11.505	1	1
346	-11.5046	-11.5023	1	1
347	-11.504	-11.5003	1	1
348	-11.4977	-11.495	1	1
349	-11.4916	-11.4896	1	1
350	-11.4899	-11.488	1	1
351	-11.4743	-11.4667	1	1
352	-11.4622	-11.4607	1	1
353	-11.4597	-11.4582	1	1
354	-11.4566	-11.455	1	1
355	-11.4546	-11.4522	1	1
356	-11.4518	-11.4498	1	1
357	-11.4501	-11.4488	1	1
358	-11.447	-11.4455	1	1
359	-11.4467	-11.4445	1	1
360	-11.4454	-11.4443	1	1
361	-11.4433	-11.4412	1	1
362	-11.4425	-11.4407	1	1
363	-11.4397	-11.4387	1	1
364	-11.4384	-11.4374	1	1
365	-11.4375	-11.4348	1	1
366	-11.4344	-11.4216	1	1
367	-11.4263	-11.4191	1	1
368	-11.4224	-11.4144	1	1
369	-11.3964	-11.3913	1	1
370	-11.394	-11.3887	1	1
371	-11.387	-11.3843	1	1
372	-11.383	-11.3655	1	1
373	-11.3809	-11.361	1	1
374	-11.3579	-11.3559	1	1
375	-11.3424	-11.3374	1	1
376	-11.3364	-11.3288	1	1
377	-11.3201	-11.3065	1	1
378	-11.1781	-11.1607	1	1
379	-11.1624	-11.1602	1	1
380	-11.1616	-11.1576	1	1
381	-11.1583	-11.154	1	1
382	-11.1569	-11.1525	1	1
383	-11.1546	-11.1512	1	1
384	-11.1524	-11.1507	1	1
385	-11.1492	-11.1472	1	1
386	-11.1485	-11.1465	1	1
387	-11.1458	-11.1431	1	1
388	-11.1444	-11.1419	1	1
389	-11.1427	-11.138	1	1
390	-11.1078	-11.1052	1	1
391	-11.1033	-11.1005	1	1
392	-11.1019	-11.0992	1	1
393	-11.0597	-11.0573	1	1
394	-11.0541	-11.0512	1	1
395	-11.0492	-11.0465	1	1
396	-11.0482	-11.0457	1	1
397	-11.0464	-11.0429	1	1
398	-11.0429	-11.0427	1	1
399	-11.0427	-11.0402	1	1
400	-11.0419	-11.0366	1	1
401	-11.0322	-11.0303	1	1
402	-11.0268	-11.0259	1	1
403	-11.0224	-11.0204	1	1
404	-11.0182	-11.0172	1	1
405	-11.0173	-11.0167	1	1
406	-11.0062	-10.9945	1	1
407	-10.9369	-10.931	1	1
408	-10.9157	-10.9085	1	1
409	-10.9086	-10.9058	1	1
410	-10.9052	-10.9014	1	1
411	-10.8993	-10.8976	1	1
412	-10.8969	-10.8942	1	1
413	-10.8967	-10.8939	1	1
414	-10.8952	-10.8905	1	1
415	-10.8918	-10.8897	1	1
416	-10.8905	-10.8864	1	1
417	-10.8877	-10.8832	1	1
418	-10.8859	-10.8799	1	1
419	-10.8811	-10.875	1	1
420	-10.8774	-10.8716	1	1
421	-10.8758	-10.8592	1	1
422	-10.8311	-10.8103	1	1
423	-10.8041	-10.8028	1	1
424	-10.7909	-10.7893	1	1
425	-10.7892	-10.7868	1	1
426	-10.7552	-10.7537	1	1
427	-10.7446	-10.7432	1	1
428	-10.7407	-10.7387	1	1
429	-10.7398	-10.7375	1	1
430	-10.7351	-10.7342	1	1
431	-10.7341	-10.7335	1	1
432	-10.7334	-10.7312	1	1
433	-10.7316	-10.7286	1	1
434	-10.7305	-10.7237	1	1
435	-10.7297	-10.7205	1	1
436	-10.725	-10.718	1	1
437	-10.7209	-10.717	1	1
438	-10.7167	-10.7136	1	1
439	-10.7139	-10.71	1	1
440	-10.7132	-10.7086	1	1
441	-10.7059	-10.7044	1	1
442	-10.7031	-10.7019	1	1
443	-10.7024	-10.6999	1	1
444	-10.6986	-10.6977	1	1
445	-10.6939	-10.6904	1	1
446	-10.6917	-10.6864	1	1
447	-10.6465	-10.6465	1	1
448	-10.6463	-10.6463	1	1
449	-10.6417	-10.6401	1	1
450	-10.6375	-10.6358	1	1
451	-10.6363	-10.6352	1	1
452	-10.6338	-10.6305	1	1
453	-10.6297	-10.6282	1	1
454	-10.6284	-10.626	1	1
455	-10.6265	-10.6236	1	1
456	-10.6235	-10.6228	1	1
457	-10.6231	-10.6176	1	1
458	-10.6184	-10.616	1	1
459	-10.6164	-10.614	1	1
460	-10.6147	-10.6053	1	1
461	-10.6039	-10.5975	1	1
462	-10.6032	-10.5942	1	1
463	-10.598	-10.5925	1	1
464	-10.5797	-10.5797	1	1
465	-10.5797	-10.5796	1	1
466	-10.578	-10.576	1	1
467	-10.577	-10.5738	1	1
468	-10.5682	-10.5678	1	1
469	-10.5679	-10.5676	1	1
470	-10.5634	-10.559	1	1
471	-10.562	-10.5588	1	1
472	-10.5587	-10.5555	1	1
473	-10.5582	-10.5542	1	1
474	-10.55	-10.5446	1	1
475	-10.5446	-10.5418	1	1
476	-10.5432	-10.5403	1	1
477	-10.4951	-10.4911	1	1
478	-10.4943	-10.4906	1	1
479	-10.4642	-10.4595	1	1
480	-10.4638	-10.4587	1	1
481	-10.4523	-10.4516	1	1
482	-10.4518	-10.4508	1	1
483	-10.4484	-10.4461	1	1
484	-10.4474	-10.4429	1	1
485	-10.4466	-10.4424	1	1
486	-10.4421	-10.4364	1	1
487	-10.4398	-10.4315	1	1
488	-10.4281	-10.4235	1	1
489	-10.4227	-10.4198	1	1
490	-10.4168	-10.4137	1	1
491	-10.4112	-10.4095	1	1
492	-10.3967	-10.3946	1	1
493	-10.3942	-10.3928	1	1
494	-10.393	-10.3911	1	1
495	-10.3913	-10.3886	1	1
496	-10.388	-10.3856	1	1
497	-10.3853	-10.3818	1	1
498	-10.3816	-10.3783	1	1
499	-10.3785	-10.3762	1	1
500	-10.3754	-10.3743	1	1
501	-10.3582	-10.3319	1	1
502	-10.3516	-10.3275	1	1
503	-10.3192	-10.316	1	1
504	-10.2956	-10.2362	1	1
505	-10.2942	-10.2294	1	1
506	-10.2751	-10.2284	1	1
507	-10.2187	-10.2182	1	1
508	-10.2137	-10.213	1	1
509	-10.2135	-10.2119	1	1
510	-10.2121	-10.2088	1	1
511	-10.2092	-10.2067	1	1
512	-10.2072	-10.2056	1	1
513	-10.2059	-10.2041	1	1
514	-10.2032	-10.2025	1	1
515	-10.2027	-10.1969	1	1
516	-10.1965	-10.1936	1	1
517	-10.1936	-10.1904	1	1
518	-10.1828	-10.1651	1	1
519	-10.0789	-10.0766	1	1
520	-10.0782	-10.0762	1	1
521	-10.0773	-10.0731	1	1
522	-10.0738	-10.0711	1	1
523	-10.0718	-10.0703	1	1
524	-10.0701	-10.0668	1	1
525	-10.0676	-10.0557	1	1
526	-10.0581	-10.0519	1	1
527	-10.057	-10.0508	1	1
528	-10.0511	-9.82685	1	1
529	-10.015	-9.80351	1	1
530	-10.014	-9.79259	1	1
531	-9.80302	-9.79057	1	1
532	-9.78721	-9.78561	1	1
533	-9.78574	-9.78482	1	1
534	-9.75733	-9.7573	1	1
535	-9.74507	-9.74506	1	1
536	-9.74402	-9.74399	1	1
537	-9.63177	-9.63176	1	1
538	-9.61776	-9.61775	1	1
539	-9.61728	-9.61727	1	1
540	-8.94785	-8.94784	1	1
541	-8.93587	-8.93586	1	1
542	-8.93474	-8.93473	1	1
543	-8.92826	-8.92826	1	1
544	-8.92798	-8.92798	1	1
545	-8.92304	-8.92304	1	1
546	-8.83868	-8.83868	1	1
547	-8.82807	-8.82807	1	1
548	-8.82727	-8.82727	1	1
549	-8.67968	-8.67968	1	1
550	-8.67947	-8.67947	1	1
551	-8.65762	-8.65762	1	1
552	-8.63863	-8.63863	1	1
553	-8.63809	-8.63809	1	1
554	-8.62237	-8.62237	1	1
555	-8.60771	-8.60771	1	1
556	-8.60724	-8.60724	1	1
557	-8.57537	-8.57537	1	1
558	-8.52991	-8.52991	1	1
559	-8.52949	-8.52949	1	1
560	-8.51712	-8.51712	1	1
561	-8.49048	-8.49048	1	1
562	-8.49006	-8.49006	1	1
563	-8.48402	-8.48402	1	1
564	-8.43027	-8.43027	1	1
565	-8.4263	-8.4263	1	1
566	-8.42583	-8.42583	1	1
567	-8.40905	-8.40905	1	1
568	-8.37475	-8.37475	1	1
569	-8.37404	-8.37404	1	1
570	-8.34414	-8.34414	1	1
571	-8.31417	-8.31417	1	1
572	-8.31349	-8.31349	1	1
573	-8.17011	-8.17011	1	1
574	-8.14273	-8.14273	1	1
575	-8.14227	-8.14227	1	1
576	-7.95257	-7.95237	1	1
577	-7.91524	-7.91444	1	1
578	-7.89432	-7.89388	1	1
579	-7.82254	-7.82069	1	1
580	-7.80701	-7.80597	1	1
581	-7.7963	-7.79447	1	1
582	-7.72082	-7.72051	1	1
583	-7.67316	-7.67228	1	1
584	-7.64548	-7.64513	1	1
585	-7.61777	-7.61705	1	1
586	-7.57551	-7.57529	1	1
587	-7.57451	-7.57422	1	1
588	-7.57192	-7.57173	1	1
589	-7.53194	-7.53154	1	1
590	-7.52696	-7.52651	1	1
591	-7.51703	-7.51683	1	1
592	-7.49178	-7.49092	1	1
593	-7.48061	-7.47845	1	1
594	-7.47673	-7.47426	1	1
595	-7.4676	-7.46537	1	1
596	-7.4552	-7.45413	1	1
597	-7.4522	-7.45115	1	1
598	-7.45086	-7.45038	1	1
599	-7.44184	-7.44117	1	1
600	-7.43806	-7.43719	1	1
601	-7.43061	-7.42755	1	1
602	-7.42201	-7.4189	1	1
603	-7.41735	-7.41376	1	1
604	-7.352	-7.3516	1	1
605	-7.34398	-7.34387	1	1
606	-7.34151	-7.34105	1	1
607	-7.32802	-7.32747	1	1
608	-7.31056	-7.30839	1	1
609	-7.29607	-7.29475	1	1
610	-7.29221	-7.28978	1	1
611	-7.27225	-7.27142	1	1
612	-7.26706	-7.26691	1	1
613	-7.26089	-7.26063	1	1
614	-7.24625	-7.24597	1	1
615	-7.21403	-7.21371	1	1
616	-7.2072	-7.20691	1	1
617	-7.19828	-7.1981	1	1
618	-7.19258	-7.19207	1	1
619	-7.15267	-7.152	1	1
620	-7.13355	-7.13342	1	1
621	-7.12932	-7.12868	1	1
622	-7.1232	-7.12275	1	1
623	-7.11125	-7.11036	1	1
624	-7.0805	-7.07968	1	1
625	-7.04716	-7.04619	1	1
626	-7.04599	-7.04533	1	1
627	-7.04517	-7.04447	1	1
628	-7.04493	-7.04408	1	1
629	-7.04397	-7.04341	1	1
630	-7.04346	-7.04279	1	1
631	-7.04188	-7.04157	1	1
632	-7.04158	-7.04105	1	1
633	-7.04031	-7.03993	1	1
634	-7.03961	-7.03914	1	1
635	-7.03812	-7.03745	1	1
636	-7.03484	-7.03421	1	1
637	-7.03313	-7.03185	1	1
638	-7.03148	-7.03056	1	1
639	-7.03018	-7.02891	1	1
640	-7.02477	-7.0239	1	1
641	-7.02303	-7.02201	1	1
642	-7.02217	-7.02097	1	1
643	-7.01646	-7.01484	1	1
644	-7.0154	-7.01387	1	1
645	-7.01311	-7.01122	1	1
646	-7.00119	-7.00023	1	1
647	-6.99016	-6.9892	1	1
648	-6.98852	-6.98782	1	1
649	-6.97402	-6.97284	1	1
650	-6.95708	-6.95618	1	1
651	-6.94306	-6.94203	1	1
652	-6.94175	-6.94097	1	1
653	-6.93903	-6.93738	1	1
654	-6.93073	-6.92887	1	1
655	-6.92832	-6.92654	1	1
656	-6.91644	-6.91532	1	1
657	-6.9144	-6.91309	1	1
658	-6.91147	-6.90967	1	1
659	-6.90883	-6.9076	1	1
660	-6.90319	-6.90175	1	1
661	-6.89764	-6.89586	1	1
662	-6.89579	-6.8945	1	1
663	-6.89188	-6.89008	1	1
664	-6.89034	-6.88905	1	1
665	-6.88463	-6.8827	1	1
666	-6.87418	-6.8728	1	1
667	-6.86974	-6.86869	1	1
668	-6.85166	-6.85102	1	1
669	-6.84703	-6.84663	1	1
670	-6.83818	-6.83746	1	1
671	-6.83776	-6.83575	1	1
672	-6.8363	-6.83473	1	1
673	-6.82632	-6.82521	1	1
674	-6.81967	-6.81872	1	1
675	-6.79653	-6.79585	1	1
676	-6.7909	-6.79007	1	1
677	-6.77506	-6.77379	1	1
678	-6.7713	-6.77033	1	1
679	-6.76822	-6.76722	1	1
680	-6.76465	-6.76297	1	1
681	-6.76113	-6.75901	1	1
682	-6.75988	-6.75741	1	1
683	-6.75765	-6.75561	1	1
684	-6.75197	-6.75018	1	1
685	-6.75117	-6.74836	1	1
686	-6.74036	-6.7379	1	1
687	-6.73853	-6.73705	1	1
688	-6.73581	-6.73421	1	1
689	-6.72099	-6.71853	1	1
690	-6.71511	-6.71345	1	1
691	-6.70852	-6.70757	1	1
692	-6.70498	-6.70014	1	1
693	-6.6949	-6.69173	1	1
694	-6.68266	-6.68123	1	1
695	-6.67266	-6.67176	1	1
696	-6.66521	-6.66422	1	1
697	-6.66466	-6.66364	1	1
698	-6.66269	-6.66169	1	1
699	-6.66233	-6.66085	1	1
700	-6.66003	-6.65936	1	1
701	-6.65992	-6.65813	1	1
702	-6.65745	-6.6563	1	1
703	-6.6567	-6.65503	1	1
704	-6.65328	-6.65127	1	1
705	-6.6522	-6.65034	1	1
706	-6.64924	-6.64661	1	1
707	-6.64723	-6.64601	1	1
708	-6.64563	-6.64425	1	1
709	-6.64484	-6.64258	1	1
710	-6.64108	-6.63937	1	1
711	-6.63816	-6.63663	1	1
712	-6.63499	-6.63231	1	1
713	-6.63107	-6.62934	1	1
714	-6.62538	-6.62296	1	1
715	-6.62095	-6.61863	1	1
716	-6.61938	-6.61621	1	1
717	-6.61129	-6.60963	1	1
718	-6.60448	-6.60359	1	1
719	-6.60053	-6.59994	1	1
720	-6.59394	-6.59287	1	1
721	-6.59079	-6.5901	1	1
722	-6.5906	-6.58979	1	1
723	-6.58974	-6.58823	1	1
724	-6.5891	-6.58766	1	1
725	-6.58484	-6.58268	1	1
726	-6.56513	-6.56343	1	1
727	-6.56372	-6.56187	1	1
728	-6.55865	-6.5565	1	1
729	-6.52413	-6.52146	1	1
730	-6.52136	-6.51716	1	1
731	-6.51557	-6.51376	1	1
732	-6.51321	-6.51139	1	1
733	-6.5082	-6.50691	1	1
734	-6.50792	-6.50669	1	1
735	-6.4997	-6.49091	1	1
736	-6.49086	-6.48681	1	1
737	-6.48059	-6.47874	1	1
738	-6.47763	-6.47515	1	1
739	-6.47149	-6.47031	1	1
740	-6.46377	-6.46015	1	1
741	-6.45071	-6.44728	1	1
742	-6.44801	-6.44396	1	1
743	-6.44336	-6.44052	1	1
744	-6.4366	-6.4336	1	1
745	-6.43332	-6.43101	1	1
746	-6.43074	-6.42941	1	1
747	-6.42553	-6.42262	1	1
748	-6.41732	-6.41581	1	1
749	-6.41652	-6.41305	1	1
750	-6.40423	-6.40163	1	1
751	-6.39464	-6.39288	1	1
752	-6.38644	-6.38322	1	1
753	-6.37633	-6.37276	1	1
754	-6.36702	-6.3647	1	1
755	-6.36399	-6.36257	1	1
756	-6.35298	-6.35128	1	1
757	-6.35083	-6.34989	1	1
758	-6.33848	-6.33729	1	1
759	-6.32971	-6.32871	1	1
760	-6.32942	-6.32744	1	1
761	-6.32321	-6.31962	1	1
762	-6.31808	-6.31506	1	1
763	-6.31682	-6.31255	1	1
764	-6.31098	-6.30901	1	1
765	-6.30167	-6.3	1	1
766	-6.29987	-6.2978	1	1
767	-6.29508	-6.2937	1	1
768	-6.28915	-6.28544	1	1
769	-6.28352	-6.28199	1	1
770	-6.28102	-6.27893	1	1
771	-6.27924	-6.27762	1	1
772	-6.26523	-6.26378	1	1
773	-6.25757	-6.25624	1	1
774	-6.25031	-6.24742	1	1
775	-6.24463	-6.24083	1	1
776	-6.24069	-6.23753	1	1
777	-6.23386	-6.23365	1	1
778	-6.23356	-6.23345	1	1
779	-6.23204	-6.22963	1	1
780	-6.22028	-6.21744	1	1
781	-6.21071	-6.20857	1	1
782	-6.19795	-6.19588	1	1
783	-6.19084	-6.1899	1	1
784	-6.18625	-6.18559	1	1
785	-6.18552	-6.18523	1	1
786	-6.18379	-6.18334	1	1
787	-6.18196	-6.18132	1	1
788	-6.1809	-6.18025	1	1
789	-6.17658	-6.17565	1	1
790	-6.17282	-6.17182	1	1
791	-6.17259	-6.17053	1	1
792	-6.17061	-6.16877	1	1
793	-6.16972	-6.1676	1	1
794	-6.16308	-6.1604	1	1
795	-6.16116	-6.15846	1	1
796	-6.15333	-6.14991	1	1
797	-6.13058	-6.13022	1	1
798	-6.12875	-6.12607	1	1
799	-6.11478	-6.11333	1	1
800	-6.1095	-6.10675	1	1
801	-6.09936	-6.09572	1	1
802	-6.09181	-6.09106	1	1
803	-6.08991	-6.08834	1	1
804	-6.08416	-6.08305	1	1
805	-6.08197	-6.07984	1	1
806	-6.07986	-6.07819	1	1
807	-6.06238	-6.06107	1	1
808	-6.0596	-6.05838	1	1
809	-6.05315	-6.05103	1	1
810	-6.04527	-6.0448	1	1
811	-6.04325	-6.04078	1	1
812	-6.0318	-6.02993	1	1
813	-6.02258	-6.02065	1	1
814	-6.02032	-6.01831	1	1
815	-6.01664	-6.01508	1	1
816	-6.01253	-6.01107	1	1
817	-5.99647	-5.99442	1	1
818	-5.99241	-5.99087	1	1
819	-5.98532	-5.98462	1	1
820	-5.98086	-5.98029	1	1
821	-5.97318	-5.9724	1	1
822	-5.96003	-5.95917	1	1
823	-5.9589	-5.958	1	1
824	-5.9496	-5.94518	1	1
825	-5.94145	-5.93889	1	1
826	-5.93171	-5.93014	1	1
827	-5.93095	-5.9297	1	1
828	-5.92804	-5.92709	1	1
829	-5.92122	-5.91972	1	1
830	-5.91434	-5.91279	1	1
831	-5.91372	-5.91081	1	1
832	-5.90931	-5.9081	1	1
833	-5.90498	-5.90317	1	1
834	-5.89996	-5.89748	1	1
835	-5.89472	-5.89345	1	1
836	-5.89292	-5.89214	1	1
837	-5.88783	-5.88587	1	1
838	-5.86628	-5.86453	1	1
839	-5.86366	-5.86201	1	1
840	-5.85954	-5.85846	1	1
841	-5.8516	-5.84826	1	1
842	-5.84752	-5.84638	1	1
843	-5.84312	-5.83861	1	1
844	-5.81539	-5.81237	1	1
845	-5.81335	-5.80981	1	1
846	-5.80738	-5.80456	1	1
847	-5.78928	-5.78647	1	1
848	-5.7783	-5.77525	1	1
849	-5.77287	-5.76947	1	1
850	-5.76359	-5.76182	1	1
851	-5.75964	-5.75505	1	1
852	-5.75781	-5.75333	1	1
853	-5.74114	-5.73571	1	1
854	-5.72574	-5.72387	1	1
855	-5.71004	-5.70686	1	1
856	-5.69114	-5.68933	1	1
857	-5.68465	-5.68283	1	1
858	-5.67438	-5.67354	1	1
859	-5.67053	-5.67008	1	1
860	-5.65935	-5.65701	1	1
861	-5.64978	-5.64582	1	1
862	-5.64349	-5.6421	1	1
863	-5.62833	-5.62714	1	1
864	-5.62401	-5.62279	1	1
865	-5.62128	-5.61903	1	1
866	-5.61874	-5.61601	1	1
867	-5.60873	-5.60586	1	1
868	-5.60102	-5.59995	1	1
869	-5.59889	-5.59736	1	1
870	-5.59275	-5.59122	1	1
871	-5.58792	-5.58676	1	1
872	-5.58701	-5.58591	1	1
873	-5.58515	-5.58394	1	1
874	-5.58411	-5.58285	1	1
875	-5.58324	-5.58114	1	1
876	-5.57695	-5.57557	1	1
877	-5.57416	-5.57284	1	1
878	-5.57216	-5.56942	1	1
879	-5.56193	-5.5607	1	1
880	-5.55665	-5.5543	1	1
881	-5.54884	-5.54524	1	1
882	-5.54634	-5.54373	1	1
883	-5.54148	-5.53967	1	1
884	-5.53577	-5.53229	1	1
885	-5.52923	-5.52757	1	1
886	-5.51457	-5.51337	1	1
887	-5.50878	-5.50667	1	1
888	-5.507	-5.50223	1	1
889	-5.49842	-5.49509	1	1
890	-5.49266	-5.49017	1	1
891	-5.48419	-5.4819	1	1
892	-5.47534	-5.47323	1	1
893	-5.4649	-5.46365	1	1
894	-5.45653	-5.45496	1	1
895	-5.45392	-5.45046	1	1
896	-5.44466	-5.44193	1	1
897	-5.43992	-5.43772	1	1
898	-5.42952	-5.42713	1	1
899	-5.42795	-5.42289	1	1
900	-5.41148	-5.40936	1	1
901	-5.39694	-5.39637	1	1
902	-5.39097	-5.38958	1	1
903	-5.38656	-5.38188	1	1
904	-5.36482	-5.36382	1	1
905	-5.34956	-5.34819	1	1
906	-5.34666	-5.34489	1	1
907	-5.33753	-5.33641	1	1
908	-5.31332	-5.31258	1	1
909	-5.31233	-5.31149	1	1
910	-5.29581	-5.29423	1	1
911	-5.28734	-5.28556	1	1
912	-5.28324	-5.28119	1	1
913	-5.25619	-5.25474	1	1
914	-5.25046	-5.24891	1	1
915	-5.24714	-5.24479	1	1
916	-5.23891	-5.23763	1	1
917	-5.23369	-5.23282	1	1
918	-5.22048	-5.21871	1	1
919	-5.2187	-5.21573	1	1
920	-5.21391	-5.21248	1	1
921	-5.21175	-5.21002	1	1
922	-5.20404	-5.20203	1	1
923	-5.19991	-5.1974	1	1
924	-5.18787	-5.18495	1	1
925	-5.18119	-5.17525	1	1
926	-5.17376	-5.17042	1	1
927	-5.16874	-5.16693	1	1
928	-5.16439	-5.16183	1	1
929	-5.15356	-5.1513	1	1
930	-5.14649	-5.14362	1	1
931	-5.13867	-5.13568	1	1
932	-5.13788	-5.13522	1	1
933	-5.1328	-5.13119	1	1
934	-5.13164	-5.12738	1	1
935	-5.11655	-5.11396	1	1
936	-5.10825	-5.10381	1	1
937	-5.10246	-5.09848	1	1
938	-5.09716	-5.09372	1	1
939	-5.08859	-5.08695	1	1
940	-5.08455	-5.08348	1	1
941	-5.08228	-5.08018	1	1
942	-5.07787	-5.07459	1	1
943	-5.0755	-5.06489	1	1
944	-5.06389	-5.06024	1	1
945	-5.04781	-5.0446	1	1
946	-5.04161	-5.03967	1	1
947	-5.03385	-5.02965	1	1
948	-5.02787	-5.01869	1	1
949	-5.01811	-5.01635	1	1
950	-5.01462	-5.01246	1	1
951	-5.00396	-5.00326	1	1
952	-5.00138	-4.9999	1	1
953	-4.99309	-4.99143	1	1
954	-4.98863	-4.98495	1	1
955	-4.97602	-4.97476	1	1
956	-4.96595	-4.96537	1	1
957	-4.95036	-4.94877	1	1
958	-4.9497	-4.94776	1	1
959	-4.9342	-4.93262	1	1
960	-4.92272	-4.92113	1	1
961	-4.92143	-4.92056	1	1
962	-4.91735	-4.9158	1	1
963	-4.91112	-4.90691	1	1
964	-4.90375	-4.90126	1	1
965	-4.89604	-4.89348	1	1
966	-4.88874	-4.88393	1	1
967	-4.88114	-4.87861	1	1
968	-4.86768	-4.86578	1	1
969	-4.86171	-4.85959	1	1
970	-4.85363	-4.8507	1	1
971	-4.84724	-4.84201	1	1
972	-4.84429	-4.84125	1	1
973	-4.83562	-4.83242	1	1
974	-4.8326	-4.82964	1	1
975	-4.82581	-4.81965	1	1
976	-4.80961	-4.80701	1	1
977	-4.79712	-4.79491	1	1
978	-4.79294	-4.78965	1	1
979	-4.77216	-4.76997	1	1
980	-4.75851	-4.75805	1	1
981	-4.75781	-4.75716	1	1
982	-4.72411	-4.72041	1	1
983	-4.71284	-4.71133	1	1
984	-4.70342	-4.7025	1	1
985	-4.70163	-4.70037	1	1
986	-4.69748	-4.696	1	1
987	-4.68878	-4.68823	1	1
988	-4.68728	-4.68673	1	1
989	-4.68444	-4.68305	1	1
990	-4.67979	-4.67897	1	1
991	-4.66908	-4.66749	1	1
992	-4.66672	-4.66529	1	1
993	-4.66456	-4.66391	1	1
994	-4.65113	-4.65031	1	1
995	-4.64829	-4.64793	1	1
996	-4.63862	-4.63833	1	1
997	-4.62136	-4.61366	1	1
998	-4.60449	-4.60326	1	1
999	-4.6003	-4.59895	1	1
1000	-4.58907	-4.58605	1	1
1001	-4.57764	-4.5746	1	1
1002	-4.57387	-4.57228	1	1
1003	-4.54545	-4.543	1	1
1004	-4.5341	-4.53032	1	1
1005	-4.50997	-4.50917	1	1
1006	-4.5037	-4.49641	1	1
1007	-4.48198	-4.47973	1	1
1008	-4.47949	-4.47925	1	1
1009	-4.47363	-4.47187	1	1
1010	-4.45462	-4.45112	1	1
1011	-4.44891	-4.44764	1	1
1012	-4.44185	-4.44037	1	1
1013	-4.43374	-4.43234	1	1
1014	-4.42426	-4.42261	1	1
1015	-4.4156	-4.41398	1	1
1016	-4.40779	-4.4066	1	1
1017	-4.40627	-4.40554	1	1
1018	-4.39517	-4.38938	1	1
1019	-4.38114	-4.37933	1	1
1020	-4.37585	-4.37378	1	1
1021	-4.36678	-4.36501	1	1
1022	-4.35815	-4.35684	1	1
1023	-4.3562	-4.35528	1	1
1024	-4.34895	-4.34762	1	1
1025	-4.33954	-4.33755	1	1
1026	-4.33441	-4.3333	1	1
1027	-4.32839	-4.32801	1	1
1028	-4.32793	-4.32776	1	1
1029	-4.32723	-4.32693	1	1
1030	-4.32662	-4.32617	1	1
1031	-4.32499	-4.32427	1	1
1032	-4.32006	-4.31952	1	1
1033	-4.3198	-4.31659	1	1
1034	-4.31484	-4.31435	1	1
1035	-4.31163	-4.3111	1	1
1036	-4.31074	-4.30979	1	1
1037	-4.3101	-4.30968	1	1
1038	-4.30927	-4.30849	1	1
1039	-4.30901	-4.30818	1	1
1040	-4.30819	-4.3077	1	1
1041	-4.30648	-4.30515	1	1
1042	-4.30569	-4.30456	1	1
1043	-4.30252	-4.3017	1	1
1044	-4.30016	-4.29723	1	1
1045	-4.29446	-4.29179	1	1
1046	-4.29185	-4.28887	1	1
1047	-4.28545	-4.2827	1	1
1048	-4.27613	-4.27378	1	1
1049	-4.25697	-4.25617	1	1
1050	-4.25362	-4.25115	1	1
1051	-4.21772	-4.20831	1	1
1052	-4.20271	-4.19687	1	1
1053	-4.17101	-4.17066	1	1
1054	-4.16998	-4.16933	1	1
1055	-4.1623	-4.16102	1	1
1056	-4.15397	-4.14682	1	1
1057	-4.12452	-4.12375	1	1
1058	-4.12389	-4.12251	1	1
1059	-4.11347	-4.11001	1	1
1060	-4.1075	-4.10524	1	1
1061	-4.09932	-4.09677	1	1
1062	-4.08613	-4.08248	1	1
1063	-4.07553	-4.07467	1	1
1064	-4.07435	-4.07093	1	1
1065	-4.0611	-4.05777	1	1
1066	-4.05233	-4.05137	1	1
1067	-4.04683	-4.04404	1	1
1068	-4.03779	-4.03554	1	1
1069	-4.03709	-4.03358	1	1
1070	-4.02326	-4.02182	1	1
1071	-4.01922	-4.01404	1	1
1072	-4.01411	-4.01274	1	1
1073	-4.00904	-4.00788	1	1
1074	-4.00424	-4.00156	1	1
1075	-3.99625	-3.99533	1	1
1076	-3.99304	-3.99144	1	1
1077	-3.98806	-3.98699	1	1
1078	-3.98536	-3.98273	1	1
1079	-3.98127	-3.98009	1	1
1080	-3.97471	-3.97329	1	1
1081	-3.97278	-3.9712	1	1
1082	-3.97123	-3.96907	1	1
1083	-3.96122	-3.95754	1	1
1084	-3.95889	-3.9565	1	1
1085	-3.95794	-3.95528	1	1
1086	-3.95517	-3.95257	1	1
1087	-3.95076	-3.94932	1	1
1088	-3.94801	-3.94327	1	1
1089	-3.94157	-3.93952	1	1
1090	-3.93943	-3.93791	1	1
1091	-3.93656	-3.93476	1	1
1092	-3.9352	-3.93237	1	1
1093	-3.92904	-3.92493	1	1
1094	-3.92684	-3.92178	1	1
1095	-3.91635	-3.91235	1	1
1096	-3.90503	-3.90216	1	1
1097	-3.90268	-3.89786	1	1
1098	-3.89731	-3.8921	1	1
1099	-3.89293	-3.88934	1	1
1100	-3.88849	-3.88414	1	1
1101	-3.87795	-3.87573	1	1
1102	-3.86982	-3.86901	1	1
1103	-3.86768	-3.86663	1	1
1104	-3.86455	-3.86284	1	1
1105	-3.858	-3.85574	1	1
1106	-3.85536	-3.85342	1	1
1107	-3.84765	-3.84638	1	1
1108	-3.84706	-3.84513	1	1
1109	-3.84356	-3.84223	1	1
1110	-3.8372	-3.83475	1	1
1111	-3.83425	-3.83006	1	1
1112	-3.82557	-3.82167	1	1
1113	-3.81571	-3.81353	1	1
1114	-3.80412	-3.80166	1	1
1115	-3.80203	-3.79888	1	1
1116	-3.79284	-3.78978	1	1
1117	-3.79114	-3.78719	1	1
1118	-3.78613	-3.78326	1	1
1119	-3.78118	-3.77743	1	1
1120	-3.76602	-3.75787	1	1
1121	-3.75815	-3.7563	1	1
1122	-3.75188	-3.7494	1	1
1123	-3.74357	-3.74125	1	1
1124	-3.74074	-3.73897	1	1
1125	-3.73233	-3.72978	1	1
1126	-3.73039	-3.72784	1	1
1127	-3.72383	-3.72184	1	1
1128	-3.71648	-3.71455	1	1
1129	-3.71406	-3.7132	1	1
1130	-3.70787	-3.70716	1	1
1131	-3.70637	-3.70526	1	1
1132	-3.70443	-3.70377	1	1
1133	-3.69967	-3.69853	1	1
1134	-3.69642	-3.69517	1	1
1135	-3.68902	-3.68792	1	1
1136	-3.68855	-3.68611	1	1
1137	-3.68268	-3.68125	1	1
1138	-3.67604	-3.67582	1	1
1139	-3.67557	-3.67517	1	1
1140	-3.67384	-3.6725	1	1
1141	-3.67149	-3.66949	1	1
1142	-3.66336	-3.66125	1	1
1143	-3.65998	-3.65808	1	1
1144	-3.65696	-3.65537	1	1
1145	-3.65547	-3.65379	1	1
1146	-3.65138	-3.64942	1	1
1147	-3.64915	-3.64739	1	1
1148	-3.64604	-3.64359	1	1
1149	-3.6407	-3.6392	1	1
1150	-3.63645	-3.63474	1	1
1151	-3.63496	-3.63289	1	1
1152	-3.63355	-3.63176	1	1
1153	-3.63032	-3.62896	1	1
1154	-3.62548	-3.62372	1	1
1155	-3.62227	-3.62058	1	1
1156	-3.62068	-3.61863	1	1
1157	-3.61462	-3.61331	1	1
1158	-3.61262	-3.61056	1	1
1159	-3.61203	-3.60985	1	1
1160	-3.61003	-3.60792	1	1
1161	-3.60694	-3.60418	1	1
1162	-3.59925	-3.59465	1	1
1163	-3.59398	-3.59126	1	1
1164	-3.58767	-3.58575	1	1
1165	-3.58551	-3.58375	1	1
1166	-3.58217	-3.57958	1	1
1167	-3.57833	-3.57642	1	1
1168	-3.57753	-3.57447	1	1
1169	-3.57501	-3.57375	1	1
1170	-3.57206	-3.57083	1	1
1171	-3.57091	-3.56918	1	1
1172	-3.56709	-3.56482	1	1
1173	-3.56416	-3.56305	1	1
1174	-3.56372	-3.56105	1	1
1175	-3.5564	-3.55484	1	1
1176	-3.55468	-3.55204	1	1
1177	-3.55036	-3.54816	1	1
1178	-3.54559	-3.54396	1	1
1179	-3.54064	-3.538	1	1
1180	-3.537	-3.53468	1	1
1181	-3.53192	-3.52997	1	1
1182	-3.52977	-3.52698	1	1
1183	-3.5259	-3.52363	1	1
1184	-3.5237	-3.52265	1	1
1185	-3.51689	-3.5145	1	1
1186	-3.51612	-3.51361	1	1
1187	-3.51091	-3.50825	1	1
1188	-3.50172	-3.50067	1	1
1189	-3.49793	-3.49672	1	1
1190	-3.49689	-3.49529	1	1
1191	-3.49338	-3.49205	1	1
1192	-3.49095	-3.4895	1	1
1193	-3.48863	-3.48748	1	1
1194	-3.4866	-3.48561	1	1
1195	-3.48495	-3.48329	1	1
1196	-3.48241	-3.48085	1	1
1197	-3.47998	-3.47629	1	1
1198	-3.47009	-3.46884	1	1
1199	-3.46948	-3.46806	1	1
1200	-3.46581	-3.46302	1	1
1201	-3.46202	-3.4597	1	1
1202	-3.45963	-3.45781	1	1
1203	-3.45642	-3.4548	1	1
1204	-3.45185	-3.4494	1	1
1205	-3.44306	-3.43973	1	1
1206	-3.43871	-3.4356	1	1
1207	-3.43564	-3.43337	1	1
1208	-3.42463	-3.42168	1	1
1209	-3.42248	-3.41958	1	1
1210	-3.42119	-3.41838	1	1
1211	-3.41296	-3.40813	1	1
1212	-3.4082	-3.40429	1	1
1213	-3.40177	-3.39838	1	1
1214	-3.39782	-3.39536	1	1
1215	-3.39342	-3.39049	1	1
1216	-3.38461	-3.38108	1	1
1217	-3.3797	-3.37774	1	1
1218	-3.37699	-3.37404	1	1
1219	-3.37001	-3.36699	1	1
1220	-3.36812	-3.36566	1	1
1221	-3.35824	-3.3522	1	1
1222	-3.34739	-3.34527	1	1
1223	-3.34602	-3.34397	1	1
1224	-3.33916	-3.33407	1	1
1225	-3.33513	-3.33147	1	1
1226	-3.33042	-3.32807	1	1
1227	-3.32861	-3.32632	1	1
1228	-3.32665	-3.32525	1	1
1229	-3.32596	-3.32065	1	1
1230	-3.31114	-3.3087	1	1
1231	-3.30726	-3.30489	1	1
1232	-3.30068	-3.29411	1	1
1233	-3.29104	-3.28731	1	1
1234	-3.27798	-3.2765	1	1
1235	-3.2722	-3.26905	1	1
1236	-3.26505	-3.26388	1	1
1237	-3.2595	-3.25818	1	1
1238	-3.2567	-3.2559	1	1
1239	-3.25567	-3.25499	1	1
1240	-3.25426	-3.25297	1	1
1241	-3.25282	-3.25197	1	1
1242	-3.24964	-3.24903	1	1
1243	-3.2487	-3.24737	1	1
1244	-3.24698	-3.24532	1	1
1245	-3.24466	-3.24345	1	1
1246	-3.24238	-3.24085	1	1
1247	-3.23993	-3.23856	1	1
1248	-3.23458	-3.23224	1	1
1249	-3.2304	-3.22883	1	1
1250	-3.22712	-3.22607	1	1
1251	-3.22315	-3.22092	1	1
1252	-3.2165	-3.21474	1	1
1253	-3.20843	-3.20625	1	1
1254	-3.19522	-3.19241	1	1
1255	-3.18973	-3.18685	1	1
1256	-3.1883	-3.1852	1	1
1257	-3.1825	-3.18078	1	1
1258	-3.17507	-3.17385	1	1
1259	-3.1736	-3.171	1	1
1260	-3.16918	-3.16642	1	1
1261	-3.16446	-3.16139	1	1
1262	-3.16026	-3.1572	1	1
1263	-3.15104	-3.1491	1	1
1264	-3.14761	-3.14521	1	1
1265	-3.14321	-3.1414	1	1
1266	-3.1372	-3.13249	1	1
1267	-3.12806	-3.12608	1	1
1268	-3.11985	-3.11908	1	1
1269	-3.11711	-3.11509	1	1
1270	-3.11187	-3.10982	1	1
1271	-3.10835	-3.10493	1	1
1272	-3.10463	-3.10158	1	1
1273	-3.1015	-3.09556	1	1
1274	-3.09423	-3.09301	1	1
1275	-3.09038	-3.08812	1	1
1276	-3.08354	-3.08125	1	1
1277	-3.08186	-3.07339	1	1
1278	-3.07588	-3.07148	1	1
1279	-3.06216	-3.0595	1	1
1280	-3.05966	-3.0564	1	1
1281	-3.0545	-3.04953	1	1
1282	-3.04874	-3.04466	1	1
1283	-3.04466	-3.04241	1	1
1284	-3.0377	-3.0341	1	1
1285	-3.03389	-3.03189	1	1
1286	-3.03163	-3.02852	1	1
1287	-3.02719	-3.02472	1	1
1288	-3.02384	-3.02086	1	1
1289	-3.01949	-3.01815	1	1
1290	-3.01478	-3.01276	1	1
1291	-3.01043	-3.00805	1	1
1292	-3.00482	-3.00103	1	1
1293	-3.0017	-2.99784	1	1
1294	-3.00028	-2.99695	1	1
1295	-2.99306	-2.98968	1	1
1296	-2.99092	-2.98773	1	1
1297	-2.97992	-2.97804	1	1
1298	-2.97327	-2.97116	1	1
1299	-2.96643	-2.9643	1	1
1300	-2.96319	-2.95979	1	1
1301	-2.95888	-2.95638	1	1
1302	-2.95277	-2.95016	1	1
1303	-2.94739	-2.94588	1	1
1304	-2.94543	-2.94305	1	1
1305	-2.93911	-2.93619	1	1
1306	-2.93347	-2.92945	1	1
1307	-2.92635	-2.9213	1	1
1308	-2.91556	-2.91327	1	1
1309	-2.91268	-2.9103	1	1
1310	-2.90717	-2.90496	1	1
1311	-2.90112	-2.89842	1	1
1312	-2.89664	-2.89197	1	1
1313	-2.89478	-2.89017	1	1
1314	-2.88788	-2.88583	1	1
1315	-2.88607	-2.88501	1	1
1316	-2.88504	-2.88308	1	1
1317	-2.87859	-2.87552	1	1
1318	-2.87695	-2.87107	1	1
1319	-2.8696	-2.86637	1	1
1320	-2.86279	-2.85905	1	1
1321	-2.86078	-2.85729	1	1
1322	-2.85102	-2.84932	1	1
1323	-2.84809	-2.84324	1	1
1324	-2.84253	-2.83479	1	1
1325	-2.82693	-2.82468	1	1
1326	-2.82525	-2.82389	1	1
1327	-2.82378	-2.82134	1	1
1328	-2.81854	-2.81429	1	1
1329	-2.81707	-2.81218	1	1
1330	-2.80944	-2.80532	1	1
1331	-2.80308	-2.79778	1	1
1332	-2.795	-2.78511	1	1
1333	-2.78524	-2.78277	1	1
1334	-2.78355	-2.77891	1	1
1335	-2.77514	-2.76674	1	1
1336	-2.77298	-2.7613	1	1
1337	-2.7523	-2.7477	1	1
1338	-2.74342	-2.73762	1	1
1339	-2.73665	-2.73335	1	1
1340	-2.7339	-2.73256	1	1
1341	-2.72804	-2.72235	1	1
1342	-2.71512	-2.71322	1	1
1343	-2.70918	-2.70696	1	1
1344	-2.70481	-2.70028	1	1
1345	-2.69872	-2.69425	1	1
1346	-2.69694	-2.68633	1	1
1347	-2.68615	-2.68248	1	1
1348	-2.68268	-2.67783	1	1
1349	-2.67782	-2.67633	1	1
1350	-2.66973	-2.66792	1	1
1351	-2.6664	-2.6625	1	1
1352	-2.66207	-2.65857	1	1
1353	-2.65687	-2.65388	1	1
1354	-2.65419	-2.65118	1	1
1355	-2.65039	-2.64824	1	1
1356	-2.64234	-2.63994	1	1
1357	-2.64078	-2.63888	1	1
1358	-2.6379	-2.63621	1	1
1359	-2.63568	-2.63213	1	1
1360	-2.63266	-2.63025	1	1
1361	-2.62911	-2.62703	1	1
1362	-2.6235	-2.62227	1	1
1363	-2.61385	-2.61132	1	1
1364	-2.61247	-2.61017	1	1
1365	-2.60227	-2.60062	1	1
1366	-2.60139	-2.59794	1	1
1367	-2.59991	-2.59705	1	1
1368	-2.58872	-2.58778	1	1
1369	-2.58619	-2.58508	1	1
1370	-2.58436	-2.58144	1	1
1371	-2.57888	-2.57771	1	1
1372	-2.57412	-2.57095	1	1
1373	-2.57218	-2.5694	1	1
1374	-2.56754	-2.56271	1	1
1375	-2.56133	-2.55951	1	1
1376	-2.5568	-2.55403	1	1
1377	-2.55335	-2.55096	1	1
1378	-2.54678	-2.54418	1	1
1379	-2.53878	-2.5372	1	1
1380	-2.53332	-2.53234	1	1
1381	-2.52952	-2.52664	1	1
1382	-2.52341	-2.52156	1	1
1383	-2.51416	-2.51171	1	1
1384	-2.50671	-2.50424	1	1
1385	-2.50463	-2.50071	1	1
1386	-2.50255	-2.49945	1	1
1387	-2.49498	-2.49282	1	1
1388	-2.48128	-2.47887	1	1
1389	-2.47877	-2.47651	1	1
1390	-2.47515	-2.47418	1	1
1391	-2.46837	-2.4666	1	1
1392	-2.46678	-2.46486	1	1
1393	-2.46241	-2.45935	1	1
1394	-2.45601	-2.44608	1	1
1395	-2.43728	-2.43508	1	1
1396	-2.432	-2.43056	1	1
1397	-2.42584	-2.42426	1	1
1398	-2.42535	-2.42348	1	1
1399	-2.42399	-2.42134	1	1
1400	-2.41554	-2.41393	1	1
1401	-2.41273	-2.41013	1	1
1402	-2.40711	-2.40481	1	1
1403	-2.3945	-2.3928	1	1
1404	-2.3916	-2.38986	1	1
1405	-2.38629	-2.3843	1	1
1406	-2.37912	-2.37622	1	1
1407	-2.37614	-2.37389	1	1
1408	-2.3732	-2.37095	1	1
1409	-2.36611	-2.36342	1	1
1410	-2.36142	-2.35955	1	1
1411	-2.35509	-2.35389	1	1
1412	-2.3532	-2.35189	1	1
1413	-2.34823	-2.34685	1	1
1414	-2.33928	-2.33647	1	1
1415	-2.3343	-2.33225	1	1
1416	-2.3297	-2.32602	1	1
1417	-2.32591	-2.32388	1	1
1418	-2.31797	-2.31446	1	1
1419	-2.31347	-2.31144	1	1
1420	-2.31033	-2.30664	1	1
1421	-2.30601	-2.3032	1	1
1422	-2.30222	-2.30117	1	1
1423	-2.29545	-2.29174	1	1
1424	-2.28888	-2.28453	1	1
1425	-2.28104	-2.27851	1	1
1426	-2.2755	-2.27391	1	1
1427	-2.27422	-2.27118	1	1
1428	-2.26778	-2.26526	1	1
1429	-2.26288	-2.26042	1	1
1430	-2.25966	-2.25634	1	1
1431	-2.25267	-2.25143	1	1
1432	-2.2491	-2.24758	1	1
1433	-2.2413	-2.23877	1	1
1434	-2.23801	-2.23613	1	1
1435	-2.23242	-2.22914	1	1
1436	-2.22946	-2.22521	1	1
1437	-2.22486	-2.22322	1	1
1438	-2.22134	-2.21832	1	1
1439	-2.21794	-2.21658	1	1
1440	-2.21281	-2.21162	1	1
1441	-2.2117	-2.20986	1	1
1442	-2.20843	-2.20613	1	1
1443	-2.20682	-2.20607	1	1
1444	-2.20527	-2.20356	1	1
1445	-2.20106	-2.198	1	1
1446	-2.19545	-2.1912	1	1
1447	-2.18927	-2.18502	1	1
1448	-2.18308	-2.1802	1	1
1449	-2.17339	-2.17183	1	1
1450	-2.16821	-2.1661	1	1
1451	-2.16381	-2.16163	1	1
1452	-2.16039	-2.15729	1	1
1453	-2.15473	-2.14819	1	1
1454	-2.14441	-2.14277	1	1
1455	-2.1407	-2.13923	1	1
1456	-2.13918	-2.13804	1	1
1457	-2.13636	-2.1335	1	1
1458	-2.13246	-2.13026	1	1
1459	-2.12604	-2.12473	1	1
1460	-2.12531	-2.12227	1	1
1461	-2.11818	-2.11425	1	1
1462	-2.11024	-2.10311	1	1
1463	-2.09958	-2.09867	1	1
1464	-2.09924	-2.09728	1	1
1465	-2.09647	-2.09381	1	1
1466	-2.09007	-2.08671	1	1
1467	-2.08448	-2.08294	1	1
1468	-2.0793	-2.07663	1	1
1469	-2.07052	-2.06786	1	1
1470	-2.06846	-2.06592	1	1
1471	-2.06663	-2.06366	1	1
1472	-2.06422	-2.06263	1	1
1473	-2.0622	-2.06072	1	1
1474	-2.06033	-2.0588	1	1
1475	-2.05885	-2.05754	1	1
1476	-2.05538	-2.05217	1	1
1477	-2.05327	-2.05107	1	1
1478	-2.04999	-2.0489	1	1
1479	-2.04753	-2.04603	1	1
1480	-2.04065	-2.03489	1	1
1481	-2.03707	-2.03119	1	1
1482	-2.03269	-2.02952	1	1
1483	-2.03132	-2.02829	1	1
1484	-2.02824	-2.02642	1	1
1485	-2.02355	-2.02194	1	1
1486	-2.02227	-2.02117	1	1
1487	-2.01797	-2.01588	1	1
1488	-2.01352	-2.01095	1	1
1489	-2.01034	-2.00881	1	1
1490	-2.00779	-2.00586	1	1
1491	-2.00298	-2.00179	1	1
1492	-2.00054	-1.99852	1	1
1493	-1.99795	-1.99514	1	1
1494	-1.99605	-1.99374	1	1
1495	-1.99068	-1.98905	1	1
1496	-1.98931	-1.98799	1	1
1497	-1.98619	-1.98424	1	1
1498	-1.98424	-1.98294	1	1
1499	-1.984	-1.98151	1	1
1500	-1.979	-1.97792	1	1
1501	-1.97767	-1.97547	1	1
1502	-1.97588	-1.97367	1	1
1503	-1.96765	-1.96501	1	1
1504	-1.96014	-1.95667	1	1
1505	-1.95366	-1.95258	1	1
1506	-1.94685	-1.94569	1	1
1507	-1.94123	-1.93681	1	1
1508	-1.93577	-1.93434	1	1
1509	-1.9271	-1.92601	1	1
1510	-1.92605	-1.9249	1	1
1511	-1.92237	-1.92086	1	1
1512	-1.91581	-1.91452	1	1
1513	-1.90993	-1.90803	1	1
1514	-1.90863	-1.90644	1	1
1515	-1.90358	-1.90231	1	1
1516	-1.89971	-1.89841	1	1
1517	-1.89365	-1.89161	1	1
1518	-1.89107	-1.88983	1	1
1519	-1.88724	-1.88575	1	1
1520	-1.88274	-1.87985	1	1
1521	-1.87895	-1.87803	1	1
1522	-1.87524	-1.87453	1	1
1523	-1.87192	-1.87054	1	1
1524	-1.86668	-1.8651	1	1
1525	-1.8643	-1.86276	1	1
1526	-1.86143	-1.85944	1	1
1527	-1.85732	-1.85516	1	1
1528	-1.85296	-1.85099	1	1
1529	-1.84747	-1.84569	1	1
1530	-1.84529	-1.84228	1	1
1531	-1.84266	-1.8401	1	1
1532	-1.84215	-1.83994	1	1
1533	-1.83838	-1.836	1	1
1534	-1.83674	-1.83474	1	1
1535	-1.8359	-1.83248	1	1
1536	-1.83312	-1.8297	1	1
1537	-1.83043	-1.82852	1	1
1538	-1.82823	-1.82646	1	1
1539	-1.82369	-1.8217	1	1
1540	-1.82044	-1.81911	1	1
1541	-1.81893	-1.81688	1	1
1542	-1.81804	-1.81554	1	1
1543	-1.81508	-1.8115	1	1
1544	-1.81266	-1.81045	1	1
1545	-1.80912	-1.80641	1	1
1546	-1.8072	-1.80518	1	1
1547	-1.8023	-1.80063	1	1
1548	-1.80048	-1.79801	1	1
1549	-1.79782	-1.79643	1	1
1550	-1.79524	-1.79104	1	1
1551	-1.79231	-1.78971	1	1
1552	-1.78274	-1.78076	1	1
1553	-1.7816	-1.77819	1	1
1554	-1.77836	-1.77522	1	1
1555	-1.77574	-1.77313	1	1
1556	-1.77196	-1.77009	1	1
1557	-1.76953	-1.76699	1	1
1558	-1.76606	-1.76377	1	1
1559	-1.76476	-1.76115	1	1
1560	-1.7608	-1.75953	1	1
1561	-1.75531	-1.75238	1	1
1562	-1.74598	-1.74444	1	1
1563	-1.74356	-1.74133	1	1
1564	-1.74113	-1.73831	1	1
1565	-1.73809	-1.73475	1	1
1566	-1.73102	-1.72999	1	1
1567	-1.72971	-1.72786	1	1
1568	-1.72751	-1.72602	1	1
1569	-1.72484	-1.72173	1	1
1570	-1.72094	-1.71799	1	1
1571	-1.71696	-1.71382	1	1
1572	-1.71248	-1.71011	1	1
1573	-1.70855	-1.70656	1	1
1574	-1.70665	-1.70409	1	1
1575	-1.70216	-1.7003	1	1
1576	-1.70013	-1.6977	1	1
1577	-1.69565	-1.69424	1	1
1578	-1.69385	-1.69198	1	1
1579	-1.68757	-1.68558	1	1
1580	-1.68517	-1.68396	1	1
1581	-1.68095	-1.67836	1	1
1582	-1.67646	-1.67361	1	1
1583	-1.6739	-1.67134	1	1
1584	-1.67132	-1.66978	1	1
1585	-1.67025	-1.6678	1	1
1586	-1.66927	-1.66664	1	1
1587	-1.66652	-1.66366	1	1
1588	-1.66034	-1.65904	1	1
1589	-1.65678	-1.65472	1	1
1590	-1.65281	-1.65031	1	1
1591	-1.65142	-1.64938	1	1
1592	-1.64937	-1.64818	1	1
1593	-1.64712	-1.64492	1	1
1594	-1.64269	-1.64066	1	1
1595	-1.64007	-1.63877	1	1
1596	-1.63681	-1.63445	1	1
1597	-1.63475	-1.63281	1	1
1598	-1.63157	-1.63006	1	1
1599	-1.63044	-1.62802	1	1
1600	-1.62914	-1.62717	1	1
1601	-1.62827	-1.62642	1	1
1602	-1.62655	-1.62425	1	1
1603	-1.62559	-1.62366	1	1
1604	-1.62277	-1.61802	1	1
1605	-1.62061	-1.61747	1	1
1606	-1.61598	-1.61479	1	1
1607	-1.61509	-1.61307	1	1
1608	-1.61353	-1.61112	1	1
1609	-1.61039	-1.60883	1	1
1610	-1.60664	-1.60539	1	1
1611	-1.60457	-1.60245	1	1
1612	-1.60334	-1.60102	1	1
1613	-1.60106	-1.59876	1	1
1614	-1.59993	-1.59818	1	1
1615	-1.59876	-1.59663	1	1
1616	-1.59661	-1.59427	1	1
1617	-1.59533	-1.5921	1	1
1618	-1.59055	-1.5892	1	1
1619	-1.58845	-1.58616	1	1
1620	-1.5873	-1.58506	1	1
1621	-1.58359	-1.58195	1	1
1622	-1.58227	-1.58078	1	1
1623	-1.58129	-1.58045	1	1
1624	-1.57798	-1.57528	1	1
1625	-1.5755	-1.57358	1	1
1626	-1.57288	-1.5712	1	1
1627	-1.57178	-1.5704	1	1
1628	-1.56851	-1.56609	1	1
1629	-1.56667	-1.56501	1	1
1630	-1.56577	-1.56433	1	1
1631	-1.55994	-1.5589	1	1
1632	-1.55912	-1.5579	1	1
1633	-1.55417	-1.55117	1	1
1634	-1.55207	-1.54945	1	1
1635	-1.55101	-1.5483	1	1
1636	-1.5481	-1.54598	1	1
1637	-1.54591	-1.5444	1	1
1638	-1.5414	-1.53946	1	1
1639	-1.54081	-1.5376	1	1
1640	-1.53727	-1.53593	1	1
1641	-1.53264	-1.53097	1	1
1642	-1.53137	-1.52875	1	1
1643	-1.53031	-1.52839	1	1
1644	-1.52857	-1.52709	1	1
1645	-1.52629	-1.52463	1	1
1646	-1.52389	-1.52179	1	1
1647	-1.52074	-1.51825	1	1
1648	-1.51936	-1.51663	1	1
1649	-1.51704	-1.51443	1	1
1650	-1.51477	-1.51078	1	1
1651	-1.51061	-1.50741	1	1
1652	-1.50593	-1.50368	1	1
1653	-1.50289	-1.50181	1	1
1654	-1.50243	-1.49916	1	1
1655	-1.50007	-1.49734	1	1
1656	-1.49549	-1.49241	1	1
1657	-1.49188	-1.49021	1	1
1658	-1.49111	-1.4887	1	1
1659	-1.48877	-1.48565	1	1
1660	-1.48524	-1.48115	1	1
1661	-1.47761	-1.47582	1	1
1662	-1.47723	-1.47444	1	1
1663	-1.47351	-1.47185	1	1
1664	-1.472	-1.46973	1	1
1665	-1.46897	-1.46718	1	1
1666	-1.46634	-1.46482	1	1
1667	-1.46572	-1.46401	1	1
1668	-1.46036	-1.45966	1	1
1669	-1.45941	-1.45725	1	1
1670	-1.45388	-1.45087	1	1
1671	-1.44948	-1.44714	1	1
1672	-1.44698	-1.44488	1	1
1673	-1.44527	-1.44197	1	1
1674	-1.44304	-1.441	1	1
1675	-1.43935	-1.43667	1	1
1676	-1.43758	-1.43586	1	1
1677	-1.43663	-1.43512	1	1
1678	-1.43359	-1.43174	1	1
1679	-1.43075	-1.4289	1	1
1680	-1.42626	-1.42448	1	1
1681	-1.42461	-1.42289	1	1
1682	-1.42149	-1.41919	1	1
1683	-1.41672	-1.41389	1	1
1684	-1.41404	-1.41166	1	1
1685	-1.41025	-1.40806	1	1
1686	-1.40673	-1.40528	1	1
1687	-1.40556	-1.40288	1	1
1688	-1.40179	-1.40047	1	1
1689	-1.3997	-1.39838	1	1
1690	-1.39875	-1.39727	1	1
1691	-1.39688	-1.39553	1	1
1692	-1.39447	-1.39336	1	1
1693	-1.39192	-1.39029	1	1
1694	-1.38969	-1.38812	1	1
1695	-1.38933	-1.38609	1	1
1696	-1.38491	-1.38392	1	1
1697	-1.38373	-1.38295	1	1
1698	-1.38187	-1.3801	1	1
1699	-1.37617	-1.37435	1	1
1700	-1.37125	-1.36974	1	1
1701	-1.36765	-1.36526	1	1
1702	-1.36601	-1.36417	1	1
1703	-1.36514	-1.36333	1	1
1704	-1.36152	-1.35912	1	1
1705	-1.35882	-1.35426	1	1
1706	-1.35611	-1.35281	1	1
1707	-1.3531	-1.3508	1	1
1708	-1.35111	-1.34663	1	1
1709	-1.34832	-1.34539	1	1
1710	-1.347	-1.34364	1	1
1711	-1.3435	-1.33878	1	1
1712	-1.33952	-1.33707	1	1
1713	-1.33394	-1.3316	1	1
1714	-1.32737	-1.32642	1	1
1715	-1.32409	-1.32235	1	1
1716	-1.32234	-1.32126	1	1
1717	-1.32177	-1.31919	1	1
1718	-1.31679	-1.31478	1	1
1719	-1.31529	-1.31424	1	1
1720	-1.31012	-1.30767	1	1
1721	-1.30417	-1.30262	1	1
1722	-1.301	-1.29936	1	1
1723	-1.29668	-1.29562	1	1
1724	-1.29547	-1.29135	1	1
1725	-1.28952	-1.28789	1	1
1726	-1.28731	-1.28486	1	1
1727	-1.28332	-1.28083	1	1
1728	-1.27989	-1.27881	1	1
1729	-1.2782	-1.27526	1	1
1730	-1.27618	-1.27438	1	1
1731	-1.27289	-1.27146	1	1
1732	-1.27001	-1.26868	1	1
1733	-1.26656	-1.26484	1	1
1734	-1.26422	-1.26267	1	1
1735	-1.25888	-1.25647	1	1
1736	-1.25798	-1.25602	1	1
1737	-1.25419	-1.25219	1	1
1738	-1.25234	-1.24849	1	1
1739	-1.24763	-1.24473	1	1
1740	-1.2469	-1.2441	1	1
1741	-1.24452	-1.24249	1	1
1742	-1.24164	-1.24021	1	1
1743	-1.24015	-1.23682	1	1
1744	-1.2317	-1.22801	1	1
1745	-1.22604	-1.22189	1	1
1746	-1.22358	-1.22048	1	1
1747	-1.22242	-1.22007	1	1
1748	-1.21651	-1.21126	1	1
1749	-1.21254	-1.20975	1	1
1750	-1.20847	-1.20461	1	1
1751	-1.2034	-1.19823	1	1
1752	-1.19204	-1.18911	1	1
1753	-1.19084	-1.18791	1	1
1754	-1.18535	-1.18154	1	1
1755	-1.17755	-1.17414	1	1
1756	-1.17236	-1.16819	1	1
1757	-1.16213	-1.159	1	1
1758	-1.158	-1.15391	1	1
1759	-1.15272	-1.14611	1	1
1760	-1.14564	-1.14107	1	1
1761	-1.14282	-1.13543	1	1
1762	-1.13604	-1.12969	1	1
1763	-1.13017	-1.12502	1	1
1764	-1.12443	-1.12079	1	1
1765	-1.11707	-1.1124	1	1
1766	-1.11286	-1.10906	1	1
1767	-1.10909	-1.10409	1	1
1768	-1.0995	-1.09539	1	1
1769	-1.09194	-1.08936	1	1
1770	-1.08772	-1.08495	1	1
1771	-1.08053	-1.07796	1	1
1772	-1.07688	-1.07386	1	1
1773	-1.0701	-1.06644	1	1
1774	-1.06384	-1.06191	1	1
1775	-1.05874	-1.05673	1	1
1776	-1.055	-1.05325	1	1
1777	-1.05417	-1.05175	1	1
1778	-1.04265	-1.04068	1	1
1779	-1.03967	-1.03794	1	1
1780	-1.03843	-1.03692	1	1
1781	-1.03513	-1.03401	1	1
1782	-1.03132	-1.02927	1	1
1783	-1.02921	-1.02799	1	1
1784	-1.02544	-1.02374	1	1
1785	-1.02131	-1.01925	1	1
1786	-1.01957	-1.01712	1	1
1787	-1.01486	-1.01164	1	1
1788	-1.01086	-1.00639	1	1
1789	-1.00286	-1.00056	1	1
1790	-1.00055	-0.997953	1	1
1791	-0.999598	-0.995955	1	1
1792	-0.990377	-0.987942	1	1
1793	-0.989982	-0.984915	1	1
1794	-0.983411	-0.981714	1	1
1795	-0.981765	-0.979111	1	1
1796	-0.980813	-0.974967	1	1
1797	-0.978208	-0.966485	1	1
1798	-0.969854	-0.964183	1	1
1799	-0.966706	-0.963561	1	1
1800	-0.963281	-0.960096	1	1
1801	-0.961517	-0.955986	1	1
1802	-0.957232	-0.950756	1	1
1803	-0.950524	-0.947206	1	1
1804	-0.948861	-0.946744	1	1
1805	-0.946915	-0.944605	1	1
1806	-0.944444	-0.939854	1	1
1807	-0.934366	-0.93196	1	1
1808	-0.932664	-0.930865	1	1
1809	-0.931013	-0.926064	1	1
1810	-0.92571	-0.919648	1	1
1811	-0.921174	-0.918082	1	1
1812	-0.919245	-0.916968	1	1
1813	-0.916523	-0.91054	1	1
1814	-0.912695	-0.908041	1	1
1815	-0.907446	-0.904114	1	1
1816	-0.895572	-0.890376	1	1
1817	-0.889656	-0.885985	1	1
1818	-0.888881	-0.884946	1	1
1819	-0.882415	-0.879323	1	1
1820	-0.88077	-0.878092	1	1
1821	-0.8792	-0.874518	1	1
1822	-0.874579	-0.870287	1	1
1823	-0.86757	-0.864367	1	1
1824	-0.863362	-0.861316	1	1
1825	-0.852984	-0.848797	1	1
1826	-0.850509	-0.847952	1	1
1827	-0.844311	-0.841035	1	1
1828	-0.842931	-0.83769	1	1
1829	-0.837639	-0.835231	1	1
1830	-0.83144	-0.826218	1	1
1831	-0.828115	-0.824136	1	1
1832	-0.823933	-0.819973	1	1
1833	-0.819206	-0.814727	1	1
1834	-0.817867	-0.810346	1	1
1835	-0.816119	-0.808115	1	1
1836	-0.808905	-0.803409	1	1
1837	-0.805723	-0.800969	1	1
1838	-0.802113	-0.79446	1	1
1839	-0.79273	-0.789289	1	1
1840	-0.782779	-0.777724	1	1
1841	-0.778182	-0.77441	1	1
1842	-0.77429	-0.771675	1	1
1843	-0.769063	-0.764077	1	1
1844	-0.763048	-0.760143	1	1
1845	-0.758548	-0.756609	1	1
1846	-0.755795	-0.754572	1	1
1847	-0.75503	-0.751714	1	1
1848	-0.753568	-0.749701	1	1
1849	-0.751473	-0.748768	1	1
1850	-0.750472	-0.744383	1	1
1851	-0.746868	-0.743518	1	1
1852	-0.741931	-0.737501	1	1
1853	-0.739048	-0.736638	1	1
1854	-0.735835	-0.73106	1	1
1855	-0.733877	-0.728345	1	1
1856	-0.729905	-0.726315	1	1
1857	-0.724758	-0.720845	1	1
1858	-0.722129	-0.718916	1	1
1859	-0.713353	-0.709931	1	1
1860	-0.712905	-0.707798	1	1
1861	-0.70886	-0.705382	1	1
1862	-0.705954	-0.70076	1	1
1863	-0.696612	-0.690817	1	1
1864	-0.69526	-0.687161	1	1
1865	-0.689409	-0.682048	1	1
1866	-0.681318	-0.67748	1	1
1867	-0.678473	-0.674356	1	1
1868	-0.672753	-0.669198	1	1
1869	-0.666699	-0.663362	1	1
1870	-0.6639	-0.660948	1	1
1871	-0.659886	-0.656077	1	1
1872	-0.656804	-0.653399	1	1
1873	-0.654826	-0.652465	1	1
1874	-0.652198	-0.648885	1	1
1875	-0.649618	-0.647621	1	1
1876	-0.643874	-0.640012	1	1
1877	-0.641375	-0.638464	1	1
1878	-0.639166	-0.633675	1	1
1879	-0.63179	-0.62834	1	1
1880	-0.629505	-0.622255	1	1
1881	-0.623249	-0.61984	1	1
1882	-0.619667	-0.61621	1	1
1883	-0.617057	-0.611311	1	1
1884	-0.61311	-0.610009	1	1
1885	-0.609622	-0.606085	1	1
1886	-0.607014	-0.602342	1	1
1887	-0.603168	-0.599766	1	1
1888	-0.60004	-0.597603	1	1
1889	-0.597528	-0.595516	1	1
1890	-0.59564	-0.593514	1	1
1891	-0.595222	-0.591239	1	1
1892	-0.592691	-0.589893	1	1
1893	-0.586246	-0.584878	1	1
1894	-0.583326	-0.579978	1	1
1895	-0.57919	-0.576065	1	1
1896	-0.574296	-0.572492	1	1
1897	-0.573954	-0.571143	1	1
1898	-0.573068	-0.570142	1	1
1899	-0.572881	-0.569432	1	1
1900	-0.571238	-0.567432	1	1
1901	-0.564042	-0.562016	1	1
1902	-0.563207	-0.561053	1	1
1903	-0.560295	-0.559067	1	1
1904	-0.557612	-0.555686	1	1
1905	-0.556761	-0.554852	1	1
1906	-0.556343	-0.553774	1	1
1907	-0.55013	-0.547507	1	1
1908	-0.545044	-0.541561	1	1
1909	-0.544201	-0.540394	1	1
1910	-0.540719	-0.537976	1	1
1911	-0.534098	-0.532145	1	1
1912	-0.533387	-0.531314	1	1
1913	-0.532748	-0.529635	1	1
1914	-0.528203	-0.526352	1	1
1915	-0.526429	-0.525238	1	1
1916	-0.525169	-0.523108	1	1
1917	-0.520327	-0.519274	1	1
1918	-0.51987	-0.518557	1	1
1919	-0.518389	-0.517306	1	1
1920	-0.516908	-0.515788	1	1
1921	-0.516115	-0.514724	1	1
1922	-0.514339	-0.513525	1	1
1923	-0.514002	-0.513048	1	1
1924	-0.512127	-0.509933	1	1
1925	-0.509897	-0.507707	1	1
1926	-0.504402	-0.501153	1	1
1927	-0.500474	-0.499151	1	1
1928	-0.498037	-0.496598	1	1
1929	-0.497089	-0.493636	1	1
1930	-0.492141	-0.489344	1	1
1931	-0.486854	-0.484991	1	1
1932	-0.483304	-0.48129	1	1
1933	-0.48046	-0.477905	1	1
1934	-0.478088	-0.475772	1	1
1935	-0.47422	-0.469779	1	1
1936	-0.469971	-0.466113	1	1
1937	-0.468436	-0.464846	1	1
1938	-0.466671	-0.463706	1	1
1939	-0.460247	-0.457371	1	1
1940	-0.456062	-0.453347	1	1
1941	-0.455065	-0.450823	1	1
1942	-0.451705	-0.449133	1	1
1943	-0.449275	-0.446559	1	1
1944	-0.447249	-0.44395	1	1
1945	-0.442639	-0.440222	1	1
1946	-0.439433	-0.435914	1	1
1947	-0.437346	-0.431495	1	1
1948	-0.432656	-0.428798	1	1
1949	-0.430581	-0.426004	1	1
1950	-0.430088	-0.423794	1	1
1951	-0.425671	-0.418703	1	1
1952	-0.421866	-0.4179	1	1
1953	-0.416357	-0.409824	1	1
1954	-0.410224	-0.40497	1	1
1955	-0.407272	-0.402407	1	1
1956	-0.40126	-0.396794	1	1
1957	-0.398761	-0.393672	1	1
1958	-0.397355	-0.39027	1	1
1959	-0.393236	-0.384847	1	1
1960	-0.387924	-0.383354	1	1
1961	-0.385633	-0.382285	1	1
1962	-0.384846	-0.379478	1	1
1963	-0.38278	-0.37685	1	1
1964	-0.380695	-0.375591	1	1
1965	-0.3769	-0.374157	1	1
1966	-0.375379	-0.369683	1	1
1967	-0.368267	-0.36373	1	1
1968	-0.363632	-0.359777	1	1
1969	-0.360675	-0.357176	1	1
1970	-0.355833	-0.350267	1	1
1971	-0.35438	-0.349572	1	1
1972	-0.346767	-0.341569	1	1
1973	-0.339337	-0.336082	1	1
1974	-0.335515	-0.32874	1	1
1975	-0.333902	-0.324625	1	1
1976	-0.326196	-0.320255	1	1
1977	-0.322036	-0.315326	1	1
1978	-0.319735	-0.311238	1	1
1979	-0.313562	-0.309944	1	1
1980	-0.309716	-0.304835	1	1
1981	-0.307989	-0.302505	1	1
1982	-0.292625	-0.287297	1	1
1983	-0.286134	-0.283088	1	1
1984	-0.285217	-0.276838	1	1
1985	-0.280054	-0.272986	1	1
1986	-0.273646	-0.268699	1	1
1987	-0.268732	-0.265849	1	1
1988	-0.266691	-0.264463	1	1
1989	-0.262609	-0.260477	1	1
1990	-0.261706	-0.256966	1	1
1991	-0.258219	-0.254806	1	1
1992	-0.255819	-0.253093	1	1
1993	-0.25217	-0.247715	1	1
1994	-0.249837	-0.246695	1	1
1995	-0.248652	-0.244605	1	1
1996	-0.24481	-0.241544	1	1
1997	-0.243038	-0.2385	1	1
1998	-0.238162	-0.234639	1	1
1999	-0.237139	-0.2333	1	1
2000	-0.233949	-0.229424	1	1
[truncated: 880 more rows]
