# Supplementary material for: Non-invasive bioinert room-temperature quantum sensor from silicon carbide qubits
Source: Nat Mater. 2025 Nov 6;24(12):1913–9. doi: 10.1038/s41563-025-02382-9 (PMC12657224; doi:10.1038/s41563-025-02382-9)
Supplement: Supplementary file 8 — Source data for Fig. 3. [file 41563_2025_2382_MOESM8_ESM.xls]

## Sheet: Sheet1
Time	Distance
ps	A
	distance
0.0005	34.3259
0.001	34.1183
0.0015	34.0162
0.002	33.4243
0.0025	32.8525
0.003	32.5421
0.0035	32.1313
0.004	32.6132
0.0045	33.0146
0.005	33.9841
0.0055	34.2002
0.006	34.2638
0.0065	34.2001
0.007	34.1337
0.0075	33.7514
0.008	33.5464
0.0085	33.0566
0.009	32.6191
0.0095	32.583
0.01	32.6017
0.0105	32.105
0.011	32.5042
0.0115	32.5483
0.012	32.7526
0.0125	33.128
0.013	32.9671
0.0135	32.7365
0.014	32.7918
0.0145	32.7981
0.015	33.0791
0.0155	33.0491
0.016	32.8358
0.0165	32.5434
0.017	32.1126
0.0175	32.5818
0.018	32.6869
0.0185	32.5237
0.019	32.4074
0.0195	32.6995
0.02	33.0754
0.0205	32.6609
0.021	32.2715
0.0215	32.0548
0.022	31.9509
0.0225	33.3997
0.023	34.0573
0.0235	33.9202
0.024	33.3571
0.0245	32.2742
0.025	31.8941
0.0255	32.4311
0.026	33.3838
0.0265	33.8615
0.027	33.9998
0.0275	33.9082
0.028	33.2656
0.0285	33.0512
0.029	32.8864
0.0295	32.6486
0.03	32.4372
0.0305	32.1428
0.031	32.457
0.0315	32.9607
0.032	33.0561
0.0325	32.9051
0.033	33.2881
0.0335	33.2563
0.034	32.5951
0.0345	32.3486
0.035	32.637
0.0355	32.7421
0.036	32.6679
0.0365	32.8118
0.037	32.7622
0.0375	32.0913
0.038	32.4966
0.0385	32.6231
0.039	33.0417
0.0395	33.3338
0.04	33.0938
0.0405	33.2119
0.041	32.8428
0.0415	32.6064
0.042	32.1698
0.0425	32.2469
0.043	33.0257
0.0435	33.1718
0.044	32.3139
0.0445	32.202
0.045	31.8039
0.0455	32.1059
0.046	32.4871
0.0465	32.4727
0.047	32.0211
0.0475	32.3184
0.048	32.6567
0.0485	32.8368
0.049	32.9998
0.0495	32.8069
0.05	32.7205
0.0505	32.8224
0.051	32.2991
0.0515	32.2856
0.052	32.6495
0.0525	33.112
0.053	32.9819
0.0535	32.0879
0.054	31.9546
0.0545	32.0865
0.055	32.8938
0.0555	32.874
0.056	33.3225
0.0565	33.501
0.057	33.8729
0.0575	33.6967
0.058	33.2896
0.0585	33.0891
0.059	33.6304
0.0595	33.9024
0.06	34.1229
0.0605	33.3736
0.061	32.4051
0.0615	32.3471
0.062	33.3166
0.0625	33.5064
0.063	33.1049
0.0635	33.0588
0.064	32.888
0.0645	32.5094
0.065	32.2992
0.0655	32.093
0.066	32.138
0.0665	32.248
0.067	32.5751
0.0675	32.811
0.068	32.8206
0.0685	32.3994
0.069	32.3445
0.0695	32.6984
0.07	32.7689
0.0705	32.7654
0.071	32.758
0.0715	32.6249
0.072	32.6377
0.0725	32.527
0.073	32.1382
0.0735	32.7818
0.074	33.3446
0.0745	33.4666
0.075	32.6587
0.0755	32.2907
0.076	32.0319
0.0765	31.7978
0.077	31.9471
0.0775	32.1569
0.078	32.0364
0.0785	32.371
0.079	32.9583
0.0795	33.4169
0.08	33.6596
0.0805	34.1106
0.081	33.7665
0.0815	33.5217
0.082	32.71
0.0825	32.3649
0.083	32.6503
0.0835	32.9093
0.084	33.2527
0.0845	32.6786
0.085	32.1155
0.0855	32.4996
0.086	33.1893
0.0865	32.8413
0.087	32.9518
0.0875	32.831
0.088	32.926
0.0885	32.5761
0.089	33.0712
0.0895	32.9809
0.09	33.1718
0.0905	33.4503
0.091	33.315
0.0915	33.1248
0.092	33.1038
0.0925	33.1708
0.093	33.0018
0.0935	33.1269
0.094	32.8676
0.0945	32.9074
0.095	33.1709
0.0955	33.0553
0.096	32.9351
0.0965	33.0056
0.097	32.424
0.0975	31.935
0.098	32.2752
0.0985	33.0949
0.099	33.2745
0.0995	33.5208
0.1	33.0721
0.1005	33.0158
0.101	32.9343
0.1015	33.0105
0.102	33.1641
0.1025	33.5294
0.103	33.7942
0.1035	33.6359
0.104	33.5411
0.1045	32.9476
0.105	32.8856
0.1055	33.2663
0.106	33.1138
0.1065	33.4526
0.107	33.9442
0.1075	33.1779
0.108	32.3742
0.1085	32.4598
0.109	33.2193
0.1095	33.028
0.11	32.8843
0.1105	32.9256
0.111	32.6844
0.1115	32.9348
0.112	33.2785
0.1125	33.3757
0.113	33.0945
0.1135	33.3753
0.114	33.2319
0.1145	33.4998
0.115	33.9261
0.1155	33.4232
0.116	33.6478
0.1165	33.0791
0.117	33.2589
0.1175	33.3684
0.118	33.2926
0.1185	33.4153
0.119	33.2484
0.1195	32.7617
0.12	32.7532
0.1205	32.3929
0.121	32.9197
0.1215	33.2916
0.122	33.4056
0.1225	33.3311
0.123	33.2402
0.1235	33.6703
0.124	33.1497
0.1245	32.5703
0.125	32.5264
0.1255	33.0839
0.126	33.2223
0.1265	33.0695
0.127	33.4121
0.1275	32.7872
0.128	32.8891
0.1285	33.2209
0.129	32.7964
0.1295	32.8954
0.13	33.2448
0.1305	33.1133
0.131	33.1212
0.1315	33.1972
0.132	33.4266
0.1325	32.9793
0.133	32.2084
0.1335	32.8465
0.134	32.883
0.1345	33.2104
0.135	33.2041
0.1355	33.1512
0.136	32.8164
0.1365	32.7773
0.137	32.8476
0.1375	33.0574
0.138	32.8427
0.1385	33.4427
0.139	33.3404
0.1395	32.9342
0.14	32.8199
0.1405	33.0624
0.141	33.4397
0.1415	32.9899
0.142	32.9365
0.1425	32.4752
0.143	33.004
0.1435	33.2762
0.144	33.1715
0.1445	33.1641
0.145	32.8187
0.1455	33.197
0.146	33.0012
0.1465	32.6543
0.147	32.9286
0.1475	32.6093
0.148	32.9538
0.1485	33.4661
0.149	33.1071
0.1495	33.4586
0.15	33.1369
0.1505	33.3164
0.151	33.1658
0.1515	33.1753
0.152	33.2022
0.1525	32.9183
0.153	33.3561
0.1535	33.1268
0.154	33.2698
0.1545	33.1345
0.155	33.4352
0.1555	33.2955
0.156	33.5263
0.1565	33.6148
0.157	33.6991
0.1575	33.4493
0.158	33.757
0.1585	33.1494
0.159	33.43
0.1595	33.4736
0.16	33.3223
0.1605	33.0101
0.161	33.3572
0.1615	33.5329
0.162	33.3778
0.1625	33.4115
0.163	32.9179
0.1635	33.2301
0.164	33.7591
0.1645	33.5607
0.165	33.4265
0.1655	33.4547
0.166	33.2422
0.1665	33.1596
0.167	33.4198
0.1675	33.5421
0.168	33.1934
0.1685	33.13
0.169	33.1463
0.1695	33.0351
0.17	32.8199
0.1705	33.2875
0.171	32.9829
0.1715	32.9288
0.172	33.2327
0.1725	32.6852
0.173	32.6866
0.1735	32.8321
0.174	32.9049
0.1745	33.2014
0.175	33.2828
0.1755	33.3991
0.176	33.1403
0.1765	33.1131
0.177	33.2421
0.1775	32.5298
0.178	32.742
0.1785	33.2284
0.179	33.3595
0.1795	32.9896
0.18	33.5161
0.1805	33.5919
0.181	32.7939
0.1815	32.5445
0.182	32.3594
0.1825	32.0812
0.183	32.3874
0.1835	32.2915
0.184	32.5384
0.1845	32.587
0.185	32.6581
0.1855	32.3678
0.186	32.9635
0.1865	32.2724
0.187	32.2826
0.1875	32.3487
0.188	32.7237
0.1885	32.8091
0.189	32.3664
0.1895	32.3231
0.19	33.2582
0.1905	33.0115
0.191	32.984
0.1915	32.8573
0.192	32.353
0.1925	32.3115
0.193	33.5152
0.1935	33.0527
0.194	32.62
0.1945	32.8414
0.195	32.7934
0.1955	32.9064
0.196	32.4119
0.1965	32.4072
0.197	32.9939
0.1975	32.7662
0.198	33.3193
0.1985	33.2923
0.199	33.08
0.1995	32.9237
0.2	32.8856
0.2005	32.9801
0.201	32.9176
0.2015	32.9223
0.202	32.2785
0.2025	32.6621
0.203	33.1255
0.2035	32.9235
0.204	32.5924
0.2045	32.7471
0.205	32.9695
0.2055	32.6787
0.206	33.0454
0.2065	32.7911
0.207	32.3802
0.2075	33.0032
0.208	33.001
0.2085	32.7323
0.209	32.7232
0.2095	32.9298
0.21	32.4156
0.2105	32.7446
0.211	33.0889
0.2115	33.254
0.212	32.3392
0.2125	32.5405
0.213	33.1526
0.2135	33.086
0.214	32.8823
0.2145	32.7571
0.215	32.8439
0.2155	32.9202
0.216	32.9075
0.2165	32.6058
0.217	32.9187
0.2175	33.0169
0.218	32.4269
0.2185	33.0323
0.219	33.0579
0.2195	32.6364
0.22	32.7827
0.2205	33.2761
0.221	32.5699
0.2215	32.909
0.222	32.8265
0.2225	32.6884
0.223	32.6996
0.2235	32.6517
0.224	32.9023
0.2245	32.691
0.225	32.6054
0.2255	32.4233
0.226	32.8003
0.2265	32.7615
0.227	32.8709
0.2275	32.9192
0.228	32.7846
0.2285	32.8057
0.229	32.4066
0.2295	32.6681
0.23	32.517
0.2305	32.9187
0.231	32.8506
0.2315	32.632
0.232	32.9046
0.2325	33.0028
0.233	33.2518
0.2335	33.032
0.234	32.7324
0.2345	32.7528
0.235	32.7629
0.2355	33.0018
0.236	33.189
0.2365	32.7052
0.237	32.6092
0.2375	32.7133
0.238	32.802
0.2385	32.6492
0.239	32.7445
0.2395	32.8589
0.24	32.4908
0.2405	32.4875
0.241	32.8067
0.2415	32.8914
0.242	32.7507
0.2425	32.7271
0.243	32.8366
0.2435	32.8781
0.244	32.2393
0.2445	32.5945
0.245	32.2334
0.2455	32.3619
0.246	32.4094
0.2465	33.1306
0.247	32.9879
0.2475	32.7523
0.248	32.6943
0.2485	32.872
0.249	32.2462
0.2495	32.6779
0.25	32.3651
0.2505	32.1081
0.251	33.0973
0.2515	33.4426
0.252	32.8087
0.2525	32.9145
0.253	33.1068
0.2535	32.873
0.254	32.6567
0.2545	32.475
0.255	32.5056
0.2555	32.106
0.256	32.2384
0.2565	32.989
0.257	32.7255
0.2575	32.7429
0.258	32.7953
0.2585	33.065
0.259	33.006
0.2595	33.0453
0.26	32.9116
0.2605	32.2244
0.261	32.6171
0.2615	33.4641
0.262	33.5253
0.2625	32.805
0.263	32.5537
0.2635	32.8661
0.264	32.2224
0.2645	32.9252
0.265	32.5635
0.2655	33.1284
0.266	33.6576
0.2665	32.9702
0.267	33.2574
0.2675	32.4676
0.268	32.5826
0.2685	32.471
0.269	32.1651
0.2695	32.4967
0.27	32.5077
0.2705	32.3913
0.271	32.6052
0.2715	32.6027
0.272	32.8802
0.2725	32.7518
0.273	32.2112
0.2735	32.8182
0.274	32.7666
0.2745	32.8072
0.275	32.4861
0.2755	31.9461
0.276	31.4505
0.2765	31.8617
0.277	32.0129
0.2775	32.05
0.278	31.7056
0.2785	31.8877
0.279	32.1313
0.2795	31.7524
0.28	32.0285
0.2805	31.9375
0.281	32.2074
0.2815	31.8473
0.282	32.2403
0.2825	32.2339
0.283	31.8336
0.2835	31.9486
0.284	31.868
0.2845	31.9063
0.285	32.0937
0.2855	31.8221
0.286	32.0998
0.2865	31.9556
0.287	32.1884
0.2875	31.7583
0.288	31.8256
0.2885	32.2456
0.289	32.4072
0.2895	31.6439
0.29	31.871
0.2905	32.3063
0.291	32.7548
0.2915	32.7356
0.292	32.9358
0.2925	31.9794
0.293	31.8902
0.2935	32.3258
0.294	31.986
0.2945	31.95
0.295	32.3195
0.2955	32.6444
0.296	32.2016
0.2965	32.1428
0.297	31.6798
0.2975	31.8087
0.298	32.2286
0.2985	32.2675
0.299	31.931
0.2995	32.2761
0.3	32.0104
0.3005	32.2184
0.301	32.1933
0.3015	31.9191
0.302	31.9797
0.3025	32.2858
0.303	31.8691
0.3035	31.8489
0.304	32.134
0.3045	32.2655
0.305	32.8011
0.3055	32.012
0.306	31.977
0.3065	32.2977
0.307	32.3281
0.3075	31.8937
0.308	32.0016
0.3085	32.4312
0.309	31.7662
0.3095	32.0892
0.31	32.4991
0.3105	32.3273
0.311	32.4061
0.3115	32.1352
0.312	32.0459
0.3125	31.8814
0.313	31.8333
0.3135	32.2566
0.314	32.884
0.3145	32.8931
0.315	32.358
0.3155	31.9237
0.316	31.8731
0.3165	31.8368
0.317	31.8712
0.3175	31.6279
0.318	32.2289
0.3185	31.9702
0.319	31.7525
0.3195	32.5128
0.32	32.4247
0.3205	31.8744
0.321	31.7969
0.3215	32.2749
0.322	32.0024
0.3225	32.7734
0.323	32.0038
0.3235	31.8102
0.324	31.8761
0.3245	31.8736
0.325	32.1671
0.3255	31.7348
0.326	31.6832
0.3265	31.6515
0.327	31.3537
0.3275	32.1746
0.328	32.4467
0.3285	31.4779
0.329	31.8516
0.3295	32.0688
0.33	31.7966
0.3305	32.0793
0.331	31.7375
0.3315	31.8033
0.332	31.8581
0.3325	32.039
0.333	31.9865
0.3335	32.1091
0.334	31.7107
0.3345	31.8541
0.335	31.6523
0.3355	31.746
0.336	31.9405
0.3365	32.7484
0.337	32.9098
0.3375	32.2579
0.338	31.8721
0.3385	32.1014
0.339	31.6759
0.3395	31.8859
0.34	31.6352
0.3405	31.7922
0.341	32.0339
0.3415	31.7214
0.342	31.8553
0.3425	32.1171
0.343	32.6908
0.3435	32.913
0.344	32.1427
0.3445	31.9437
0.345	31.6129
0.3455	32.0899
0.346	31.8495
0.3465	32.8691
0.347	32.8604
0.3475	32.6271
0.348	32.1985
0.3485	31.7688
0.349	32.1719
0.3495	32.067
0.35	31.9559
0.3505	31.929
0.351	31.9175
0.3515	31.7695
0.352	32.0746
0.3525	32.062
0.353	31.8802
0.3535	31.7925
0.354	32.0023
0.3545	32.0555
0.355	32.1321
0.3555	32.1578
0.356	32.1675
0.3565	31.6466
0.357	31.7499
0.3575	32.1217
0.358	31.9783
0.3585	32.0763
0.359	32.4811
0.3595	32.6987
0.36	32.4987
0.3605	32.1864
0.361	31.8044
0.3615	32.1408
0.362	32.082
0.3625	32.0638
0.363	31.7439
0.3635	32.2224
0.364	32.4079
0.3645	32.0558
0.365	32.1077
0.3655	32.1213
0.366	32.8173
0.3665	33.0757
0.367	32.6804
0.3675	32.0202
0.368	32.2925
0.3685	32.7748
0.369	32.9862
0.3695	32.3349
0.37	32.6012
0.3705	32.1305
0.371	32.6957
0.3715	32.9357
0.372	32.6258
0.3725	32.8285
0.373	32.5656
0.3735	32.486
0.374	32.8355
0.3745	32.4065
0.375	32.5715
0.3755	32.2597
0.376	32.9478
0.3765	32.7258
0.377	32.6649
0.3775	32.4405
0.378	32.2683
0.3785	31.8544
0.379	32.298
0.3795	31.9154
0.38	32.0111
0.3805	32.0179
0.381	32.5579
0.3815	32.3125
0.382	32.4475
0.3825	32.755
0.383	32.8901
0.3835	32.3266
0.384	32.4065
0.3845	32.4205
0.385	32.2135
0.3855	32.3661
0.386	32.6851
0.3865	32.6487
0.387	32.4057
0.3875	32.5134
0.388	32.7386
0.3885	32.7997
0.389	33.0001
0.3895	32.8846
0.39	32.7445
0.3905	32.5286
0.391	32.6603
0.3915	32.9622
0.392	32.8478
0.3925	32.87
0.393	32.4017
0.3935	32.4613
0.394	32.63
0.3945	32.1113
0.395	32.0182
0.3955	33.0223
0.396	32.3807
0.3965	32.4463
0.397	32.3522
0.3975	32.8369
0.398	32.6373
0.3985	32.9543
0.399	32.4946
0.3995	32.6673
0.4	32.0813
0.4005	32.5575
0.401	31.9551
0.4015	31.9822
0.402	32.1056
0.4025	32.885
0.403	32.2561
0.4035	32.8507
0.404	32.5652
0.4045	32.1404
0.405	31.7863
0.4055	31.6562
0.406	32.141
0.4065	31.9832
0.407	31.838
0.4075	32.2086
0.408	32.4915
0.4085	32.6763
0.409	32.3036
0.4095	31.9146
0.41	31.8769
0.4105	32.0626
0.411	31.8142
0.4115	32.1527
0.412	31.8635
0.4125	32.0192
0.413	32.0065
0.4135	32.0577
0.414	32.6287
0.4145	32.8955
0.415	32.4176
0.4155	32.3504
0.416	32.6694
0.4165	32.8639
0.417	32.3819
0.4175	32.2966
0.418	32.4949
0.4185	32.5912
0.419	32.53
0.4195	32.4667
0.42	32.7593
0.4205	32.5852
0.421	32.882
0.4215	32.6463
0.422	32.7684
0.4225	32.3368
0.423	32.5998
0.4235	32.4937
0.424	33.24
0.4245	32.7408
0.425	32.4905
0.4255	32.8972
0.426	32.646
0.4265	32.5627
0.427	32.9864
0.4275	32.5461
0.428	32.0926
0.4285	32.6217
0.429	32.6879
0.4295	32.4739
0.43	32.3785
0.4305	32.8718
0.431	32.5884
0.4315	32.5795
0.432	32.418
0.4325	32.7292
0.433	32.5244
0.4335	32.8751
0.434	32.5013
0.4345	32.605
0.435	32.719
0.4355	32.7173
0.436	32.5523
0.4365	32.2753
0.437	32.3587
0.4375	32.7438
0.438	32.4182
0.4385	32.7172
0.439	32.5826
0.4395	32.5153
0.44	32.4164
0.4405	32.3954
0.441	32.1718
0.4415	32.4601
0.442	32.2873
0.4425	32.7209
0.443	32.7212
0.4435	31.7814
0.444	32.4233
0.4445	32.5234
0.445	32.8576
0.4455	32.9043
0.446	32.1149
0.4465	32.4971
0.447	32.7622
0.4475	32.7965
0.448	33.2674
0.4485	32.4378
0.449	32.305
0.4495	32.529
0.45	32.7436
0.4505	32.6018
0.451	32.4649
0.4515	32.5624
0.452	32.715
0.4525	32.6605
0.453	32.2948
0.4535	32.5355
0.454	32.2998
0.4545	32.7754
0.455	32.746
0.4555	32.9134
0.456	32.8579
0.4565	32.4974
0.457	32.57
0.4575	32.0566
0.458	32.6282
0.4585	32.7519
0.459	32.5486
0.4595	32.5422
0.46	32.3701
0.4605	32.9105
0.461	33.1125
0.4615	32.7637
0.462	32.4756
0.4625	32.5828
0.463	32.5532
0.4635	32.6472
0.464	33.0108
0.4645	32.9313
0.465	32.65
0.4655	32.9142
0.466	32.8693
0.4665	32.9149
0.467	32.4732
0.4675	32.5247
0.468	32.9727
0.4685	32.828
0.469	32.6757
0.4695	32.7959
0.47	32.6327
0.4705	32.4622
0.471	32.5004
0.4715	32.814
0.472	32.9279
0.4725	32.9709
0.473	32.9786
0.4735	33.2585
0.474	33.2726
0.4745	32.9301
0.475	33.0734
0.4755	33.5812
0.476	33.2205
0.4765	33.209
0.477	33.26
0.4775	33.1605
0.478	33.2062
0.4785	33.3739
0.479	33.1367
0.4795	33.163
0.48	33.231
0.4805	32.9405
0.481	33.145
0.4815	33.0453
0.482	33.188
0.4825	33.0903
0.483	33.2266
0.4835	33.1911
0.484	33.4137
0.4845	33.2092
0.485	32.8984
0.4855	33.2927
0.486	33.1391
0.4865	33.037
0.487	33.0735
0.4875	33.1411
0.488	33.2011
0.4885	32.953
0.489	33.1993
0.4895	33.6658
0.49	33.5409
0.4905	33.0003
0.491	32.6951
0.4915	32.7677
0.492	32.9479
0.4925	32.6489
0.493	32.7994
0.4935	33.1423
0.494	32.9233
0.4945	32.9541
0.495	32.6478
0.4955	32.5227
0.496	32.8899
0.4965	32.718
0.497	33.0749
0.4975	33.1892
0.498	32.7562
0.4985	32.8729
0.499	33.0256
0.4995	33.1801
0.5	32.6439
0.5005	32.8351
0.501	32.8794
0.5015	32.7243
0.502	32.8621
0.5025	32.8446
0.503	32.849
0.5035	32.9139
0.504	32.6623
0.5045	32.3643
0.505	32.5693
0.5055	33.4032
0.506	32.252
0.5065	32.1835
0.507	32.3928
0.5075	32.3328
0.508	32.5504
0.5085	32.9205
0.509	32.3064
0.5095	32.3413
0.51	32.9579
0.5105	33.0065
0.511	32.5374
0.5115	32.4663
0.512	32.999
0.5125	32.8955
0.513	32.5892
0.5135	32.0326
0.514	32.4297
0.5145	32.1878
0.515	32.5741
0.5155	32.7164
0.516	32.6049
0.5165	32.4097
0.517	32.2332
0.5175	32.3326
0.518	32.4149
0.5185	32.4321
0.519	32.3543
0.5195	32.4874
0.52	32.5436
0.5205	32.3462
0.521	32.5177
0.5215	32.5264
0.522	32.7943
0.5225	32.5112
0.523	32.5725
0.5235	32.3742
0.524	32.6975
0.5245	32.7924
0.525	32.3518
0.5255	32.3797
0.526	32.1646
0.5265	32.1981
0.527	32.1988
0.5275	32.5941
0.528	32.5229
0.5285	32.2546
0.529	33.0094
0.5295	32.9812
0.53	32.7578
0.5305	32.8213
0.531	32.8833
0.5315	32.6521
0.532	32.2917
0.5325	32.2732
0.533	32.902
0.5335	32.8437
0.534	32.7742
0.5345	32.4721
0.535	32.7708
0.5355	32.9182
0.536	32.9376
0.5365	32.7146
0.537	32.6552
0.5375	32.5326
0.538	32.5785
0.5385	32.4078
0.539	33.2178
0.5395	32.679
0.54	32.6819
0.5405	32.9353
0.541	33.0007
0.5415	33.1957
0.542	32.9854
0.5425	32.6847
0.543	32.5637
0.5435	32.9684
0.544	33.2697
0.5445	32.8398
0.545	32.9515
0.5455	32.4849
0.546	32.6199
0.5465	33.0635
0.547	32.9529
0.5475	33.3717
0.548	32.0928
0.5485	32.7468
0.549	32.7835
0.5495	32.9232
0.55	33.0146
0.5505	32.6464
0.551	32.6874
0.5515	33.1051
0.552	33.0391
0.5525	32.6441
0.553	32.5515
0.5535	33.4395
0.554	33.2849
0.5545	32.9108
0.555	32.8994
0.5555	32.8794
0.556	32.8088
0.5565	32.7037
0.557	32.2528
0.5575	32.4016
0.558	32.6041
0.5585	32.5428
0.559	32.7463
0.5595	32.1823
0.56	32.3912
0.5605	32.9562
0.561	32.6822
0.5615	32.3075
0.562	32.903
0.5625	32.5409
0.563	32.4233
0.5635	32.8187
0.564	32.619
0.5645	32.1091
0.565	32.2619
0.5655	32.1711
0.566	32.0257
0.5665	32.0876
0.567	32.1162
0.5675	32.1406
0.568	32.3263
0.5685	32.2753
0.569	31.9312
0.5695	32.9738
0.57	32.9995
0.5705	32.2192
0.571	32.1605
0.5715	32.5256
0.572	32.1611
0.5725	32.2933
0.573	32.2649
0.5735	32.0345
0.574	32.3265
0.5745	32.3223
0.575	32.6613
0.5755	32.3535
0.576	32.3849
0.5765	32.2483
0.577	32.7535
0.5775	32.059
0.578	32.2651
0.5785	32.0874
0.579	31.9171
0.5795	32.3763
0.58	32.4243
0.5805	31.9192
0.581	32.4116
0.5815	32.7572
0.582	32.1359
0.5825	32.2729
0.583	32.3526
0.5835	32.1692
0.584	32.1439
0.5845	32.3377
0.585	32.2643
0.5855	32.4611
0.586	32.5794
0.5865	32.3892
0.587	31.86
0.5875	32.179
0.588	32.0517
0.5885	32.2116
0.589	32.4747
0.5895	32.1804
0.59	32.3618
0.5905	32.151
0.591	32.1656
0.5915	32.193
0.592	32.1623
0.5925	31.935
0.593	32.3494
0.5935	32.2145
0.594	32.5586
0.5945	32.2444
0.595	32.0367
0.5955	32.4466
0.596	32.1729
0.5965	32.3124
0.597	31.9097
0.5975	32.4639
0.598	32.2782
0.5985	32.236
0.599	32.0912
0.5995	32.1188
0.6	32.3907
0.6005	32.2026
0.601	32.5665
0.6015	32.1203
0.602	32.0226
0.6025	32.1613
0.603	32.5247
0.6035	32.2304
0.604	32.4073
0.6045	32.148
0.605	32.1444
0.6055	32.3619
0.606	32.5474
0.6065	32.4534
0.607	32.8041
0.6075	32.7041
0.608	32.6178
0.6085	32.1907
0.609	32.8194
0.6095	32.7052
0.61	33.0076
0.6105	32.9333
0.611	32.716
0.6115	32.843
0.612	32.9118
0.6125	32.5458
0.613	32.6809
0.6135	32.675
0.614	32.5069
0.6145	33.0825
0.615	33.0506
0.6155	33.0448
0.616	32.6313
0.6165	32.4112
0.617	32.9548
0.6175	32.6624
0.618	32.655
0.6185	32.5949
0.619	32.914
0.6195	32.6104
0.62	32.713
0.6205	32.5743
0.621	32.7652
0.6215	33.2493
0.622	32.6105
0.6225	32.6262
0.623	32.7037
0.6235	32.794
0.624	32.7418
0.6245	32.5858
0.625	32.7114
0.6255	32.4739
0.626	33.1673
0.6265	32.9467
0.627	32.8546
0.6275	32.9809
0.628	33.0048
0.6285	32.812
0.629	32.789
0.6295	32.8526
0.63	33.0004
0.6305	32.8991
0.631	32.7961
0.6315	32.908
0.632	33.0371
0.6325	33.1662
0.633	32.9598
0.6335	33.0609
0.634	33.1086
0.6345	33.3561
0.635	32.8728
0.6355	33.16
0.636	33.5237
0.6365	32.8984
0.637	32.9131
0.6375	33.6221
0.638	33.5463
0.6385	33.3575
0.639	33.2169
0.6395	33.326
0.64	33.5392
0.6405	32.8521
0.641	33.4239
0.6415	33.5443
0.642	33.1172
0.6425	33.0827
0.643	33.5114
0.6435	33.1702
0.644	33.3117
0.6445	32.8215
0.645	33.6166
0.6455	33.3231
0.646	33.3885
0.6465	33.4224
0.647	33.1517
0.6475	32.9625
0.648	33.4037
0.6485	33.4437
0.649	33.1631
0.6495	33.2841
0.65	33.6609
0.6505	33.2942
0.651	33.0955
0.6515	32.7905
0.652	33.1807
0.6525	33.3128
0.653	33.3025
0.6535	33.2748
0.654	33.1583
0.6545	33.5277
0.655	33.1189
0.6555	32.8731
0.656	33.04
0.6565	33.2799
0.657	33.6486
0.6575	33.7316
0.658	33.511
0.6585	33.1569
0.659	32.8413
0.6595	32.7943
0.66	33.139
0.6605	32.8532
0.661	32.843
0.6615	32.7888
0.662	32.7621
0.6625	33.0958
0.663	33.0475
0.6635	32.9228
0.664	32.9424
0.6645	32.5754
0.665	32.8704
0.6655	33.0983
0.666	32.5765
0.6665	32.9986
0.667	32.7632
0.6675	32.9974
0.668	32.984
0.6685	32.493
0.669	32.6647
0.6695	32.9999
0.67	32.8881
0.6705	33.1291
0.671	32.7055
0.6715	33.106
0.672	33.3401
0.6725	33.2786
0.673	33.1013
0.6735	32.8896
0.674	32.8087
0.6745	32.9468
0.675	33.1651
0.6755	32.8021
0.676	33.0393
0.6765	32.9277
0.677	32.8982
0.6775	33.0124
0.678	32.8276
0.6785	32.8408
0.679	32.9685
0.6795	33.2352
0.68	33.1968
0.6805	32.9176
0.681	32.6653
0.6815	33.0594
0.682	32.7189
0.6825	32.9986
0.683	33.2347
0.6835	33.0087
0.684	32.6641
0.6845	32.9717
0.685	32.9608
0.6855	32.6994
0.686	32.8123
0.6865	32.9141
0.687	33.1697
0.6875	33.1239
0.688	33.235
0.6885	33.3066
0.689	33.8074
0.6895	33.535
0.69	33.5184
0.6905	33.7383
0.691	34.0746
0.6915	34.1691
0.692	33.6501
0.6925	33.9816
0.693	34.0973
0.6935	33.6234
0.694	33.5833
0.6945	33.4761
0.695	33.336
0.6955	33.2993
0.696	33.4218
0.6965	33.1234
0.697	32.8485
0.6975	32.766
0.698	32.7986
0.6985	32.6185
0.699	33.0656
0.6995	33.5219
0.7	33.3695
0.7005	33.0882
0.701	33.3234
0.7015	33.2253
0.702	33.165
0.7025	33.4388
0.703	33.3615
0.7035	33.286
0.704	33.2
0.7045	33.441
0.705	33.423
0.7055	33.3242
0.706	33.3196
0.7065	33.1531
0.707	33.1565
0.7075	33.1305
0.708	32.7927
0.7085	33.4649
0.709	33.5943
0.7095	32.9279
0.71	32.9128
0.7105	33.2772
0.711	33.5806
0.7115	33.3377
0.712	33.2036
0.7125	33.0531
0.713	33.2727
0.7135	33.5454
0.714	33.0838
0.7145	33.3342
0.715	33.078
0.7155	32.9434
0.716	33.2622
0.7165	33.2818
0.717	33.2607
0.7175	33.1226
0.718	33.0257
0.7185	33.4217
0.719	33.1212
0.7195	33.1678
0.72	33.2435
0.7205	33.2636
0.721	33.1743
0.7215	33.2042
0.722	32.9549
0.7225	33.4327
0.723	33.063
0.7235	33.4508
0.724	33.6367
0.7245	33.187
0.725	33.1202
0.7255	33.3067
0.726	33.4676
0.7265	32.7136
0.727	32.5137
0.7275	32.3096
0.728	32.8712
0.7285	32.9443
0.729	33.0315
0.7295	33.1586
0.73	33.1324
0.7305	32.9325
0.731	32.5441
0.7315	32.7028
0.732	32.7335
0.7325	32.7242
0.733	32.6183
0.7335	32.7357
0.734	32.4746
0.7345	32.9604
0.735	33.1434
0.7355	33.5661
0.736	33.2118
0.7365	32.8569
0.737	32.8687
0.7375	32.7476
0.738	33.0533
0.7385	32.9296
0.739	32.5545
0.7395	32.8726
0.74	32.9265
0.7405	32.7465
0.741	32.6998
0.7415	33.1518
0.742	32.8446
0.7425	32.7547
0.743	32.913
0.7435	33.4151
0.744	32.8408
0.7445	32.6929
0.745	32.7634
0.7455	32.6828
0.746	32.9918
0.7465	32.8105
0.747	32.9955
0.7475	32.9365
0.748	32.843
0.7485	32.7879
0.749	32.982
0.7495	33.2899
0.75	33.0473
0.7505	32.7332
0.751	33.007
0.7515	33.1345
0.752	32.7088
0.7525	32.9295
0.753	32.8464
0.7535	32.7195
0.754	32.8962
0.7545	33.108
0.755	32.5228
0.7555	32.811
0.756	32.8117
0.7565	32.8614
0.757	32.8483
0.7575	33.121
0.758	32.7209
0.7585	32.037
0.759	32.6734
0.7595	32.99
0.76	32.8812
0.7605	32.5975
0.761	32.6045
0.7615	32.7872
0.762	32.8214
0.7625	32.6279
0.763	32.8271
0.7635	32.6743
0.764	33.072
0.7645	32.9021
0.765	32.3929
0.7655	32.9932
0.766	33.6032
0.7665	32.7781
0.767	32.9596
0.7675	32.8947
0.768	32.723
0.7685	32.6611
0.769	33.122
0.7695	33.0556
0.77	32.4687
0.7705	32.7261
0.771	33.5318
0.7715	33.5089
0.772	32.563
0.7725	32.9399
0.773	32.8586
0.7735	33.0614
0.774	33.0676
0.7745	32.6318
0.775	32.6
0.7755	32.5665
0.776	32.7037
0.7765	33.0238
0.777	32.8763
0.7775	32.8875
0.778	32.6021
0.7785	32.6526
0.779	32.8049
0.7795	32.8718
0.78	32.8748
0.7805	32.8051
0.781	32.7146
0.7815	32.7219
0.782	32.85
0.7825	32.9949
0.783	33.0082
0.7835	32.3633
0.784	32.7516
0.7845	33.0568
0.785	32.6301
0.7855	32.539
0.786	33.1739
0.7865	33.0805
0.787	32.8781
0.7875	32.9059
0.788	32.7884
0.7885	33.201
0.789	32.9228
0.7895	32.6377
0.79	32.9011
0.7905	32.9468
0.791	33.0868
0.7915	32.917
0.792	32.8981
0.7925	32.9621
0.793	33.0817
0.7935	33.055
0.794	33.5658
0.7945	32.7992
0.795	33.2055
0.7955	33.6475
0.796	33.6647
0.7965	32.9086
0.797	32.8651
0.7975	33.5947
0.798	33.3433
0.7985	32.8949
0.799	33.0245
0.7995	33.0258
0.8	33.3068
0.8005	33.2171
0.801	33.303
0.8015	33.2798
0.802	33.1657
0.8025	33.1004
0.803	32.8406
0.8035	32.8443
0.804	32.9775
0.8045	33.3398
0.805	33.0782
0.8055	33.0535
0.806	33.0114
0.8065	33.0371
0.807	33.2954
0.8075	33.0196
0.808	33.3022
0.8085	33.1431
0.809	33.0173
0.8095	33.0672
0.81	33.3708
0.8105	33.507
0.811	33.2121
0.8115	33.1854
0.812	32.9288
0.8125	32.6895
0.813	33.2954
0.8135	32.9783
0.814	32.7739
0.8145	33.0608
0.815	32.6439
0.8155	32.6794
0.816	32.8273
0.8165	32.7675
0.817	33.1961
0.8175	33.0895
0.818	33.0181
0.8185	32.9383
0.819	32.7191
0.8195	32.7995
0.82	33.2623
0.8205	33.3438
0.821	33.3706
0.8215	33.0418
0.822	32.574
0.8225	32.933
0.823	32.9836
0.8235	33.0911
0.824	32.8473
0.8245	33.0796
0.825	32.9141
0.8255	33.0352
0.826	32.8822
0.8265	32.8223
0.827	33.2376
0.8275	33.2719
0.828	32.9731
0.8285	32.7864
0.829	32.6783
0.8295	32.6256
0.83	32.7689
0.8305	32.6536
0.831	32.58
0.8315	33.0521
0.832	33.1103
0.8325	32.7742
0.833	33.0306
0.8335	32.917
0.834	33.0068
0.8345	33.3845
0.835	33.4082
0.8355	33.3781
0.836	32.7422
0.8365	32.7546
0.837	32.8862
0.8375	32.7485
0.838	32.9451
0.8385	32.8478
0.839	33.3439
0.8395	33.649
0.84	33.3538
0.8405	32.6048
0.841	33.4015
0.8415	33.4348
0.842	33.4785
0.8425	33.4483
0.843	33.2874
0.8435	32.9275
0.844	32.9871
0.8445	32.8248
0.845	33.3705
0.8455	33.3961
0.846	33.3627
0.8465	32.7978
0.847	32.829
0.8475	32.9076
0.848	32.886
0.8485	32.6679
0.849	32.8525
0.8495	33.137
0.85	33.0295
0.8505	33.1889
0.851	33.0579
0.8515	32.8015
0.852	32.9541
0.8525	32.6277
0.853	32.5025
0.8535	33.0665
0.854	33.1082
0.8545	32.7227
0.855	32.9166
0.8555	33.3116
0.856	33.003
0.8565	32.5971
0.857	32.653
0.8575	32.7647
0.858	33.2156
0.8585	32.6856
0.859	32.8132
0.8595	32.8436
0.86	32.8893
0.8605	32.6264
0.861	32.777
0.8615	33.1292
0.862	32.9579
0.8625	32.6457
0.863	33.031
0.8635	33.154
0.864	33.1106
0.8645	32.9125
0.865	32.7878
0.8655	32.8851
0.866	32.4528
0.8665	32.7944
0.867	32.8996
0.8675	33.2277
0.868	33.0089
0.8685	32.758
0.869	32.2427
0.8695	32.4409
0.87	33.3198
0.8705	33.2009
0.871	32.6507
0.8715	32.5025
0.872	32.8324
0.8725	32.8617
0.873	32.9512
0.8735	32.3719
0.874	32.6155
0.8745	32.5936
0.875	32.4374
0.8755	32.6123
0.876	32.9053
0.8765	32.4293
0.877	32.4779
0.8775	32.9089
0.878	33.0742
0.8785	33.2038
0.879	33.0605
0.8795	32.881
0.88	32.902
0.8805	32.8892
0.881	32.5543
0.8815	32.6825
0.882	32.7023
0.8825	32.8087
0.883	32.6082
0.8835	33.0385
0.884	32.5335
0.8845	32.7066
0.885	32.6139
0.8855	32.9205
0.886	32.7261
0.8865	32.9954
0.887	32.9644
0.8875	33.123
0.888	32.7405
0.8885	32.9082
0.889	32.3431
0.8895	32.8447
0.89	33.1183
0.8905	32.7903
0.891	33.1559
0.8915	32.682
0.892	32.9619
0.8925	32.8254
0.893	33.0303
0.8935	32.8159
0.894	33.0572
0.8945	32.7553
0.895	32.6706
0.8955	32.4335
0.896	32.5378
0.8965	32.6461
0.897	32.7791
0.8975	33.1057
0.898	32.6664
0.8985	32.3875
0.899	32.4582
0.8995	32.457
0.9	32.6967
0.9005	32.6729
0.901	33.1448
0.9015	32.9207
0.902	32.263
0.9025	32.6188
0.903	32.9633
0.9035	32.8873
0.904	32.6598
0.9045	32.7512
0.905	33.1708
0.9055	32.8871
0.906	33.1332
0.9065	32.9671
0.907	32.9959
0.9075	32.7294
0.908	32.602
0.9085	32.9701
0.909	32.9121
0.9095	33.0455
0.91	32.8727
0.9105	32.6847
0.911	32.5392
0.9115	33.0794
0.912	32.6589
0.9125	32.3752
0.913	32.6831
0.9135	32.9974
0.914	33.1653
0.9145	32.6861
0.915	32.9498
0.9155	32.9228
0.916	32.9095
0.9165	32.3918
0.917	32.5575
0.9175	32.6141
0.918	33.0691
0.9185	33.054
0.919	33.1147
0.9195	33.0612
0.92	33.293
0.9205	33.3439
0.921	32.5998
0.9215	32.3259
0.922	32.9694
0.9225	32.9676
0.923	33.0033
0.9235	32.4743
0.924	32.832
0.9245	32.8422
0.925	32.7666
0.9255	32.5121
0.926	32.5799
0.9265	32.8534
0.927	33.1705
0.9275	32.3743
0.928	32.6339
0.9285	32.7025
0.929	32.96
0.9295	32.9914
0.93	33.1366
0.9305	32.9998
0.931	32.7686
0.9315	32.6801
0.932	32.6757
0.9325	32.5303
0.933	32.8538
0.9335	33.0436
0.934	32.8049
0.9345	32.4375
0.935	32.6684
0.9355	33.1814
0.936	32.766
0.9365	32.7089
0.937	32.9473
0.9375	32.8619
0.938	32.9986
0.9385	33.161
0.939	33.1667
0.9395	32.9769
0.94	32.7963
0.9405	32.8569
0.941	32.557
0.9415	33.1422
0.942	33.6166
0.9425	32.9958
0.943	32.7954
0.9435	33.0983
0.944	33.4232
0.9445	32.7567
0.945	32.8578
0.9455	32.9866
0.946	32.5929
0.9465	32.9023
0.947	32.8927
0.9475	32.9403
0.948	33.0235
0.9485	32.8329
0.949	32.6187
0.9495	32.5747
0.95	32.734
0.9505	32.4194
0.951	32.6847
0.9515	32.8697
0.952	32.6131
0.9525	32.7472
0.953	33.0028
0.9535	32.695
0.954	32.1424
0.9545	32.4376
0.955	32.6418
0.9555	32.6334
0.956	32.6373
0.9565	32.5631
0.957	32.824
0.9575	32.6567
0.958	32.5687
0.9585	32.3355
0.959	32.8224
0.9595	32.3741
0.96	32.7157
0.9605	33.0208
0.961	32.5755
0.9615	32.6584
0.962	32.6834
0.9625	32.7976
0.963	32.8481
0.9635	32.9648
0.964	32.6269
0.9645	32.834
0.965	32.4329
0.9655	33.1802
0.966	32.9879
0.9665	33.0623
0.967	32.615
0.9675	32.8638
0.968	33.422
0.9685	33.0167
0.969	33.2335
0.9695	32.9725
0.97	32.7522
0.9705	32.8012
0.971	32.5162
0.9715	32.441
0.972	32.8635
0.9725	32.557
0.973	32.3944
0.9735	33.0007
0.974	33.2744
0.9745	32.5324
0.975	32.5274
0.9755	32.9445
0.976	32.6761
0.9765	32.6507
0.977	32.5095
0.9775	32.5956
0.978	32.9169
0.9785	32.385
0.979	32.5236
0.9795	32.61
0.98	32.556
0.9805	32.4774
0.981	32.78
0.9815	32.8342
0.982	32.7584
0.9825	32.9732
0.983	33.0103
0.9835	32.7246
0.984	33.0628
0.9845	32.5185
0.985	32.4591
0.9855	33.0566
0.986	32.5445
0.9865	32.6396
0.987	32.5305
0.9875	32.6205
0.988	32.7014
0.9885	32.5259
0.989	32.6711
0.9895	32.764
0.99	32.8035
0.9905	32.5586
0.991	32.7295
0.9915	32.8038
0.992	32.6934
0.9925	32.4509
0.993	32.7728
0.9935	32.609
0.994	32.3933
0.9945	33.0913
0.995	32.7961
0.9955	32.5276
0.996	32.8244
0.9965	32.6558
0.997	32.3865
0.9975	32.6905
0.998	32.7291
0.9985	32.4874
[truncated: 6,003 more rows]
