# Supplementary material for: Non-invasive bioinert room-temperature quantum sensor from silicon carbide qubits
Source: Nat Mater. 2025 Nov 6;24(12):1913–9. doi: 10.1038/s41563-025-02382-9 (PMC12657224; doi:10.1038/s41563-025-02382-9)
Supplement: Supplementary file 9 — Source data for Fig. 4. [file 41563_2025_2382_MOESM9_ESM.xls]

## Sheet: c
dark time	Polarization		dark time	Polarization
us			us
	exp. without Gd	exp. with Gd		cal. without Gd	cal. with Gd
1e-10	1	0.99999	1e-10	1	0.99999
1.00061e-10	1	0.99999	1.00061e-10	1	0.99999
1.00123e-10	1	0.99999	1.00123e-10	1	0.99999
1.00184e-10	1	0.99999	1.00184e-10	1	0.99999
1.00246e-10	1	0.99999	1.00246e-10	1	0.99999
1.00307e-10	1	0.99999	1.00307e-10	1	0.99999
1.00369e-10	1	0.99999	1.00369e-10	1	0.99999
1.00431e-10	1	0.99999	1.00431e-10	1	0.99999
1.00492e-10	1	0.99999	1.00492e-10	1	0.99999
1.00554e-10	1	0.99999	1.00554e-10	1	0.99999
1.00616e-10	1	0.99999	1.00616e-10	1	0.99999
1.00678e-10	1	0.99999	1.00678e-10	1	0.99999
1.0074e-10	1	0.99999	1.0074e-10	1	0.99999
1.00801e-10	1	0.99999	1.00801e-10	1	0.99999
1.00863e-10	1	0.99999	1.00863e-10	1	0.99999
1.00925e-10	1	0.99999	1.00925e-10	1	0.99999
1.00987e-10	1	0.99999	1.00987e-10	1	0.99999
1.01049e-10	1	0.99999	1.01049e-10	1	0.99999
1.01111e-10	1	0.99999	1.01111e-10	1	0.99999
1.01174e-10	1	0.99999	1.01174e-10	1	0.99999
1.01236e-10	1	0.99999	1.01236e-10	1	0.99999
1.01298e-10	1	0.99999	1.01298e-10	1	0.99999
1.0136e-10	1	0.99999	1.0136e-10	1	0.99999
1.01422e-10	1	0.99999	1.01422e-10	1	0.99999
1.01485e-10	1	0.99999	1.01485e-10	1	0.99999
1.01547e-10	1	0.99999	1.01547e-10	1	0.99999
1.01609e-10	1	0.99999	1.01609e-10	1	0.99999
1.01672e-10	1	0.99999	1.01672e-10	1	0.99999
1.01734e-10	1	0.99999	1.01734e-10	1	0.99999
1.01797e-10	1	0.99999	1.01797e-10	1	0.99999
1.01859e-10	1	0.99999	1.01859e-10	1	0.99999
1.01922e-10	1	0.99999	1.01922e-10	1	0.99999
1.01984e-10	1	0.99999	1.01984e-10	1	0.99999
1.02047e-10	1	0.99999	1.02047e-10	1	0.99999
1.0211e-10	1	0.99999	1.0211e-10	1	0.99999
1.02172e-10	1	0.99999	1.02172e-10	1	0.99999
1.02235e-10	1	0.99999	1.02235e-10	1	0.99999
1.02298e-10	1	0.99999	1.02298e-10	1	0.99999
1.02361e-10	1	0.99999	1.02361e-10	1	0.99999
1.02424e-10	1	0.99999	1.02424e-10	1	0.99999
1.02487e-10	1	0.99999	1.02487e-10	1	0.99999
1.0255e-10	1	0.99999	1.0255e-10	1	0.99999
1.02613e-10	1	0.99999	1.02613e-10	1	0.99999
1.02676e-10	1	0.99999	1.02676e-10	1	0.99999
1.02739e-10	1	0.99999	1.02739e-10	1	0.99999
1.02802e-10	1	0.99999	1.02802e-10	1	0.99999
1.02865e-10	1	0.99999	1.02865e-10	1	0.99999
1.02928e-10	1	0.99999	1.02928e-10	1	0.99999
1.02991e-10	1	0.99999	1.02991e-10	1	0.99999
1.03055e-10	1	0.99999	1.03055e-10	1	0.99999
1.03118e-10	1	0.99999	1.03118e-10	1	0.99999
1.03181e-10	1	0.99999	1.03181e-10	1	0.99999
1.03245e-10	1	0.99999	1.03245e-10	1	0.99999
1.03308e-10	1	0.99999	1.03308e-10	1	0.99999
1.03371e-10	1	0.99999	1.03371e-10	1	0.99999
1.03435e-10	1	0.99999	1.03435e-10	1	0.99999
1.03498e-10	1	0.99999	1.03498e-10	1	0.99999
1.03562e-10	1	0.99999	1.03562e-10	1	0.99999
1.03626e-10	1	0.99999	1.03626e-10	1	0.99999
1.03689e-10	1	0.99999	1.03689e-10	1	0.99999
1.03753e-10	1	0.99999	1.03753e-10	1	0.99999
1.03817e-10	1	0.99999	1.03817e-10	1	0.99999
1.0388e-10	1	0.99999	1.0388e-10	1	0.99999
1.03944e-10	1	0.99999	1.03944e-10	1	0.99999
1.04008e-10	1	0.99999	1.04008e-10	1	0.99999
1.04072e-10	1	0.99999	1.04072e-10	1	0.99999
1.04136e-10	1	0.99999	1.04136e-10	1	0.99999
1.042e-10	1	0.99999	1.042e-10	1	0.99999
1.04264e-10	1	0.99999	1.04264e-10	1	0.99999
1.04328e-10	1	0.99999	1.04328e-10	1	0.99999
1.04392e-10	1	0.99999	1.04392e-10	1	0.99999
1.04456e-10	1	0.99999	1.04456e-10	1	0.99999
1.0452e-10	1	0.99999	1.0452e-10	1	0.99999
1.04584e-10	1	0.99999	1.04584e-10	1	0.99999
1.04649e-10	1	0.99999	1.04649e-10	1	0.99999
1.04713e-10	1	0.99999	1.04713e-10	1	0.99999
1.04777e-10	1	0.99999	1.04777e-10	1	0.99999
1.04842e-10	1	0.99999	1.04842e-10	1	0.99999
1.04906e-10	1	0.99999	1.04906e-10	1	0.99999
1.04971e-10	1	0.99999	1.04971e-10	1	0.99999
1.05035e-10	1	0.99999	1.05035e-10	1	0.99999
1.051e-10	1	0.99999	1.051e-10	1	0.99999
1.05164e-10	1	0.99999	1.05164e-10	1	0.99999
1.05229e-10	1	0.99999	1.05229e-10	1	0.99999
1.05293e-10	1	0.99999	1.05293e-10	1	0.99999
1.05358e-10	1	0.99999	1.05358e-10	1	0.99999
1.05423e-10	1	0.99999	1.05423e-10	1	0.99999
1.05487e-10	1	0.99999	1.05487e-10	1	0.99999
1.05552e-10	1	0.99999	1.05552e-10	1	0.99999
1.05617e-10	1	0.99999	1.05617e-10	1	0.99999
1.05682e-10	1	0.99999	1.05682e-10	1	0.99999
1.05747e-10	1	0.99999	1.05747e-10	1	0.99999
1.05812e-10	1	0.99999	1.05812e-10	1	0.99999
1.05877e-10	1	0.99999	1.05877e-10	1	0.99999
1.05942e-10	1	0.99999	1.05942e-10	1	0.99999
1.06007e-10	1	0.99999	1.06007e-10	1	0.99999
1.06072e-10	1	0.99999	1.06072e-10	1	0.99999
1.06137e-10	1	0.99999	1.06137e-10	1	0.99999
1.06202e-10	1	0.99999	1.06202e-10	1	0.99999
1.06268e-10	1	0.99999	1.06268e-10	1	0.99999
1.06333e-10	1	0.99999	1.06333e-10	1	0.99999
1.06398e-10	1	0.99999	1.06398e-10	1	0.99999
1.06464e-10	1	0.99999	1.06464e-10	1	0.99999
1.06529e-10	1	0.99999	1.06529e-10	1	0.99999
1.06594e-10	1	0.99999	1.06594e-10	1	0.99999
1.0666e-10	1	0.99999	1.0666e-10	1	0.99999
1.06725e-10	1	0.99999	1.06725e-10	1	0.99999
1.06791e-10	1	0.99999	1.06791e-10	1	0.99999
1.06857e-10	1	0.99999	1.06857e-10	1	0.99999
1.06922e-10	1	0.99999	1.06922e-10	1	0.99999
1.06988e-10	1	0.99999	1.06988e-10	1	0.99999
1.07054e-10	1	0.99999	1.07054e-10	1	0.99999
1.07119e-10	1	0.99999	1.07119e-10	1	0.99999
1.07185e-10	1	0.99999	1.07185e-10	1	0.99999
1.07251e-10	1	0.99999	1.07251e-10	1	0.99999
1.07317e-10	1	0.99999	1.07317e-10	1	0.99999
1.07383e-10	1	0.99999	1.07383e-10	1	0.99999
1.07449e-10	1	0.99999	1.07449e-10	1	0.99999
1.07515e-10	1	0.99999	1.07515e-10	1	0.99999
1.07581e-10	1	0.99999	1.07581e-10	1	0.99999
1.07647e-10	1	0.99999	1.07647e-10	1	0.99999
1.07713e-10	1	0.99999	1.07713e-10	1	0.99999
1.07779e-10	1	0.99999	1.07779e-10	1	0.99999
1.07845e-10	1	0.99999	1.07845e-10	1	0.99999
1.07912e-10	1	0.99999	1.07912e-10	1	0.99999
1.07978e-10	1	0.99999	1.07978e-10	1	0.99999
1.08044e-10	1	0.99999	1.08044e-10	1	0.99999
1.0811e-10	1	0.99999	1.0811e-10	1	0.99999
1.08177e-10	1	0.99999	1.08177e-10	1	0.99999
1.08243e-10	1	0.99999	1.08243e-10	1	0.99999
1.0831e-10	1	0.99999	1.0831e-10	1	0.99999
1.08376e-10	1	0.99999	1.08376e-10	1	0.99999
1.08443e-10	1	0.99999	1.08443e-10	1	0.99999
1.0851e-10	1	0.99999	1.0851e-10	1	0.99999
1.08576e-10	1	0.99999	1.08576e-10	1	0.99999
1.08643e-10	1	0.99999	1.08643e-10	1	0.99999
1.0871e-10	1	0.99999	1.0871e-10	1	0.99999
1.08776e-10	1	0.99999	1.08776e-10	1	0.99999
1.08843e-10	1	0.99999	1.08843e-10	1	0.99999
1.0891e-10	1	0.99999	1.0891e-10	1	0.99999
1.08977e-10	1	0.99999	1.08977e-10	1	0.99999
1.09044e-10	1	0.99999	1.09044e-10	1	0.99999
1.09111e-10	1	0.99999	1.09111e-10	1	0.99999
1.09178e-10	1	0.99999	1.09178e-10	1	0.99999
1.09245e-10	1	0.99999	1.09245e-10	1	0.99999
1.09312e-10	1	0.99999	1.09312e-10	1	0.99999
1.09379e-10	1	0.99999	1.09379e-10	1	0.99999
1.09446e-10	1	0.99999	1.09446e-10	1	0.99999
1.09514e-10	1	0.99999	1.09514e-10	1	0.99999
1.09581e-10	1	0.99999	1.09581e-10	1	0.99999
1.09648e-10	1	0.99999	1.09648e-10	1	0.99999
1.09716e-10	1	0.99999	1.09716e-10	1	0.99999
1.09783e-10	1	0.99999	1.09783e-10	1	0.99999
1.0985e-10	1	0.99999	1.0985e-10	1	0.99999
1.09918e-10	1	0.99999	1.09918e-10	1	0.99999
1.09985e-10	1	0.99999	1.09985e-10	1	0.99999
1.10053e-10	1	0.99999	1.10053e-10	1	0.99999
1.1012e-10	1	0.99999	1.1012e-10	1	0.99999
1.10188e-10	1	0.99999	1.10188e-10	1	0.99999
1.10256e-10	1	0.99999	1.10256e-10	1	0.99999
1.10324e-10	1	0.99999	1.10324e-10	1	0.99999
1.10391e-10	1	0.99999	1.10391e-10	1	0.99999
1.10459e-10	1	0.99999	1.10459e-10	1	0.99999
1.10527e-10	1	0.99999	1.10527e-10	1	0.99999
1.10595e-10	1	0.99999	1.10595e-10	1	0.99999
1.10663e-10	1	0.99999	1.10663e-10	1	0.99999
1.10731e-10	1	0.99999	1.10731e-10	1	0.99999
1.10799e-10	1	0.99999	1.10799e-10	1	0.99999
1.10867e-10	1	0.99999	1.10867e-10	1	0.99999
1.10935e-10	1	0.99999	1.10935e-10	1	0.99999
1.11003e-10	1	0.99999	1.11003e-10	1	0.99999
1.11071e-10	1	0.99999	1.11071e-10	1	0.99999
1.11139e-10	1	0.99999	1.11139e-10	1	0.99999
1.11208e-10	1	0.99999	1.11208e-10	1	0.99999
1.11276e-10	1	0.99999	1.11276e-10	1	0.99999
1.11344e-10	1	0.99999	1.11344e-10	1	0.99999
1.11413e-10	1	0.99999	1.11413e-10	1	0.99999
1.11481e-10	1	0.99999	1.11481e-10	1	0.99999
1.1155e-10	1	0.99999	1.1155e-10	1	0.99999
1.11618e-10	1	0.99999	1.11618e-10	1	0.99999
1.11687e-10	1	0.99999	1.11687e-10	1	0.99999
1.11755e-10	1	0.99999	1.11755e-10	1	0.99999
1.11824e-10	1	0.99999	1.11824e-10	1	0.99999
1.11893e-10	1	0.99999	1.11893e-10	1	0.99999
1.11961e-10	1	0.99999	1.11961e-10	1	0.99999
1.1203e-10	1	0.99999	1.1203e-10	1	0.99999
1.12099e-10	1	0.99999	1.12099e-10	1	0.99999
1.12168e-10	1	0.99999	1.12168e-10	1	0.99999
1.12237e-10	1	0.99999	1.12237e-10	1	0.99999
1.12306e-10	1	0.99999	1.12306e-10	1	0.99999
1.12375e-10	1	0.99999	1.12375e-10	1	0.99999
1.12444e-10	1	0.99999	1.12444e-10	1	0.99999
1.12513e-10	1	0.99999	1.12513e-10	1	0.99999
1.12582e-10	1	0.99999	1.12582e-10	1	0.99999
1.12651e-10	1	0.99999	1.12651e-10	1	0.99999
1.1272e-10	1	0.99999	1.1272e-10	1	0.99999
1.12789e-10	1	0.99999	1.12789e-10	1	0.99999
1.12859e-10	1	0.99999	1.12859e-10	1	0.99999
1.12928e-10	1	0.99999	1.12928e-10	1	0.99999
1.12997e-10	1	0.99999	1.12997e-10	1	0.99999
1.13067e-10	1	0.99999	1.13067e-10	1	0.99999
1.13136e-10	1	0.99999	1.13136e-10	1	0.99999
1.13206e-10	1	0.99999	1.13206e-10	1	0.99999
1.13275e-10	1	0.99999	1.13275e-10	1	0.99999
1.13345e-10	1	0.99999	1.13345e-10	1	0.99999
1.13414e-10	1	0.99999	1.13414e-10	1	0.99999
1.13484e-10	1	0.99999	1.13484e-10	1	0.99999
1.13554e-10	1	0.99999	1.13554e-10	1	0.99999
1.13624e-10	1	0.99999	1.13624e-10	1	0.99999
1.13693e-10	1	0.99999	1.13693e-10	1	0.99999
1.13763e-10	1	0.99999	1.13763e-10	1	0.99999
1.13833e-10	1	0.99999	1.13833e-10	1	0.99999
1.13903e-10	1	0.99999	1.13903e-10	1	0.99999
1.13973e-10	1	0.99999	1.13973e-10	1	0.99999
1.14043e-10	1	0.99999	1.14043e-10	1	0.99999
1.14113e-10	1	0.99999	1.14113e-10	1	0.99999
1.14183e-10	1	0.99999	1.14183e-10	1	0.99999
1.14253e-10	1	0.99999	1.14253e-10	1	0.99999
1.14323e-10	1	0.99999	1.14323e-10	1	0.99999
1.14394e-10	1	0.99999	1.14394e-10	1	0.99999
1.14464e-10	1	0.99999	1.14464e-10	1	0.99999
1.14534e-10	1	0.99999	1.14534e-10	1	0.99999
1.14605e-10	1	0.99999	1.14605e-10	1	0.99999
1.14675e-10	1	0.99999	1.14675e-10	1	0.99999
1.14745e-10	1	0.99999	1.14745e-10	1	0.99999
1.14816e-10	1	0.99999	1.14816e-10	1	0.99999
1.14886e-10	1	0.99999	1.14886e-10	1	0.99999
1.14957e-10	1	0.99999	1.14957e-10	1	0.99999
1.15028e-10	1	0.99999	1.15028e-10	1	0.99999
1.15098e-10	1	0.99999	1.15098e-10	1	0.99999
1.15169e-10	1	0.99999	1.15169e-10	1	0.99999
1.1524e-10	1	0.99999	1.1524e-10	1	0.99999
1.1531e-10	1	0.99999	1.1531e-10	1	0.99999
1.15381e-10	1	0.99999	1.15381e-10	1	0.99999
1.15452e-10	1	0.99999	1.15452e-10	1	0.99999
1.15523e-10	1	0.99999	1.15523e-10	1	0.99999
1.15594e-10	1	0.99999	1.15594e-10	1	0.99999
1.15665e-10	1	0.99999	1.15665e-10	1	0.99999
1.15736e-10	1	0.99999	1.15736e-10	1	0.99999
1.15807e-10	1	0.99999	1.15807e-10	1	0.99999
1.15878e-10	1	0.99999	1.15878e-10	1	0.99999
1.15949e-10	1	0.99999	1.15949e-10	1	0.99999
1.16021e-10	1	0.99999	1.16021e-10	1	0.99999
1.16092e-10	1	0.99999	1.16092e-10	1	0.99999
1.16163e-10	1	0.99998	1.16163e-10	1	0.99999
1.16235e-10	1	0.99998	1.16235e-10	1	0.99999
1.16306e-10	1	0.99998	1.16306e-10	1	0.99999
1.16377e-10	1	0.99998	1.16377e-10	1	0.99999
1.16449e-10	1	0.99998	1.16449e-10	1	0.99999
1.1652e-10	1	0.99998	1.1652e-10	1	0.99999
1.16592e-10	1	0.99998	1.16592e-10	1	0.99999
1.16664e-10	1	0.99998	1.16664e-10	1	0.99999
1.16735e-10	1	0.99998	1.16735e-10	1	0.99999
1.16807e-10	1	0.99998	1.16807e-10	1	0.99999
1.16879e-10	1	0.99998	1.16879e-10	1	0.99999
1.16951e-10	1	0.99998	1.16951e-10	1	0.99999
1.17022e-10	1	0.99998	1.17022e-10	1	0.99999
1.17094e-10	1	0.99998	1.17094e-10	1	0.99999
1.17166e-10	1	0.99998	1.17166e-10	1	0.99999
1.17238e-10	1	0.99998	1.17238e-10	1	0.99999
1.1731e-10	1	0.99998	1.1731e-10	1	0.99999
1.17382e-10	1	0.99998	1.17382e-10	1	0.99999
1.17454e-10	1	0.99998	1.17454e-10	1	0.99999
1.17526e-10	1	0.99998	1.17526e-10	1	0.99999
1.17599e-10	1	0.99998	1.17599e-10	1	0.99999
1.17671e-10	1	0.99998	1.17671e-10	1	0.99999
1.17743e-10	1	0.99998	1.17743e-10	1	0.99999
1.17815e-10	1	0.99998	1.17815e-10	1	0.99999
1.17888e-10	1	0.99998	1.17888e-10	1	0.99999
1.1796e-10	1	0.99998	1.1796e-10	1	0.99999
1.18033e-10	1	0.99998	1.18033e-10	1	0.99999
1.18105e-10	1	0.99998	1.18105e-10	1	0.99999
1.18178e-10	1	0.99998	1.18178e-10	1	0.99999
1.1825e-10	1	0.99998	1.1825e-10	1	0.99999
1.18323e-10	1	0.99998	1.18323e-10	1	0.99999
1.18396e-10	1	0.99998	1.18396e-10	1	0.99999
1.18468e-10	1	0.99998	1.18468e-10	1	0.99999
1.18541e-10	1	0.99998	1.18541e-10	1	0.99999
1.18614e-10	1	0.99998	1.18614e-10	1	0.99999
1.18687e-10	1	0.99998	1.18687e-10	1	0.99999
1.1876e-10	1	0.99998	1.1876e-10	1	0.99999
1.18833e-10	1	0.99998	1.18833e-10	1	0.99998
1.18906e-10	1	0.99998	1.18906e-10	1	0.99998
1.18979e-10	1	0.99998	1.18979e-10	1	0.99998
1.19052e-10	1	0.99998	1.19052e-10	1	0.99998
1.19125e-10	1	0.99998	1.19125e-10	1	0.99998
1.19198e-10	1	0.99998	1.19198e-10	1	0.99998
1.19271e-10	1	0.99998	1.19271e-10	1	0.99998
1.19345e-10	1	0.99998	1.19345e-10	1	0.99998
1.19418e-10	1	0.99998	1.19418e-10	1	0.99998
1.19491e-10	1	0.99998	1.19491e-10	1	0.99998
1.19565e-10	1	0.99998	1.19565e-10	1	0.99998
1.19638e-10	1	0.99998	1.19638e-10	1	0.99998
1.19712e-10	1	0.99998	1.19712e-10	1	0.99998
1.19785e-10	1	0.99998	1.19785e-10	1	0.99998
1.19859e-10	1	0.99998	1.19859e-10	1	0.99998
1.19932e-10	1	0.99998	1.19932e-10	1	0.99998
1.20006e-10	1	0.99998	1.20006e-10	1	0.99998
1.2008e-10	1	0.99998	1.2008e-10	1	0.99998
1.20153e-10	1	0.99998	1.20153e-10	1	0.99998
1.20227e-10	1	0.99998	1.20227e-10	1	0.99998
1.20301e-10	1	0.99998	1.20301e-10	1	0.99998
1.20375e-10	1	0.99998	1.20375e-10	1	0.99998
1.20449e-10	1	0.99998	1.20449e-10	1	0.99998
1.20523e-10	1	0.99998	1.20523e-10	1	0.99998
1.20597e-10	1	0.99998	1.20597e-10	1	0.99998
1.20671e-10	1	0.99998	1.20671e-10	1	0.99998
1.20745e-10	1	0.99998	1.20745e-10	1	0.99998
1.20819e-10	1	0.99998	1.20819e-10	1	0.99998
1.20893e-10	1	0.99998	1.20893e-10	1	0.99998
1.20968e-10	1	0.99998	1.20968e-10	1	0.99998
1.21042e-10	1	0.99998	1.21042e-10	1	0.99998
1.21116e-10	1	0.99998	1.21116e-10	1	0.99998
1.21191e-10	1	0.99998	1.21191e-10	1	0.99998
1.21265e-10	1	0.99998	1.21265e-10	1	0.99998
1.2134e-10	1	0.99998	1.2134e-10	1	0.99998
1.21414e-10	1	0.99998	1.21414e-10	1	0.99998
1.21489e-10	1	0.99998	1.21489e-10	1	0.99998
1.21563e-10	1	0.99998	1.21563e-10	1	0.99998
1.21638e-10	1	0.99998	1.21638e-10	1	0.99998
1.21713e-10	1	0.99998	1.21713e-10	1	0.99998
1.21788e-10	1	0.99998	1.21788e-10	1	0.99998
1.21862e-10	1	0.99998	1.21862e-10	1	0.99998
1.21937e-10	1	0.99998	1.21937e-10	1	0.99998
1.22012e-10	1	0.99998	1.22012e-10	1	0.99998
1.22087e-10	1	0.99998	1.22087e-10	1	0.99998
1.22162e-10	1	0.99998	1.22162e-10	1	0.99998
1.22237e-10	1	0.99998	1.22237e-10	1	0.99998
1.22312e-10	1	0.99998	1.22312e-10	1	0.99998
1.22387e-10	1	0.99998	1.22387e-10	1	0.99998
1.22462e-10	1	0.99998	1.22462e-10	1	0.99998
1.22538e-10	1	0.99998	1.22538e-10	1	0.99998
1.22613e-10	1	0.99998	1.22613e-10	1	0.99998
1.22688e-10	1	0.99998	1.22688e-10	1	0.99998
1.22764e-10	1	0.99998	1.22764e-10	1	0.99998
1.22839e-10	1	0.99998	1.22839e-10	1	0.99998
1.22914e-10	1	0.99998	1.22914e-10	1	0.99998
1.2299e-10	1	0.99998	1.2299e-10	1	0.99998
1.23066e-10	1	0.99998	1.23066e-10	1	0.99998
1.23141e-10	1	0.99998	1.23141e-10	1	0.99998
1.23217e-10	1	0.99998	1.23217e-10	1	0.99998
1.23292e-10	1	0.99998	1.23292e-10	1	0.99998
1.23368e-10	1	0.99998	1.23368e-10	1	0.99998
1.23444e-10	1	0.99998	1.23444e-10	1	0.99998
1.2352e-10	1	0.99998	1.2352e-10	1	0.99998
1.23596e-10	1	0.99998	1.23596e-10	1	0.99998
1.23672e-10	1	0.99998	1.23672e-10	1	0.99998
1.23747e-10	1	0.99998	1.23747e-10	1	0.99998
1.23824e-10	1	0.99998	1.23824e-10	1	0.99998
1.239e-10	1	0.99998	1.239e-10	1	0.99998
1.23976e-10	1	0.99998	1.23976e-10	1	0.99998
1.24052e-10	1	0.99998	1.24052e-10	1	0.99998
1.24128e-10	1	0.99998	1.24128e-10	1	0.99998
1.24204e-10	1	0.99998	1.24204e-10	1	0.99998
1.24281e-10	1	0.99998	1.24281e-10	1	0.99998
1.24357e-10	1	0.99998	1.24357e-10	1	0.99998
1.24433e-10	1	0.99998	1.24433e-10	1	0.99998
1.2451e-10	1	0.99998	1.2451e-10	1	0.99998
1.24586e-10	1	0.99998	1.24586e-10	1	0.99998
1.24663e-10	1	0.99998	1.24663e-10	1	0.99998
1.24739e-10	1	0.99998	1.24739e-10	1	0.99998
1.24816e-10	1	0.99998	1.24816e-10	1	0.99998
1.24893e-10	1	0.99998	1.24893e-10	1	0.99998
1.24969e-10	1	0.99998	1.24969e-10	1	0.99998
1.25046e-10	1	0.99998	1.25046e-10	1	0.99998
1.25123e-10	1	0.99998	1.25123e-10	1	0.99998
1.252e-10	1	0.99998	1.252e-10	1	0.99998
1.25277e-10	1	0.99998	1.25277e-10	1	0.99998
1.25354e-10	1	0.99998	1.25354e-10	1	0.99998
1.25431e-10	1	0.99998	1.25431e-10	1	0.99998
1.25508e-10	1	0.99998	1.25508e-10	1	0.99998
1.25585e-10	1	0.99998	1.25585e-10	1	0.99998
1.25662e-10	1	0.99998	1.25662e-10	1	0.99998
1.25739e-10	1	0.99998	1.25739e-10	1	0.99998
1.25816e-10	1	0.99998	1.25816e-10	1	0.99998
1.25894e-10	1	0.99998	1.25894e-10	1	0.99998
1.25971e-10	1	0.99998	1.25971e-10	1	0.99998
1.26048e-10	1	0.99998	1.26048e-10	1	0.99998
1.26126e-10	1	0.99998	1.26126e-10	1	0.99998
1.26203e-10	1	0.99998	1.26203e-10	1	0.99998
1.26281e-10	1	0.99998	1.26281e-10	1	0.99998
1.26358e-10	1	0.99998	1.26358e-10	1	0.99998
1.26436e-10	1	0.99998	1.26436e-10	1	0.99998
1.26513e-10	1	0.99998	1.26513e-10	1	0.99998
1.26591e-10	1	0.99998	1.26591e-10	1	0.99998
1.26669e-10	1	0.99998	1.26669e-10	1	0.99998
1.26747e-10	1	0.99998	1.26747e-10	1	0.99998
1.26825e-10	1	0.99998	1.26825e-10	1	0.99998
1.26902e-10	1	0.99998	1.26902e-10	1	0.99998
1.2698e-10	1	0.99998	1.2698e-10	1	0.99998
1.27058e-10	1	0.99998	1.27058e-10	1	0.99998
1.27136e-10	1	0.99998	1.27136e-10	1	0.99998
1.27215e-10	1	0.99998	1.27215e-10	1	0.99998
1.27293e-10	1	0.99998	1.27293e-10	1	0.99998
1.27371e-10	1	0.99998	1.27371e-10	1	0.99998
1.27449e-10	1	0.99998	1.27449e-10	1	0.99998
1.27527e-10	1	0.99998	1.27527e-10	1	0.99998
1.27606e-10	1	0.99998	1.27606e-10	1	0.99998
1.27684e-10	1	0.99998	1.27684e-10	1	0.99998
1.27763e-10	1	0.99998	1.27763e-10	1	0.99998
1.27841e-10	1	0.99998	1.27841e-10	1	0.99998
1.2792e-10	1	0.99998	1.2792e-10	1	0.99998
1.27998e-10	1	0.99998	1.27998e-10	1	0.99998
1.28077e-10	1	0.99998	1.28077e-10	1	0.99998
1.28155e-10	1	0.99998	1.28155e-10	1	0.99998
1.28234e-10	1	0.99998	1.28234e-10	1	0.99998
1.28313e-10	1	0.99998	1.28313e-10	1	0.99998
1.28392e-10	1	0.99998	1.28392e-10	1	0.99998
1.28471e-10	1	0.99998	1.28471e-10	1	0.99998
1.28549e-10	1	0.99998	1.28549e-10	1	0.99998
1.28628e-10	1	0.99998	1.28628e-10	1	0.99998
1.28707e-10	1	0.99998	1.28707e-10	1	0.99998
1.28786e-10	1	0.99998	1.28786e-10	1	0.99998
1.28866e-10	1	0.99998	1.28866e-10	1	0.99998
1.28945e-10	1	0.99998	1.28945e-10	1	0.99998
1.29024e-10	1	0.99998	1.29024e-10	1	0.99998
1.29103e-10	1	0.99998	1.29103e-10	1	0.99998
1.29183e-10	1	0.99998	1.29183e-10	1	0.99998
1.29262e-10	1	0.99998	1.29262e-10	1	0.99998
1.29341e-10	1	0.99998	1.29341e-10	1	0.99998
1.29421e-10	1	0.99998	1.29421e-10	1	0.99998
1.295e-10	1	0.99998	1.295e-10	1	0.99998
1.2958e-10	1	0.99998	1.2958e-10	1	0.99998
1.29659e-10	1	0.99998	1.29659e-10	1	0.99998
1.29739e-10	1	0.99998	1.29739e-10	1	0.99998
1.29819e-10	1	0.99998	1.29819e-10	1	0.99998
1.29898e-10	1	0.99998	1.29898e-10	1	0.99998
1.29978e-10	1	0.99998	1.29978e-10	1	0.99998
1.30058e-10	1	0.99998	1.30058e-10	1	0.99998
1.30138e-10	1	0.99998	1.30138e-10	1	0.99998
1.30218e-10	1	0.99998	1.30218e-10	1	0.99998
1.30298e-10	1	0.99998	1.30298e-10	1	0.99998
1.30378e-10	1	0.99998	1.30378e-10	1	0.99998
1.30458e-10	1	0.99998	1.30458e-10	1	0.99998
1.30538e-10	1	0.99998	1.30538e-10	1	0.99998
1.30618e-10	1	0.99998	1.30618e-10	1	0.99998
1.30698e-10	1	0.99998	1.30698e-10	1	0.99998
1.30779e-10	1	0.99998	1.30779e-10	1	0.99998
1.30859e-10	1	0.99998	1.30859e-10	1	0.99998
1.30939e-10	1	0.99998	1.30939e-10	1	0.99998
1.3102e-10	1	0.99998	1.3102e-10	1	0.99998
1.311e-10	1	0.99998	1.311e-10	1	0.99998
1.31181e-10	1	0.99998	1.31181e-10	1	0.99998
1.31261e-10	1	0.99998	1.31261e-10	1	0.99998
1.31342e-10	1	0.99998	1.31342e-10	1	0.99998
1.31423e-10	1	0.99998	1.31423e-10	1	0.99998
1.31503e-10	1	0.99998	1.31503e-10	1	0.99998
1.31584e-10	1	0.99998	1.31584e-10	1	0.99998
1.31665e-10	1	0.99998	1.31665e-10	1	0.99998
1.31746e-10	1	0.99998	1.31746e-10	1	0.99998
1.31827e-10	1	0.99998	1.31827e-10	1	0.99998
1.31908e-10	1	0.99998	1.31908e-10	1	0.99998
1.31989e-10	1	0.99998	1.31989e-10	1	0.99998
1.3207e-10	1	0.99998	1.3207e-10	1	0.99998
1.32151e-10	1	0.99998	1.32151e-10	1	0.99998
1.32232e-10	1	0.99998	1.32232e-10	1	0.99998
1.32313e-10	1	0.99998	1.32313e-10	1	0.99998
1.32395e-10	1	0.99998	1.32395e-10	1	0.99998
1.32476e-10	1	0.99998	1.32476e-10	1	0.99998
1.32557e-10	1	0.99998	1.32557e-10	1	0.99998
1.32639e-10	1	0.99998	1.32639e-10	1	0.99998
1.3272e-10	1	0.99998	1.3272e-10	1	0.99998
1.32802e-10	1	0.99998	1.32802e-10	1	0.99998
1.32883e-10	1	0.99998	1.32883e-10	1	0.99998
1.32965e-10	1	0.99998	1.32965e-10	1	0.99998
1.33047e-10	1	0.99998	1.33047e-10	1	0.99998
1.33128e-10	1	0.99998	1.33128e-10	1	0.99998
1.3321e-10	1	0.99998	1.3321e-10	1	0.99998
1.33292e-10	1	0.99998	1.33292e-10	1	0.99998
1.33374e-10	1	0.99998	1.33374e-10	1	0.99998
1.33456e-10	1	0.99998	1.33456e-10	1	0.99998
1.33538e-10	1	0.99998	1.33538e-10	1	0.99998
1.3362e-10	1	0.99998	1.3362e-10	1	0.99998
1.33702e-10	1	0.99998	1.33702e-10	1	0.99998
1.33784e-10	1	0.99998	1.33784e-10	1	0.99998
1.33866e-10	1	0.99998	1.33866e-10	1	0.99998
1.33948e-10	1	0.99998	1.33948e-10	1	0.99998
1.34031e-10	1	0.99998	1.34031e-10	1	0.99998
1.34113e-10	1	0.99998	1.34113e-10	1	0.99998
1.34195e-10	1	0.99998	1.34195e-10	1	0.99998
1.34278e-10	1	0.99998	1.34278e-10	1	0.99998
1.3436e-10	1	0.99998	1.3436e-10	1	0.99998
1.34443e-10	1	0.99998	1.34443e-10	1	0.99998
1.34525e-10	1	0.99998	1.34525e-10	1	0.99998
1.34608e-10	1	0.99998	1.34608e-10	1	0.99998
1.34691e-10	1	0.99998	1.34691e-10	1	0.99998
1.34773e-10	1	0.99998	1.34773e-10	1	0.99998
1.34856e-10	1	0.99998	1.34856e-10	1	0.99998
1.34939e-10	1	0.99998	1.34939e-10	1	0.99998
1.35022e-10	1	0.99998	1.35022e-10	1	0.99998
1.35105e-10	1	0.99998	1.35105e-10	1	0.99998
1.35188e-10	1	0.99998	1.35188e-10	1	0.99998
1.35271e-10	1	0.99998	1.35271e-10	1	0.99998
1.35354e-10	1	0.99998	1.35354e-10	1	0.99998
1.35437e-10	1	0.99998	1.35437e-10	1	0.99998
1.3552e-10	1	0.99998	1.3552e-10	1	0.99998
1.35604e-10	1	0.99998	1.35604e-10	1	0.99998
1.35687e-10	1	0.99998	1.35687e-10	1	0.99998
1.3577e-10	1	0.99998	1.3577e-10	1	0.99998
1.35854e-10	1	0.99998	1.35854e-10	1	0.99998
1.35937e-10	1	0.99998	1.35937e-10	1	0.99998
1.36021e-10	1	0.99998	1.36021e-10	1	0.99998
1.36104e-10	1	0.99998	1.36104e-10	1	0.99998
1.36188e-10	1	0.99998	1.36188e-10	1	0.99998
1.36271e-10	1	0.99998	1.36271e-10	1	0.99998
1.36355e-10	1	0.99998	1.36355e-10	1	0.99998
1.36439e-10	1	0.99998	1.36439e-10	1	0.99998
1.36523e-10	1	0.99998	1.36523e-10	1	0.99998
1.36606e-10	1	0.99998	1.36606e-10	1	0.99998
1.3669e-10	1	0.99998	1.3669e-10	1	0.99998
1.36774e-10	1	0.99998	1.36774e-10	1	0.99998
1.36858e-10	1	0.99998	1.36858e-10	1	0.99998
1.36942e-10	1	0.99998	1.36942e-10	1	0.99998
1.37026e-10	1	0.99998	1.37026e-10	1	0.99998
1.37111e-10	1	0.99998	1.37111e-10	1	0.99998
1.37195e-10	1	0.99998	1.37195e-10	1	0.99998
1.37279e-10	1	0.99998	1.37279e-10	1	0.99998
1.37363e-10	1	0.99998	1.37363e-10	1	0.99998
1.37448e-10	1	0.99998	1.37448e-10	1	0.99998
1.37532e-10	1	0.99998	1.37532e-10	1	0.99998
1.37617e-10	1	0.99998	1.37617e-10	1	0.99998
1.37701e-10	1	0.99998	1.37701e-10	1	0.99998
1.37786e-10	1	0.99998	1.37786e-10	1	0.99998
1.3787e-10	1	0.99998	1.3787e-10	1	0.99998
1.37955e-10	1	0.99998	1.37955e-10	1	0.99998
1.3804e-10	1	0.99998	1.3804e-10	1	0.99998
1.38125e-10	1	0.99998	1.38125e-10	1	0.99998
1.3821e-10	1	0.99998	1.3821e-10	1	0.99998
1.38294e-10	1	0.99998	1.38294e-10	1	0.99998
1.38379e-10	1	0.99998	1.38379e-10	1	0.99998
1.38464e-10	1	0.99998	1.38464e-10	1	0.99998
1.38549e-10	1	0.99998	1.38549e-10	1	0.99998
1.38635e-10	1	0.99998	1.38635e-10	1	0.99998
1.3872e-10	1	0.99998	1.3872e-10	1	0.99998
1.38805e-10	1	0.99998	1.38805e-10	1	0.99998
1.3889e-10	1	0.99998	1.3889e-10	1	0.99998
1.38975e-10	1	0.99998	1.38975e-10	1	0.99998
1.39061e-10	1	0.99998	1.39061e-10	1	0.99998
1.39146e-10	1	0.99998	1.39146e-10	1	0.99998
1.39232e-10	1	0.99998	1.39232e-10	1	0.99998
1.39317e-10	1	0.99998	1.39317e-10	1	0.99998
1.39403e-10	1	0.99998	1.39403e-10	1	0.99998
1.39488e-10	1	0.99998	1.39488e-10	1	0.99998
1.39574e-10	1	0.99998	1.39574e-10	1	0.99998
1.3966e-10	1	0.99998	1.3966e-10	1	0.99998
1.39746e-10	1	0.99998	1.39746e-10	1	0.99998
1.39831e-10	1	0.99998	1.39831e-10	1	0.99998
1.39917e-10	1	0.99998	1.39917e-10	1	0.99998
1.40003e-10	1	0.99998	1.40003e-10	1	0.99998
1.40089e-10	1	0.99998	1.40089e-10	1	0.99998
1.40175e-10	1	0.99998	1.40175e-10	1	0.99998
1.40261e-10	1	0.99998	1.40261e-10	1	0.99998
1.40348e-10	1	0.99998	1.40348e-10	1	0.99998
1.40434e-10	1	0.99998	1.40434e-10	1	0.99998
1.4052e-10	1	0.99998	1.4052e-10	1	0.99998
1.40606e-10	1	0.99998	1.40606e-10	1	0.99998
1.40693e-10	1	0.99998	1.40693e-10	1	0.99998
1.40779e-10	1	0.99998	1.40779e-10	1	0.99998
1.40866e-10	1	0.99998	1.40866e-10	1	0.99998
1.40952e-10	1	0.99998	1.40952e-10	1	0.99998
1.41039e-10	1	0.99998	1.41039e-10	1	0.99998
1.41125e-10	1	0.99998	1.41125e-10	1	0.99998
1.41212e-10	1	0.99998	1.41212e-10	1	0.99998
1.41299e-10	1	0.99998	1.41299e-10	1	0.99998
1.41386e-10	1	0.99998	1.41386e-10	1	0.99998
1.41472e-10	1	0.99998	1.41472e-10	1	0.99998
1.41559e-10	1	0.99998	1.41559e-10	1	0.99998
1.41646e-10	1	0.99998	1.41646e-10	1	0.99998
1.41733e-10	1	0.99998	1.41733e-10	1	0.99998
1.4182e-10	1	0.99998	1.4182e-10	1	0.99998
1.41907e-10	1	0.99998	1.41907e-10	1	0.99998
1.41995e-10	1	0.99998	1.41995e-10	1	0.99998
1.42082e-10	1	0.99998	1.42082e-10	1	0.99998
1.42169e-10	1	0.99998	1.42169e-10	1	0.99998
1.42256e-10	1	0.99998	1.42256e-10	1	0.99998
1.42344e-10	1	0.99998	1.42344e-10	1	0.99998
1.42431e-10	1	0.99998	1.42431e-10	1	0.99998
1.42519e-10	1	0.99998	1.42519e-10	1	0.99998
1.42606e-10	1	0.99998	1.42606e-10	1	0.99998
1.42694e-10	1	0.99998	1.42694e-10	1	0.99998
1.42781e-10	1	0.99998	1.42781e-10	1	0.99998
1.42869e-10	1	0.99998	1.42869e-10	1	0.99998
1.42957e-10	1	0.99998	1.42957e-10	1	0.99998
1.43045e-10	1	0.99998	1.43045e-10	1	0.99998
1.43133e-10	1	0.99998	1.43133e-10	1	0.99998
1.43221e-10	1	0.99998	1.43221e-10	1	0.99998
1.43308e-10	1	0.99998	1.43308e-10	1	0.99998
1.43397e-10	1	0.99998	1.43397e-10	1	0.99998
1.43485e-10	1	0.99998	1.43485e-10	1	0.99998
1.43573e-10	1	0.99998	1.43573e-10	1	0.99998
1.43661e-10	1	0.99998	1.43661e-10	1	0.99998
1.43749e-10	1	0.99998	1.43749e-10	1	0.99998
1.43837e-10	1	0.99998	1.43837e-10	1	0.99998
1.43926e-10	1	0.99998	1.43926e-10	1	0.99998
1.44014e-10	1	0.99998	1.44014e-10	1	0.99998
1.44103e-10	1	0.99998	1.44103e-10	1	0.99998
1.44191e-10	1	0.99998	1.44191e-10	1	0.99998
1.4428e-10	1	0.99998	1.4428e-10	1	0.99998
1.44368e-10	1	0.99998	1.44368e-10	1	0.99998
1.44457e-10	1	0.99998	1.44457e-10	1	0.99998
1.44546e-10	1	0.99998	1.44546e-10	1	0.99998
1.44635e-10	1	0.99998	1.44635e-10	1	0.99998
1.44723e-10	1	0.99998	1.44723e-10	1	0.99998
1.44812e-10	1	0.99998	1.44812e-10	1	0.99998
1.44901e-10	1	0.99998	1.44901e-10	1	0.99998
1.4499e-10	1	0.99998	1.4499e-10	1	0.99998
1.45079e-10	1	0.99998	1.45079e-10	1	0.99998
1.45168e-10	1	0.99998	1.45168e-10	1	0.99998
1.45258e-10	1	0.99998	1.45258e-10	1	0.99998
1.45347e-10	1	0.99998	1.45347e-10	1	0.99998
1.45436e-10	1	0.99998	1.45436e-10	1	0.99998
1.45525e-10	1	0.99998	1.45525e-10	1	0.99998
1.45615e-10	1	0.99998	1.45615e-10	1	0.99998
1.45704e-10	1	0.99998	1.45704e-10	1	0.99998
1.45794e-10	1	0.99998	1.45794e-10	1	0.99998
1.45883e-10	1	0.99998	1.45883e-10	1	0.99998
1.45973e-10	1	0.99998	1.45973e-10	1	0.99998
1.46063e-10	1	0.99998	1.46063e-10	1	0.99998
1.46152e-10	1	0.99998	1.46152e-10	1	0.99998
1.46242e-10	1	0.99998	1.46242e-10	1	0.99998
1.46332e-10	1	0.99998	1.46332e-10	1	0.99998
1.46422e-10	1	0.99998	1.46422e-10	1	0.99998
1.46512e-10	1	0.99998	1.46512e-10	1	0.99998
1.46602e-10	1	0.99998	1.46602e-10	1	0.99998
1.46692e-10	1	0.99998	1.46692e-10	1	0.99998
1.46782e-10	1	0.99998	1.46782e-10	1	0.99998
1.46872e-10	1	0.99998	1.46872e-10	1	0.99998
1.46962e-10	1	0.99998	1.46962e-10	1	0.99998
1.47052e-10	1	0.99998	1.47052e-10	1	0.99998
1.47143e-10	1	0.99998	1.47143e-10	1	0.99998
1.47233e-10	1	0.99998	1.47233e-10	1	0.99998
1.47324e-10	1	0.99998	1.47324e-10	1	0.99998
1.47414e-10	1	0.99998	1.47414e-10	1	0.99998
1.47505e-10	1	0.99998	1.47505e-10	1	0.99998
1.47595e-10	1	0.99998	1.47595e-10	1	0.99998
1.47686e-10	1	0.99998	1.47686e-10	1	0.99998
1.47777e-10	1	0.99998	1.47777e-10	1	0.99998
1.47867e-10	1	0.99998	1.47867e-10	1	0.99998
1.47958e-10	1	0.99998	1.47958e-10	1	0.99998
1.48049e-10	1	0.99998	1.48049e-10	1	0.99998
1.4814e-10	1	0.99998	1.4814e-10	1	0.99998
1.48231e-10	1	0.99998	1.48231e-10	1	0.99998
1.48322e-10	1	0.99998	1.48322e-10	1	0.99998
1.48413e-10	1	0.99998	1.48413e-10	1	0.99998
1.48504e-10	1	0.99998	1.48504e-10	1	0.99998
1.48596e-10	1	0.99998	1.48596e-10	1	0.99998
1.48687e-10	1	0.99998	1.48687e-10	1	0.99998
1.48778e-10	1	0.99998	1.48778e-10	1	0.99998
1.4887e-10	1	0.99998	1.4887e-10	1	0.99998
1.48961e-10	1	0.99998	1.48961e-10	1	0.99998
1.49052e-10	1	0.99998	1.49052e-10	1	0.99998
1.49144e-10	1	0.99998	1.49144e-10	1	0.99998
1.49236e-10	1	0.99998	1.49236e-10	1	0.99998
1.49327e-10	1	0.99998	1.49327e-10	1	0.99998
1.49419e-10	1	0.99998	1.49419e-10	1	0.99998
1.49511e-10	1	0.99998	1.49511e-10	1	0.99998
1.49603e-10	1	0.99998	1.49603e-10	1	0.99998
1.49694e-10	1	0.99998	1.49694e-10	1	0.99998
1.49786e-10	1	0.99998	1.49786e-10	1	0.99998
1.49878e-10	1	0.99998	1.49878e-10	1	0.99998
1.49971e-10	1	0.99998	1.49971e-10	1	0.99998
1.50063e-10	1	0.99998	1.50063e-10	1	0.99998
1.50155e-10	1	0.99998	1.50155e-10	1	0.99998
1.50247e-10	1	0.99998	1.50247e-10	1	0.99998
1.50339e-10	1	0.99998	1.50339e-10	1	0.99998
1.50432e-10	1	0.99998	1.50432e-10	1	0.99998
1.50524e-10	1	0.99998	1.50524e-10	1	0.99998
1.50617e-10	1	0.99998	1.50617e-10	1	0.99998
1.50709e-10	1	0.99998	1.50709e-10	1	0.99998
1.50802e-10	1	0.99998	1.50802e-10	1	0.99998
1.50894e-10	1	0.99998	1.50894e-10	1	0.99998
1.50987e-10	1	0.99998	1.50987e-10	1	0.99998
1.5108e-10	1	0.99998	1.5108e-10	1	0.99998
1.51172e-10	1	0.99998	1.51172e-10	1	0.99998
1.51265e-10	1	0.99998	1.51265e-10	1	0.99998
1.51358e-10	1	0.99998	1.51358e-10	1	0.99998
1.51451e-10	1	0.99998	1.51451e-10	1	0.99998
1.51544e-10	1	0.99998	1.51544e-10	1	0.99998
1.51637e-10	1	0.99998	1.51637e-10	1	0.99998
1.5173e-10	1	0.99998	1.5173e-10	1	0.99998
1.51824e-10	1	0.99998	1.51824e-10	1	0.99998
1.51917e-10	1	0.99998	1.51917e-10	1	0.99998
1.5201e-10	1	0.99998	1.5201e-10	1	0.99998
1.52104e-10	1	0.99998	1.52104e-10	1	0.99998
1.52197e-10	1	0.99998	1.52197e-10	1	0.99998
1.5229e-10	1	0.99998	1.5229e-10	1	0.99998
1.52384e-10	1	0.99998	1.52384e-10	1	0.99998
1.52478e-10	1	0.99998	1.52478e-10	1	0.99998
1.52571e-10	1	0.99998	1.52571e-10	1	0.99998
1.52665e-10	1	0.99998	1.52665e-10	1	0.99998
1.52759e-10	1	0.99998	1.52759e-10	1	0.99998
1.52853e-10	1	0.99998	1.52853e-10	1	0.99998
1.52946e-10	1	0.99998	1.52946e-10	1	0.99998
1.5304e-10	1	0.99998	1.5304e-10	1	0.99998
1.53134e-10	1	0.99998	1.53134e-10	1	0.99998
1.53228e-10	1	0.99998	1.53228e-10	1	0.99998
1.53323e-10	1	0.99998	1.53323e-10	1	0.99998
1.53417e-10	1	0.99998	1.53417e-10	1	0.99998
1.53511e-10	1	0.99998	1.53511e-10	1	0.99998
1.53605e-10	1	0.99998	1.53605e-10	1	0.99998
1.537e-10	1	0.99998	1.537e-10	1	0.99998
1.53794e-10	1	0.99998	1.53794e-10	1	0.99998
1.53889e-10	1	0.99998	1.53889e-10	1	0.99998
1.53983e-10	1	0.99998	1.53983e-10	1	0.99998
1.54078e-10	1	0.99998	1.54078e-10	1	0.99998
1.54172e-10	1	0.99998	1.54172e-10	1	0.99998
1.54267e-10	1	0.99998	1.54267e-10	1	0.99998
1.54362e-10	1	0.99998	1.54362e-10	1	0.99998
1.54457e-10	1	0.99998	1.54457e-10	1	0.99998
1.54551e-10	1	0.99998	1.54551e-10	1	0.99998
1.54646e-10	1	0.99998	1.54646e-10	1	0.99998
1.54741e-10	1	0.99998	1.54741e-10	1	0.99998
1.54836e-10	1	0.99998	1.54836e-10	1	0.99998
1.54931e-10	1	0.99998	1.54931e-10	1	0.99998
1.55027e-10	1	0.99998	1.55027e-10	1	0.99998
1.55122e-10	1	0.99998	1.55122e-10	1	0.99998
1.55217e-10	1	0.99998	1.55217e-10	1	0.99998
1.55312e-10	1	0.99998	1.55312e-10	1	0.99998
1.55408e-10	1	0.99998	1.55408e-10	1	0.99998
1.55503e-10	1	0.99998	1.55503e-10	1	0.99998
1.55599e-10	1	0.99998	1.55599e-10	1	0.99998
1.55694e-10	1	0.99998	1.55694e-10	1	0.99998
1.5579e-10	1	0.99998	1.5579e-10	1	0.99998
1.55886e-10	1	0.99998	1.55886e-10	1	0.99998
1.55982e-10	1	0.99998	1.55982e-10	1	0.99998
1.56077e-10	1	0.99998	1.56077e-10	1	0.99998
1.56173e-10	1	0.99998	1.56173e-10	1	0.99998
1.56269e-10	1	0.99998	1.56269e-10	1	0.99998
1.56365e-10	1	0.99998	1.56365e-10	1	0.99998
1.56461e-10	1	0.99998	1.56461e-10	1	0.99998
1.56557e-10	1	0.99998	1.56557e-10	1	0.99998
1.56653e-10	1	0.99998	1.56653e-10	1	0.99998
1.5675e-10	1	0.99998	1.5675e-10	1	0.99998
1.56846e-10	1	0.99998	1.56846e-10	1	0.99998
1.56942e-10	1	0.99998	1.56942e-10	1	0.99998
1.57039e-10	1	0.99998	1.57039e-10	1	0.99998
1.57135e-10	1	0.99998	1.57135e-10	1	0.99998
1.57232e-10	1	0.99998	1.57232e-10	1	0.99998
1.57328e-10	1	0.99998	1.57328e-10	1	0.99998
1.57425e-10	1	0.99998	1.57425e-10	1	0.99998
1.57522e-10	1	0.99998	1.57522e-10	1	0.99998
1.57618e-10	1	0.99998	1.57618e-10	1	0.99998
1.57715e-10	1	0.99998	1.57715e-10	1	0.99998
1.57812e-10	1	0.99998	1.57812e-10	1	0.99998
1.57909e-10	1	0.99998	1.57909e-10	1	0.99998
1.58006e-10	1	0.99998	1.58006e-10	1	0.99998
1.58103e-10	1	0.99998	1.58103e-10	1	0.99998
1.582e-10	1	0.99998	1.582e-10	1	0.99998
1.58297e-10	1	0.99998	1.58297e-10	1	0.99998
1.58394e-10	1	0.99998	1.58394e-10	1	0.99998
1.58492e-10	1	0.99998	1.58492e-10	1	0.99998
1.58589e-10	1	0.99998	1.58589e-10	1	0.99998
1.58687e-10	1	0.99998	1.58687e-10	1	0.99998
1.58784e-10	1	0.99998	1.58784e-10	1	0.99998
1.58882e-10	1	0.99998	1.58882e-10	1	0.99998
1.58979e-10	1	0.99998	1.58979e-10	1	0.99998
1.59077e-10	1	0.99998	1.59077e-10	1	0.99998
1.59174e-10	1	0.99998	1.59174e-10	1	0.99998
1.59272e-10	1	0.99998	1.59272e-10	1	0.99998
1.5937e-10	1	0.99998	1.5937e-10	1	0.99998
1.59468e-10	1	0.99998	1.59468e-10	1	0.99998
1.59566e-10	1	0.99998	1.59566e-10	1	0.99998
1.59664e-10	1	0.99998	1.59664e-10	1	0.99998
1.59762e-10	1	0.99998	1.59762e-10	1	0.99998
1.5986e-10	1	0.99998	1.5986e-10	1	0.99998
1.59958e-10	1	0.99998	1.59958e-10	1	0.99998
1.60057e-10	1	0.99998	1.60057e-10	1	0.99998
1.60155e-10	1	0.99998	1.60155e-10	1	0.99998
1.60253e-10	1	0.99998	1.60253e-10	1	0.99998
1.60352e-10	1	0.99998	1.60352e-10	1	0.99998
1.6045e-10	1	0.99998	1.6045e-10	1	0.99998
1.60549e-10	1	0.99998	1.60549e-10	1	0.99998
1.60647e-10	1	0.99998	1.60647e-10	1	0.99998
1.60746e-10	1	0.99998	1.60746e-10	1	0.99998
1.60845e-10	1	0.99998	1.60845e-10	1	0.99998
1.60944e-10	1	0.99998	1.60944e-10	1	0.99998
1.61042e-10	1	0.99998	1.61042e-10	1	0.99998
1.61141e-10	1	0.99998	1.61141e-10	1	0.99998
1.6124e-10	1	0.99998	1.6124e-10	1	0.99998
1.61339e-10	1	0.99998	1.61339e-10	1	0.99998
1.61438e-10	1	0.99998	1.61438e-10	1	0.99998
1.61538e-10	1	0.99998	1.61538e-10	1	0.99998
1.61637e-10	1	0.99998	1.61637e-10	1	0.99998
1.61736e-10	1	0.99998	1.61736e-10	1	0.99998
1.61835e-10	1	0.99998	1.61835e-10	1	0.99998
1.61935e-10	1	0.99998	1.61935e-10	1	0.99998
1.62034e-10	1	0.99998	1.62034e-10	1	0.99998
1.62134e-10	1	0.99998	1.62134e-10	1	0.99998
1.62233e-10	1	0.99998	1.62233e-10	1	0.99998
1.62333e-10	1	0.99998	1.62333e-10	1	0.99998
1.62433e-10	1	0.99998	1.62433e-10	1	0.99998
1.62533e-10	1	0.99998	1.62533e-10	1	0.99998
1.62632e-10	1	0.99998	1.62632e-10	1	0.99998
1.62732e-10	1	0.99998	1.62732e-10	1	0.99998
1.62832e-10	1	0.99998	1.62832e-10	1	0.99998
1.62932e-10	1	0.99998	1.62932e-10	1	0.99998
1.63032e-10	1	0.99998	1.63032e-10	1	0.99998
1.63132e-10	1	0.99998	1.63132e-10	1	0.99998
1.63233e-10	1	0.99998	1.63233e-10	1	0.99998
1.63333e-10	1	0.99998	1.63333e-10	1	0.99998
1.63433e-10	1	0.99998	1.63433e-10	1	0.99998
1.63534e-10	1	0.99998	1.63534e-10	1	0.99998
1.63634e-10	1	0.99998	1.63634e-10	1	0.99998
1.63735e-10	1	0.99998	1.63735e-10	1	0.99998
1.63835e-10	1	0.99998	1.63835e-10	1	0.99998
1.63936e-10	1	0.99998	1.63936e-10	1	0.99998
1.64037e-10	1	0.99998	1.64037e-10	1	0.99998
1.64137e-10	1	0.99998	1.64137e-10	1	0.99998
1.64238e-10	1	0.99998	1.64238e-10	1	0.99998
1.64339e-10	1	0.99998	1.64339e-10	1	0.99998
1.6444e-10	1	0.99998	1.6444e-10	1	0.99998
1.64541e-10	1	0.99998	1.64541e-10	1	0.99998
1.64642e-10	1	0.99998	1.64642e-10	1	0.99998
1.64743e-10	1	0.99998	1.64743e-10	1	0.99998
1.64844e-10	1	0.99998	1.64844e-10	1	0.99998
1.64946e-10	1	0.99998	1.64946e-10	1	0.99998
1.65047e-10	1	0.99998	1.65047e-10	1	0.99998
1.65148e-10	1	0.99998	1.65148e-10	1	0.99998
1.6525e-10	1	0.99998	1.6525e-10	1	0.99998
1.65351e-10	1	0.99998	1.65351e-10	1	0.99998
1.65453e-10	1	0.99998	1.65453e-10	1	0.99998
1.65554e-10	1	0.99998	1.65554e-10	1	0.99998
1.65656e-10	1	0.99998	1.65656e-10	1	0.99998
1.65758e-10	1	0.99998	1.65758e-10	1	0.99998
1.6586e-10	1	0.99998	1.6586e-10	1	0.99998
1.65961e-10	1	0.99998	1.65961e-10	1	0.99998
1.66063e-10	1	0.99998	1.66063e-10	1	0.99998
1.66165e-10	1	0.99998	1.66165e-10	1	0.99998
1.66267e-10	1	0.99998	1.66267e-10	1	0.99998
1.6637e-10	1	0.99998	1.6637e-10	1	0.99998
1.66472e-10	1	0.99998	1.66472e-10	1	0.99998
1.66574e-10	1	0.99998	1.66574e-10	1	0.99998
1.66676e-10	1	0.99998	1.66676e-10	1	0.99998
1.66779e-10	1	0.99998	1.66779e-10	1	0.99998
1.66881e-10	1	0.99998	1.66881e-10	1	0.99998
1.66984e-10	1	0.99998	1.66984e-10	1	0.99998
1.67086e-10	1	0.99998	1.67086e-10	1	0.99998
1.67189e-10	1	0.99998	1.67189e-10	1	0.99998
1.67292e-10	1	0.99998	1.67292e-10	1	0.99998
1.67394e-10	1	0.99998	1.67394e-10	1	0.99998
1.67497e-10	1	0.99998	1.67497e-10	1	0.99998
1.676e-10	1	0.99998	1.676e-10	1	0.99998
1.67703e-10	1	0.99998	1.67703e-10	1	0.99998
1.67806e-10	1	0.99998	1.67806e-10	1	0.99998
1.67909e-10	1	0.99998	1.67909e-10	1	0.99998
1.68012e-10	1	0.99998	1.68012e-10	1	0.99998
1.68115e-10	1	0.99998	1.68115e-10	1	0.99998
1.68219e-10	1	0.99998	1.68219e-10	1	0.99998
1.68322e-10	1	0.99998	1.68322e-10	1	0.99998
1.68425e-10	1	0.99998	1.68425e-10	1	0.99998
1.68529e-10	1	0.99998	1.68529e-10	1	0.99998
1.68632e-10	1	0.99998	1.68632e-10	1	0.99998
1.68736e-10	1	0.99998	1.68736e-10	1	0.99998
1.6884e-10	1	0.99998	1.6884e-10	1	0.99998
1.68943e-10	1	0.99998	1.68943e-10	1	0.99998
1.69047e-10	1	0.99998	1.69047e-10	1	0.99998
1.69151e-10	1	0.99998	1.69151e-10	1	0.99998
1.69255e-10	1	0.99998	1.69255e-10	1	0.99998
1.69359e-10	1	0.99998	1.69359e-10	1	0.99998
1.69463e-10	1	0.99998	1.69463e-10	1	0.99998
1.69567e-10	1	0.99998	1.69567e-10	1	0.99998
1.69671e-10	1	0.99998	1.69671e-10	1	0.99998
1.69775e-10	1	0.99998	1.69775e-10	1	0.99998
1.6988e-10	1	0.99998	1.6988e-10	1	0.99998
1.69984e-10	1	0.99998	1.69984e-10	1	0.99998
1.70088e-10	1	0.99998	1.70088e-10	1	0.99998
1.70193e-10	1	0.99998	1.70193e-10	1	0.99998
1.70297e-10	1	0.99998	1.70297e-10	1	0.99998
1.70402e-10	1	0.99998	1.70402e-10	1	0.99998
1.70507e-10	1	0.99998	1.70507e-10	1	0.99998
1.70611e-10	1	0.99998	1.70611e-10	1	0.99998
1.70716e-10	1	0.99998	1.70716e-10	1	0.99998
1.70821e-10	1	0.99998	1.70821e-10	1	0.99998
1.70926e-10	1	0.99998	1.70926e-10	1	0.99998
1.71031e-10	1	0.99998	1.71031e-10	1	0.99998
1.71136e-10	1	0.99998	1.71136e-10	1	0.99998
1.71241e-10	1	0.99998	1.71241e-10	1	0.99998
1.71346e-10	1	0.99998	1.71346e-10	1	0.99998
1.71451e-10	1	0.99998	1.71451e-10	1	0.99998
1.71557e-10	1	0.99998	1.71557e-10	1	0.99998
1.71662e-10	1	0.99998	1.71662e-10	1	0.99998
1.71768e-10	1	0.99998	1.71768e-10	1	0.99998
1.71873e-10	1	0.99998	1.71873e-10	1	0.99998
1.71979e-10	1	0.99998	1.71979e-10	1	0.99998
1.72084e-10	1	0.99998	1.72084e-10	1	0.99998
1.7219e-10	1	0.99998	1.7219e-10	1	0.99998
1.72296e-10	1	0.99998	1.72296e-10	1	0.99998
1.72402e-10	1	0.99998	1.72402e-10	1	0.99998
1.72507e-10	1	0.99998	1.72507e-10	1	0.99998
1.72613e-10	1	0.99998	1.72613e-10	1	0.99998
1.72719e-10	1	0.99998	1.72719e-10	1	0.99998
1.72826e-10	1	0.99998	1.72826e-10	1	0.99998
1.72932e-10	1	0.99998	1.72932e-10	1	0.99998
1.73038e-10	1	0.99998	1.73038e-10	1	0.99998
1.73144e-10	1	0.99998	1.73144e-10	1	0.99998
1.73251e-10	1	0.99998	1.73251e-10	1	0.99998
1.73357e-10	1	0.99998	1.73357e-10	1	0.99998
1.73463e-10	1	0.99998	1.73463e-10	1	0.99998
1.7357e-10	1	0.99998	1.7357e-10	1	0.99998
1.73677e-10	1	0.99998	1.73677e-10	1	0.99998
1.73783e-10	1	0.99998	1.73783e-10	1	0.99998
1.7389e-10	1	0.99998	1.7389e-10	1	0.99998
1.73997e-10	1	0.99998	1.73997e-10	1	0.99998
1.74104e-10	1	0.99998	1.74104e-10	1	0.99998
1.74211e-10	1	0.99998	1.74211e-10	1	0.99998
1.74318e-10	1	0.99998	1.74318e-10	1	0.99998
1.74425e-10	1	0.99998	1.74425e-10	1	0.99998
1.74532e-10	1	0.99998	1.74532e-10	1	0.99998
1.74639e-10	1	0.99998	1.74639e-10	1	0.99998
1.74746e-10	1	0.99998	1.74746e-10	1	0.99998
1.74854e-10	1	0.99998	1.74854e-10	1	0.99998
1.74961e-10	1	0.99998	1.74961e-10	1	0.99998
1.75069e-10	1	0.99998	1.75069e-10	1	0.99998
1.75176e-10	1	0.99998	1.75176e-10	1	0.99998
1.75284e-10	1	0.99998	1.75284e-10	1	0.99998
1.75391e-10	1	0.99998	1.75391e-10	1	0.99998
1.75499e-10	1	0.99998	1.75499e-10	1	0.99998
1.75607e-10	1	0.99998	1.75607e-10	1	0.99998
1.75715e-10	1	0.99998	1.75715e-10	1	0.99998
1.75823e-10	1	0.99998	1.75823e-10	1	0.99998
1.75931e-10	1	0.99998	1.75931e-10	1	0.99998
1.76039e-10	1	0.99998	1.76039e-10	1	0.99998
1.76147e-10	1	0.99998	1.76147e-10	1	0.99998
1.76255e-10	1	0.99998	1.76255e-10	1	0.99998
1.76363e-10	1	0.99998	1.76363e-10	1	0.99998
1.76472e-10	1	0.99998	1.76472e-10	1	0.99998
1.7658e-10	1	0.99998	1.7658e-10	1	0.99998
1.76688e-10	1	0.99998	1.76688e-10	1	0.99998
1.76797e-10	1	0.99998	1.76797e-10	1	0.99998
1.76906e-10	1	0.99998	1.76906e-10	1	0.99998
1.77014e-10	1	0.99998	1.77014e-10	1	0.99998
1.77123e-10	1	0.99998	1.77123e-10	1	0.99998
1.77232e-10	1	0.99998	1.77232e-10	1	0.99998
1.77341e-10	1	0.99998	1.77341e-10	1	0.99998
1.7745e-10	1	0.99998	1.7745e-10	1	0.99998
1.77559e-10	1	0.99998	1.77559e-10	1	0.99998
1.77668e-10	1	0.99998	1.77668e-10	1	0.99998
1.77777e-10	1	0.99998	1.77777e-10	1	0.99998
1.77886e-10	1	0.99998	1.77886e-10	1	0.99998
1.77995e-10	1	0.99998	1.77995e-10	1	0.99998
1.78105e-10	1	0.99998	1.78105e-10	1	0.99998
1.78214e-10	1	0.99998	1.78214e-10	1	0.99998
1.78323e-10	1	0.99998	1.78323e-10	1	0.99998
1.78433e-10	1	0.99998	1.78433e-10	1	0.99998
1.78543e-10	1	0.99998	1.78543e-10	1	0.99998
1.78652e-10	1	0.99998	1.78652e-10	1	0.99998
1.78762e-10	1	0.99998	1.78762e-10	1	0.99998
1.78872e-10	1	0.99998	1.78872e-10	1	0.99998
1.78982e-10	1	0.99998	1.78982e-10	1	0.99998
1.79092e-10	1	0.99998	1.79092e-10	1	0.99998
1.79202e-10	1	0.99998	1.79202e-10	1	0.99998
1.79312e-10	1	0.99998	1.79312e-10	1	0.99998
1.79422e-10	1	0.99998	1.79422e-10	1	0.99998
1.79532e-10	1	0.99998	1.79532e-10	1	0.99998
1.79642e-10	1	0.99998	1.79642e-10	1	0.99998
1.79753e-10	1	0.99998	1.79753e-10	1	0.99998
1.79863e-10	1	0.99998	1.79863e-10	1	0.99998
1.79973e-10	1	0.99998	1.79973e-10	1	0.99998
1.80084e-10	1	0.99998	1.80084e-10	1	0.99998
1.80195e-10	1	0.99998	1.80195e-10	1	0.99998
1.80305e-10	1	0.99998	1.80305e-10	1	0.99998
1.80416e-10	1	0.99998	1.80416e-10	1	0.99998
1.80527e-10	1	0.99998	1.80527e-10	1	0.99998
1.80638e-10	1	0.99998	1.80638e-10	1	0.99998
1.80749e-10	1	0.99998	1.80749e-10	1	0.99998
1.8086e-10	1	0.99998	1.8086e-10	1	0.99998
1.80971e-10	1	0.99998	1.80971e-10	1	0.99998
1.81082e-10	1	0.99998	1.81082e-10	1	0.99998
1.81193e-10	1	0.99998	1.81193e-10	1	0.99998
1.81305e-10	1	0.99998	1.81305e-10	1	0.99998
1.81416e-10	1	0.99998	1.81416e-10	1	0.99998
1.81527e-10	1	0.99998	1.81527e-10	1	0.99998
1.81639e-10	1	0.99998	1.81639e-10	1	0.99998
1.8175e-10	1	0.99998	1.8175e-10	1	0.99998
1.81862e-10	1	0.99998	1.81862e-10	1	0.99998
1.81974e-10	1	0.99998	1.81974e-10	1	0.99998
1.82085e-10	1	0.99998	1.82085e-10	1	0.99998
1.82197e-10	1	0.99998	1.82197e-10	1	0.99998
1.82309e-10	1	0.99998	1.82309e-10	1	0.99998
1.82421e-10	1	0.99998	1.82421e-10	1	0.99998
1.82533e-10	1	0.99998	1.82533e-10	1	0.99998
1.82645e-10	1	0.99998	1.82645e-10	1	0.99998
1.82758e-10	1	0.99998	1.82758e-10	1	0.99998
1.8287e-10	1	0.99998	1.8287e-10	1	0.99998
1.82982e-10	1	0.99998	1.82982e-10	1	0.99998
1.83095e-10	1	0.99998	1.83095e-10	1	0.99998
1.83207e-10	1	0.99998	1.83207e-10	1	0.99998
1.8332e-10	1	0.99998	1.8332e-10	1	0.99998
1.83432e-10	1	0.99998	1.83432e-10	1	0.99998
1.83545e-10	1	0.99998	1.83545e-10	1	0.99998
1.83658e-10	1	0.99998	1.83658e-10	1	0.99998
1.8377e-10	1	0.99998	1.8377e-10	1	0.99998
1.83883e-10	1	0.99998	1.83883e-10	1	0.99998
1.83996e-10	1	0.99998	1.83996e-10	1	0.99998
1.84109e-10	1	0.99998	1.84109e-10	1	0.99998
1.84222e-10	1	0.99998	1.84222e-10	1	0.99998
1.84335e-10	1	0.99998	1.84335e-10	1	0.99998
1.84449e-10	1	0.99998	1.84449e-10	1	0.99998
1.84562e-10	1	0.99998	1.84562e-10	1	0.99998
1.84675e-10	1	0.99998	1.84675e-10	1	0.99998
1.84789e-10	1	0.99998	1.84789e-10	1	0.99998
1.84902e-10	1	0.99998	1.84902e-10	1	0.99998
1.85016e-10	1	0.99998	1.85016e-10	1	0.99998
1.85129e-10	1	0.99998	1.85129e-10	1	0.99998
1.85243e-10	1	0.99998	1.85243e-10	1	0.99998
1.85357e-10	1	0.99998	1.85357e-10	1	0.99998
1.85471e-10	1	0.99998	1.85471e-10	1	0.99998
1.85585e-10	1	0.99998	1.85585e-10	1	0.99998
1.85699e-10	1	0.99998	1.85699e-10	1	0.99998
1.85813e-10	1	0.99998	1.85813e-10	1	0.99998
1.85927e-10	1	0.99998	1.85927e-10	1	0.99998
1.86041e-10	1	0.99998	1.86041e-10	1	0.99998
1.86155e-10	1	0.99998	1.86155e-10	1	0.99998
1.8627e-10	1	0.99998	1.8627e-10	1	0.99998
1.86384e-10	1	0.99998	1.86384e-10	1	0.99998
1.86499e-10	1	0.99998	1.86499e-10	1	0.99998
1.86613e-10	1	0.99998	1.86613e-10	1	0.99998
1.86728e-10	1	0.99998	1.86728e-10	1	0.99998
1.86843e-10	1	0.99998	1.86843e-10	1	0.99998
1.86957e-10	1	0.99998	1.86957e-10	1	0.99998
1.87072e-10	1	0.99998	1.87072e-10	1	0.99998
1.87187e-10	1	0.99998	1.87187e-10	1	0.99998
1.87302e-10	1	0.99998	1.87302e-10	1	0.99998
1.87417e-10	1	0.99998	1.87417e-10	1	0.99998
1.87532e-10	1	0.99998	1.87532e-10	1	0.99998
1.87647e-10	1	0.99998	1.87647e-10	1	0.99998
1.87763e-10	1	0.99998	1.87763e-10	1	0.99998
1.87878e-10	1	0.99998	1.87878e-10	1	0.99998
1.87993e-10	1	0.99998	1.87993e-10	1	0.99998
1.88109e-10	1	0.99998	1.88109e-10	1	0.99998
1.88224e-10	1	0.99998	1.88224e-10	1	0.99998
1.8834e-10	1	0.99998	1.8834e-10	1	0.99998
1.88456e-10	1	0.99998	1.88456e-10	1	0.99998
1.88571e-10	1	0.99998	1.88571e-10	1	0.99998
1.88687e-10	1	0.99998	1.88687e-10	1	0.99998
1.88803e-10	1	0.99998	1.88803e-10	1	0.99998
1.88919e-10	1	0.99998	1.88919e-10	1	0.99998
1.89035e-10	1	0.99998	1.89035e-10	1	0.99998
1.89151e-10	1	0.99998	1.89151e-10	1	0.99998
1.89267e-10	1	0.99998	1.89267e-10	1	0.99998
1.89384e-10	1	0.99998	1.89384e-10	1	0.99998
1.895e-10	1	0.99998	1.895e-10	1	0.99998
1.89616e-10	1	0.99998	1.89616e-10	1	0.99998
1.89733e-10	1	0.99998	1.89733e-10	1	0.99998
1.89849e-10	1	0.99998	1.89849e-10	1	0.99998
1.89966e-10	1	0.99998	1.89966e-10	1	0.99998
1.90083e-10	1	0.99998	1.90083e-10	1	0.99998
1.90199e-10	1	0.99998	1.90199e-10	1	0.99998
1.90316e-10	1	0.99998	1.90316e-10	1	0.99998
1.90433e-10	1	0.99998	1.90433e-10	1	0.99998
1.9055e-10	1	0.99998	1.9055e-10	1	0.99998
1.90667e-10	1	0.99998	1.90667e-10	1	0.99998
1.90784e-10	1	0.99998	1.90784e-10	1	0.99998
1.90902e-10	1	0.99998	1.90902e-10	1	0.99998
1.91019e-10	1	0.99998	1.91019e-10	1	0.99998
1.91136e-10	1	0.99998	1.91136e-10	1	0.99998
1.91253e-10	1	0.99998	1.91253e-10	1	0.99998
1.91371e-10	1	0.99998	1.91371e-10	1	0.99998
1.91489e-10	1	0.99998	1.91489e-10	1	0.99998
1.91606e-10	1	0.99998	1.91606e-10	1	0.99998
1.91724e-10	1	0.99998	1.91724e-10	1	0.99998
1.91842e-10	1	0.99998	1.91842e-10	1	0.99998
1.91959e-10	1	0.99998	1.91959e-10	1	0.99998
1.92077e-10	1	0.99998	1.92077e-10	1	0.99998
1.92195e-10	1	0.99998	1.92195e-10	1	0.99998
1.92313e-10	1	0.99998	1.92313e-10	1	0.99998
1.92431e-10	1	0.99998	1.92431e-10	1	0.99998
1.9255e-10	1	0.99998	1.9255e-10	1	0.99998
1.92668e-10	1	0.99998	1.92668e-10	1	0.99998
1.92786e-10	1	0.99998	1.92786e-10	1	0.99998
1.92905e-10	1	0.99998	1.92905e-10	1	0.99998
1.93023e-10	1	0.99998	1.93023e-10	1	0.99998
1.93142e-10	1	0.99998	1.93142e-10	1	0.99998
1.9326e-10	1	0.99998	1.9326e-10	1	0.99998
1.93379e-10	1	0.99998	1.93379e-10	1	0.99998
1.93498e-10	1	0.99998	1.93498e-10	1	0.99998
1.93617e-10	1	0.99997	1.93617e-10	1	0.99998
1.93736e-10	1	0.99997	1.93736e-10	1	0.99998
1.93855e-10	1	0.99997	1.93855e-10	1	0.99998
1.93974e-10	1	0.99997	1.93974e-10	1	0.99998
1.94093e-10	1	0.99997	1.94093e-10	1	0.99998
1.94212e-10	1	0.99997	1.94212e-10	1	0.99998
1.94331e-10	1	0.99997	1.94331e-10	1	0.99998
1.94451e-10	1	0.99997	1.94451e-10	1	0.99998
1.9457e-10	1	0.99997	1.9457e-10	1	0.99998
1.9469e-10	1	0.99997	1.9469e-10	1	0.99998
1.94809e-10	1	0.99997	1.94809e-10	1	0.99998
1.94929e-10	1	0.99997	1.94929e-10	1	0.99998
1.95049e-10	1	0.99997	1.95049e-10	1	0.99998
1.95168e-10	1	0.99997	1.95168e-10	1	0.99998
1.95288e-10	1	0.99997	1.95288e-10	1	0.99998
1.95408e-10	1	0.99997	1.95408e-10	1	0.99998
1.95528e-10	1	0.99997	1.95528e-10	1	0.99998
1.95648e-10	1	0.99997	1.95648e-10	1	0.99998
1.95769e-10	1	0.99997	1.95769e-10	1	0.99998
1.95889e-10	1	0.99997	1.95889e-10	1	0.99998
1.96009e-10	1	0.99997	1.96009e-10	1	0.99998
1.9613e-10	1	0.99997	1.9613e-10	1	0.99998
1.9625e-10	1	0.99997	1.9625e-10	1	0.99998
1.96371e-10	1	0.99997	1.96371e-10	1	0.99998
1.96491e-10	1	0.99997	1.96491e-10	1	0.99998
1.96612e-10	1	0.99997	1.96612e-10	1	0.99998
1.96733e-10	1	0.99997	1.96733e-10	1	0.99998
1.96853e-10	1	0.99997	1.96853e-10	1	0.99998
1.96974e-10	1	0.99997	1.96974e-10	1	0.99998
1.97095e-10	1	0.99997	1.97095e-10	1	0.99998
1.97216e-10	1	0.99997	1.97216e-10	1	0.99998
1.97338e-10	1	0.99997	1.97338e-10	1	0.99998
1.97459e-10	1	0.99997	1.97459e-10	1	0.99998
1.9758e-10	1	0.99997	1.9758e-10	1	0.99998
1.97701e-10	1	0.99997	1.97701e-10	1	0.99998
1.97823e-10	1	0.99997	1.97823e-10	1	0.99998
1.97944e-10	1	0.99997	1.97944e-10	1	0.99998
1.98066e-10	1	0.99997	1.98066e-10	1	0.99997
1.98188e-10	1	0.99997	1.98188e-10	1	0.99997
1.98309e-10	1	0.99997	1.98309e-10	1	0.99997
1.98431e-10	1	0.99997	1.98431e-10	1	0.99997
1.98553e-10	1	0.99997	1.98553e-10	1	0.99997
1.98675e-10	1	0.99997	1.98675e-10	1	0.99997
1.98797e-10	1	0.99997	1.98797e-10	1	0.99997
1.98919e-10	1	0.99997	1.98919e-10	1	0.99997
1.99041e-10	1	0.99997	1.99041e-10	1	0.99997
1.99164e-10	1	0.99997	1.99164e-10	1	0.99997
1.99286e-10	1	0.99997	1.99286e-10	1	0.99997
1.99408e-10	1	0.99997	1.99408e-10	1	0.99997
1.99531e-10	1	0.99997	1.99531e-10	1	0.99997
1.99653e-10	1	0.99997	1.99653e-10	1	0.99997
1.99776e-10	1	0.99997	1.99776e-10	1	0.99997
1.99899e-10	1	0.99997	1.99899e-10	1	0.99997
2.00022e-10	1	0.99997	2.00022e-10	1	0.99997
2.00144e-10	1	0.99997	2.00144e-10	1	0.99997
2.00267e-10	1	0.99997	2.00267e-10	1	0.99997
2.0039e-10	1	0.99997	2.0039e-10	1	0.99997
2.00513e-10	1	0.99997	2.00513e-10	1	0.99997
2.00637e-10	1	0.99997	2.00637e-10	1	0.99997
2.0076e-10	1	0.99997	2.0076e-10	1	0.99997
2.00883e-10	1	0.99997	2.00883e-10	1	0.99997
2.01007e-10	1	0.99997	2.01007e-10	1	0.99997
2.0113e-10	1	0.99997	2.0113e-10	1	0.99997
2.01254e-10	1	0.99997	2.01254e-10	1	0.99997
2.01377e-10	1	0.99997	2.01377e-10	1	0.99997
2.01501e-10	1	0.99997	2.01501e-10	1	0.99997
2.01625e-10	1	0.99997	2.01625e-10	1	0.99997
2.01748e-10	1	0.99997	2.01748e-10	1	0.99997
2.01872e-10	1	0.99997	2.01872e-10	1	0.99997
2.01996e-10	1	0.99997	2.01996e-10	1	0.99997
2.0212e-10	1	0.99997	2.0212e-10	1	0.99997
2.02245e-10	1	0.99997	2.02245e-10	1	0.99997
2.02369e-10	1	0.99997	2.02369e-10	1	0.99997
2.02493e-10	1	0.99997	2.02493e-10	1	0.99997
2.02617e-10	1	0.99997	2.02617e-10	1	0.99997
2.02742e-10	1	0.99997	2.02742e-10	1	0.99997
2.02866e-10	1	0.99997	2.02866e-10	1	0.99997
2.02991e-10	1	0.99997	2.02991e-10	1	0.99997
2.03116e-10	1	0.99997	2.03116e-10	1	0.99997
2.03241e-10	1	0.99997	2.03241e-10	1	0.99997
2.03365e-10	1	0.99997	2.03365e-10	1	0.99997
2.0349e-10	1	0.99997	2.0349e-10	1	0.99997
2.03615e-10	1	0.99997	2.03615e-10	1	0.99997
2.0374e-10	1	0.99997	2.0374e-10	1	0.99997
2.03865e-10	1	0.99997	2.03865e-10	1	0.99997
2.03991e-10	1	0.99997	2.03991e-10	1	0.99997
2.04116e-10	1	0.99997	2.04116e-10	1	0.99997
2.04241e-10	1	0.99997	2.04241e-10	1	0.99997
2.04367e-10	1	0.99997	2.04367e-10	1	0.99997
2.04492e-10	1	0.99997	2.04492e-10	1	0.99997
2.04618e-10	1	0.99997	2.04618e-10	1	0.99997
2.04744e-10	1	0.99997	2.04744e-10	1	0.99997
2.04869e-10	1	0.99997	2.04869e-10	1	0.99997
2.04995e-10	1	0.99997	2.04995e-10	1	0.99997
2.05121e-10	1	0.99997	2.05121e-10	1	0.99997
2.05247e-10	1	0.99997	2.05247e-10	1	0.99997
2.05373e-10	1	0.99997	2.05373e-10	1	0.99997
2.05499e-10	1	0.99997	2.05499e-10	1	0.99997
2.05626e-10	1	0.99997	2.05626e-10	1	0.99997
2.05752e-10	1	0.99997	2.05752e-10	1	0.99997
2.05878e-10	1	0.99997	2.05878e-10	1	0.99997
2.06005e-10	1	0.99997	2.06005e-10	1	0.99997
2.06131e-10	1	0.99997	2.06131e-10	1	0.99997
2.06258e-10	1	0.99997	2.06258e-10	1	0.99997
2.06385e-10	1	0.99997	2.06385e-10	1	0.99997
2.06511e-10	1	0.99997	2.06511e-10	1	0.99997
2.06638e-10	1	0.99997	2.06638e-10	1	0.99997
2.06765e-10	1	0.99997	2.06765e-10	1	0.99997
2.06892e-10	1	0.99997	2.06892e-10	1	0.99997
2.07019e-10	1	0.99997	2.07019e-10	1	0.99997
2.07146e-10	1	0.99997	2.07146e-10	1	0.99997
2.07274e-10	1	0.99997	2.07274e-10	1	0.99997
2.07401e-10	1	0.99997	2.07401e-10	1	0.99997
2.07528e-10	1	0.99997	2.07528e-10	1	0.99997
2.07656e-10	1	0.99997	2.07656e-10	1	0.99997
2.07783e-10	1	0.99997	2.07783e-10	1	0.99997
2.07911e-10	1	0.99997	2.07911e-10	1	0.99997
2.08039e-10	1	0.99997	2.08039e-10	1	0.99997
2.08166e-10	1	0.99997	2.08166e-10	1	0.99997
2.08294e-10	1	0.99997	2.08294e-10	1	0.99997
2.08422e-10	1	0.99997	2.08422e-10	1	0.99997
2.0855e-10	1	0.99997	2.0855e-10	1	0.99997
2.08678e-10	1	0.99997	2.08678e-10	1	0.99997
2.08806e-10	1	0.99997	2.08806e-10	1	0.99997
2.08935e-10	1	0.99997	2.08935e-10	1	0.99997
2.09063e-10	1	0.99997	2.09063e-10	1	0.99997
2.09191e-10	1	0.99997	2.09191e-10	1	0.99997
2.0932e-10	1	0.99997	2.0932e-10	1	0.99997
2.09449e-10	1	0.99997	2.09449e-10	1	0.99997
2.09577e-10	1	0.99997	2.09577e-10	1	0.99997
2.09706e-10	1	0.99997	2.09706e-10	1	0.99997
2.09835e-10	1	0.99997	2.09835e-10	1	0.99997
2.09964e-10	1	0.99997	2.09964e-10	1	0.99997
2.10093e-10	1	0.99997	2.10093e-10	1	0.99997
2.10222e-10	1	0.99997	2.10222e-10	1	0.99997
2.10351e-10	1	0.99997	2.10351e-10	1	0.99997
2.1048e-10	1	0.99997	2.1048e-10	1	0.99997
2.10609e-10	1	0.99997	2.10609e-10	1	0.99997
2.10739e-10	1	0.99997	2.10739e-10	1	0.99997
2.10868e-10	1	0.99997	2.10868e-10	1	0.99997
2.10998e-10	1	0.99997	2.10998e-10	1	0.99997
2.11127e-10	1	0.99997	2.11127e-10	1	0.99997
2.11257e-10	1	0.99997	2.11257e-10	1	0.99997
2.11387e-10	1	0.99997	2.11387e-10	1	0.99997
2.11516e-10	1	0.99997	2.11516e-10	1	0.99997
2.11646e-10	1	0.99997	2.11646e-10	1	0.99997
2.11776e-10	1	0.99997	2.11776e-10	1	0.99997
2.11906e-10	1	0.99997	2.11906e-10	1	0.99997
2.12037e-10	1	0.99997	2.12037e-10	1	0.99997
2.12167e-10	1	0.99997	2.12167e-10	1	0.99997
2.12297e-10	1	0.99997	2.12297e-10	1	0.99997
2.12428e-10	1	0.99997	2.12428e-10	1	0.99997
2.12558e-10	1	0.99997	2.12558e-10	1	0.99997
2.12689e-10	1	0.99997	2.12689e-10	1	0.99997
2.12819e-10	1	0.99997	2.12819e-10	1	0.99997
2.1295e-10	1	0.99997	2.1295e-10	1	0.99997
2.13081e-10	1	0.99997	2.13081e-10	1	0.99997
2.13212e-10	1	0.99997	2.13212e-10	1	0.99997
2.13343e-10	1	0.99997	2.13343e-10	1	0.99997
2.13474e-10	1	0.99997	2.13474e-10	1	0.99997
2.13605e-10	1	0.99997	2.13605e-10	1	0.99997
2.13736e-10	1	0.99997	2.13736e-10	1	0.99997
2.13867e-10	1	0.99997	2.13867e-10	1	0.99997
2.13999e-10	1	0.99997	2.13999e-10	1	0.99997
2.1413e-10	1	0.99997	2.1413e-10	1	0.99997
2.14262e-10	1	0.99997	2.14262e-10	1	0.99997
2.14393e-10	1	0.99997	2.14393e-10	1	0.99997
2.14525e-10	1	0.99997	2.14525e-10	1	0.99997
2.14657e-10	1	0.99997	2.14657e-10	1	0.99997
2.14789e-10	1	0.99997	2.14789e-10	1	0.99997
2.1492e-10	1	0.99997	2.1492e-10	1	0.99997
2.15052e-10	1	0.99997	2.15052e-10	1	0.99997
2.15185e-10	1	0.99997	2.15185e-10	1	0.99997
2.15317e-10	1	0.99997	2.15317e-10	1	0.99997
2.15449e-10	1	0.99997	2.15449e-10	1	0.99997
2.15581e-10	1	0.99997	2.15581e-10	1	0.99997
2.15714e-10	1	0.99997	2.15714e-10	1	0.99997
2.15846e-10	1	0.99997	2.15846e-10	1	0.99997
2.15979e-10	1	0.99997	2.15979e-10	1	0.99997
2.16111e-10	1	0.99997	2.16111e-10	1	0.99997
2.16244e-10	1	0.99997	2.16244e-10	1	0.99997
2.16377e-10	1	0.99997	2.16377e-10	1	0.99997
2.1651e-10	1	0.99997	2.1651e-10	1	0.99997
2.16643e-10	1	0.99997	2.16643e-10	1	0.99997
2.16776e-10	1	0.99997	2.16776e-10	1	0.99997
2.16909e-10	1	0.99997	2.16909e-10	1	0.99997
2.17042e-10	1	0.99997	2.17042e-10	1	0.99997
2.17176e-10	1	0.99997	2.17176e-10	1	0.99997
2.17309e-10	1	0.99997	2.17309e-10	1	0.99997
2.17443e-10	1	0.99997	2.17443e-10	1	0.99997
2.17576e-10	1	0.99997	2.17576e-10	1	0.99997
2.1771e-10	1	0.99997	2.1771e-10	1	0.99997
2.17843e-10	1	0.99997	2.17843e-10	1	0.99997
2.17977e-10	1	0.99997	2.17977e-10	1	0.99997
2.18111e-10	1	0.99997	2.18111e-10	1	0.99997
2.18245e-10	1	0.99997	2.18245e-10	1	0.99997
2.18379e-10	1	0.99997	2.18379e-10	1	0.99997
2.18513e-10	1	0.99997	2.18513e-10	1	0.99997
2.18648e-10	1	0.99997	2.18648e-10	1	0.99997
2.18782e-10	1	0.99997	2.18782e-10	1	0.99997
2.18916e-10	1	0.99997	2.18916e-10	1	0.99997
2.19051e-10	1	0.99997	2.19051e-10	1	0.99997
2.19185e-10	1	0.99997	2.19185e-10	1	0.99997
2.1932e-10	1	0.99997	2.1932e-10	1	0.99997
2.19455e-10	1	0.99997	2.19455e-10	1	0.99997
2.19589e-10	1	0.99997	2.19589e-10	1	0.99997
2.19724e-10	1	0.99997	2.19724e-10	1	0.99997
2.19859e-10	1	0.99997	2.19859e-10	1	0.99997
2.19994e-10	1	0.99997	2.19994e-10	1	0.99997
2.20129e-10	1	0.99997	2.20129e-10	1	0.99997
2.20265e-10	1	0.99997	2.20265e-10	1	0.99997
2.204e-10	1	0.99997	2.204e-10	1	0.99997
2.20535e-10	1	0.99997	2.20535e-10	1	0.99997
2.20671e-10	1	0.99997	2.20671e-10	1	0.99997
2.20806e-10	1	0.99997	2.20806e-10	1	0.99997
2.20942e-10	1	0.99997	2.20942e-10	1	0.99997
2.21078e-10	1	0.99997	2.21078e-10	1	0.99997
2.21213e-10	1	0.99997	2.21213e-10	1	0.99997
2.21349e-10	1	0.99997	2.21349e-10	1	0.99997
2.21485e-10	1	0.99997	2.21485e-10	1	0.99997
2.21621e-10	1	0.99997	2.21621e-10	1	0.99997
2.21757e-10	1	0.99997	2.21757e-10	1	0.99997
2.21894e-10	1	0.99997	2.21894e-10	1	0.99997
2.2203e-10	1	0.99997	2.2203e-10	1	0.99997
2.22166e-10	1	0.99997	2.22166e-10	1	0.99997
2.22303e-10	1	0.99997	2.22303e-10	1	0.99997
2.22439e-10	1	0.99997	2.22439e-10	1	0.99997
2.22576e-10	1	0.99997	2.22576e-10	1	0.99997
2.22713e-10	1	0.99997	2.22713e-10	1	0.99997
2.22849e-10	1	0.99997	2.22849e-10	1	0.99997
2.22986e-10	1	0.99997	2.22986e-10	1	0.99997
2.23123e-10	1	0.99997	2.23123e-10	1	0.99997
2.2326e-10	1	0.99997	2.2326e-10	1	0.99997
2.23397e-10	1	0.99997	2.23397e-10	1	0.99997
2.23535e-10	1	0.99997	2.23535e-10	1	0.99997
2.23672e-10	1	0.99997	2.23672e-10	1	0.99997
2.23809e-10	1	0.99997	2.23809e-10	1	0.99997
2.23947e-10	1	0.99997	2.23947e-10	1	0.99997
2.24084e-10	1	0.99997	2.24084e-10	1	0.99997
2.24222e-10	1	0.99997	2.24222e-10	1	0.99997
2.2436e-10	1	0.99997	2.2436e-10	1	0.99997
2.24498e-10	1	0.99997	2.24498e-10	1	0.99997
2.24635e-10	1	0.99997	2.24635e-10	1	0.99997
2.24773e-10	1	0.99997	2.24773e-10	1	0.99997
2.24912e-10	1	0.99997	2.24912e-10	1	0.99997
2.2505e-10	1	0.99997	2.2505e-10	1	0.99997
2.25188e-10	1	0.99997	2.25188e-10	1	0.99997
2.25326e-10	1	0.99997	2.25326e-10	1	0.99997
2.25465e-10	1	0.99997	2.25465e-10	1	0.99997
2.25603e-10	1	0.99997	2.25603e-10	1	0.99997
2.25742e-10	1	0.99997	2.25742e-10	1	0.99997
2.2588e-10	1	0.99997	2.2588e-10	1	0.99997
2.26019e-10	1	0.99997	2.26019e-10	1	0.99997
2.26158e-10	1	0.99997	2.26158e-10	1	0.99997
2.26297e-10	1	0.99997	2.26297e-10	1	0.99997
2.26436e-10	1	0.99997	2.26436e-10	1	0.99997
2.26575e-10	1	0.99997	2.26575e-10	1	0.99997
2.26714e-10	1	0.99997	2.26714e-10	1	0.99997
2.26853e-10	1	0.99997	2.26853e-10	1	0.99997
2.26993e-10	1	0.99997	2.26993e-10	1	0.99997
2.27132e-10	1	0.99997	2.27132e-10	1	0.99997
2.27272e-10	1	0.99997	2.27272e-10	1	0.99997
2.27411e-10	1	0.99997	2.27411e-10	1	0.99997
2.27551e-10	1	0.99997	2.27551e-10	1	0.99997
2.27691e-10	1	0.99997	2.27691e-10	1	0.99997
2.27831e-10	1	0.99997	2.27831e-10	1	0.99997
2.2797e-10	1	0.99997	2.2797e-10	1	0.99997
2.2811e-10	1	0.99997	2.2811e-10	1	0.99997
2.28251e-10	1	0.99997	2.28251e-10	1	0.99997
2.28391e-10	1	0.99997	2.28391e-10	1	0.99997
2.28531e-10	1	0.99997	2.28531e-10	1	0.99997
2.28671e-10	1	0.99997	2.28671e-10	1	0.99997
2.28812e-10	1	0.99997	2.28812e-10	1	0.99997
2.28952e-10	1	0.99997	2.28952e-10	1	0.99997
2.29093e-10	1	0.99997	2.29093e-10	1	0.99997
2.29234e-10	1	0.99997	2.29234e-10	1	0.99997
2.29375e-10	1	0.99997	2.29375e-10	1	0.99997
2.29516e-10	1	0.99997	2.29516e-10	1	0.99997
2.29656e-10	1	0.99997	2.29656e-10	1	0.99997
2.29798e-10	1	0.99997	2.29798e-10	1	0.99997
2.29939e-10	1	0.99997	2.29939e-10	1	0.99997
2.3008e-10	1	0.99997	2.3008e-10	1	0.99997
2.30221e-10	1	0.99997	2.30221e-10	1	0.99997
2.30363e-10	1	0.99997	2.30363e-10	1	0.99997
2.30504e-10	1	0.99997	2.30504e-10	1	0.99997
2.30646e-10	1	0.99997	2.30646e-10	1	0.99997
2.30787e-10	1	0.99997	2.30787e-10	1	0.99997
2.30929e-10	1	0.99997	2.30929e-10	1	0.99997
2.31071e-10	1	0.99997	2.31071e-10	1	0.99997
2.31213e-10	1	0.99997	2.31213e-10	1	0.99997
2.31355e-10	1	0.99997	2.31355e-10	1	0.99997
2.31497e-10	1	0.99997	2.31497e-10	1	0.99997
2.31639e-10	1	0.99997	2.31639e-10	1	0.99997
2.31782e-10	1	0.99997	2.31782e-10	1	0.99997
2.31924e-10	1	0.99997	2.31924e-10	1	0.99997
2.32066e-10	1	0.99997	2.32066e-10	1	0.99997
2.32209e-10	1	0.99997	2.32209e-10	1	0.99997
2.32352e-10	1	0.99997	2.32352e-10	1	0.99997
2.32494e-10	1	0.99997	2.32494e-10	1	0.99997
2.32637e-10	1	0.99997	2.32637e-10	1	0.99997
2.3278e-10	1	0.99997	2.3278e-10	1	0.99997
2.32923e-10	1	0.99997	2.32923e-10	1	0.99997
2.33066e-10	1	0.99997	2.33066e-10	1	0.99997
2.33209e-10	1	0.99997	2.33209e-10	1	0.99997
2.33352e-10	1	0.99997	2.33352e-10	1	0.99997
2.33496e-10	1	0.99997	2.33496e-10	1	0.99997
2.33639e-10	1	0.99997	2.33639e-10	1	0.99997
2.33783e-10	1	0.99997	2.33783e-10	1	0.99997
2.33926e-10	1	0.99997	2.33926e-10	1	0.99997
2.3407e-10	1	0.99997	2.3407e-10	1	0.99997
2.34214e-10	1	0.99997	2.34214e-10	1	0.99997
2.34358e-10	1	0.99997	2.34358e-10	1	0.99997
2.34502e-10	1	0.99997	2.34502e-10	1	0.99997
2.34646e-10	1	0.99997	2.34646e-10	1	0.99997
2.3479e-10	1	0.99997	2.3479e-10	1	0.99997
2.34934e-10	1	0.99997	2.34934e-10	1	0.99997
2.35078e-10	1	0.99997	2.35078e-10	1	0.99997
2.35223e-10	1	0.99997	2.35223e-10	1	0.99997
2.35367e-10	1	0.99997	2.35367e-10	1	0.99997
2.35512e-10	1	0.99997	2.35512e-10	1	0.99997
2.35656e-10	1	0.99997	2.35656e-10	1	0.99997
2.35801e-10	1	0.99997	2.35801e-10	1	0.99997
2.35946e-10	1	0.99997	2.35946e-10	1	0.99997
2.36091e-10	1	0.99997	2.36091e-10	1	0.99997
2.36236e-10	1	0.99997	2.36236e-10	1	0.99997
2.36381e-10	1	0.99997	2.36381e-10	1	0.99997
2.36526e-10	1	0.99997	2.36526e-10	1	0.99997
2.36671e-10	1	0.99997	2.36671e-10	1	0.99997
2.36817e-10	1	0.99997	2.36817e-10	1	0.99997
2.36962e-10	1	0.99997	2.36962e-10	1	0.99997
2.37108e-10	1	0.99997	2.37108e-10	1	0.99997
2.37253e-10	1	0.99997	2.37253e-10	1	0.99997
2.37399e-10	1	0.99997	2.37399e-10	1	0.99997
2.37545e-10	1	0.99997	2.37545e-10	1	0.99997
2.37691e-10	1	0.99997	2.37691e-10	1	0.99997
2.37837e-10	1	0.99997	2.37837e-10	1	0.99997
2.37983e-10	1	0.99997	2.37983e-10	1	0.99997
2.38129e-10	1	0.99997	2.38129e-10	1	0.99997
2.38275e-10	1	0.99997	2.38275e-10	1	0.99997
2.38422e-10	1	0.99997	2.38422e-10	1	0.99997
2.38568e-10	1	0.99997	2.38568e-10	1	0.99997
2.38715e-10	1	0.99997	2.38715e-10	1	0.99997
2.38861e-10	1	0.99997	2.38861e-10	1	0.99997
2.39008e-10	1	0.99997	2.39008e-10	1	0.99997
2.39155e-10	1	0.99997	2.39155e-10	1	0.99997
2.39302e-10	1	0.99997	2.39302e-10	1	0.99997
2.39449e-10	1	0.99997	2.39449e-10	1	0.99997
2.39596e-10	1	0.99997	2.39596e-10	1	0.99997
2.39743e-10	1	0.99997	2.39743e-10	1	0.99997
2.3989e-10	1	0.99997	2.3989e-10	1	0.99997
2.40038e-10	1	0.99997	2.40038e-10	1	0.99997
2.40185e-10	1	0.99997	2.40185e-10	1	0.99997
2.40333e-10	1	0.99997	2.40333e-10	1	0.99997
2.4048e-10	1	0.99997	2.4048e-10	1	0.99997
2.40628e-10	1	0.99997	2.40628e-10	1	0.99997
2.40776e-10	1	0.99997	2.40776e-10	1	0.99997
2.40924e-10	1	0.99997	2.40924e-10	1	0.99997
2.41072e-10	1	0.99997	2.41072e-10	1	0.99997
2.4122e-10	1	0.99997	2.4122e-10	1	0.99997
2.41368e-10	1	0.99997	2.41368e-10	1	0.99997
2.41516e-10	1	0.99997	2.41516e-10	1	0.99997
2.41664e-10	1	0.99997	2.41664e-10	1	0.99997
2.41813e-10	1	0.99997	2.41813e-10	1	0.99997
2.41961e-10	1	0.99997	2.41961e-10	1	0.99997
2.4211e-10	1	0.99997	2.4211e-10	1	0.99997
2.42259e-10	1	0.99997	2.42259e-10	1	0.99997
2.42408e-10	1	0.99997	2.42408e-10	1	0.99997
2.42556e-10	1	0.99997	2.42556e-10	1	0.99997
2.42705e-10	1	0.99997	2.42705e-10	1	0.99997
2.42855e-10	1	0.99997	2.42855e-10	1	0.99997
2.43004e-10	1	0.99997	2.43004e-10	1	0.99997
2.43153e-10	1	0.99997	2.43153e-10	1	0.99997
2.43302e-10	1	0.99997	2.43302e-10	1	0.99997
2.43452e-10	1	0.99997	2.43452e-10	1	0.99997
2.43601e-10	1	0.99997	2.43601e-10	1	0.99997
2.43751e-10	1	0.99997	2.43751e-10	1	0.99997
2.43901e-10	1	0.99997	2.43901e-10	1	0.99997
2.4405e-10	1	0.99997	2.4405e-10	1	0.99997
2.442e-10	1	0.99997	2.442e-10	1	0.99997
2.4435e-10	1	0.99997	2.4435e-10	1	0.99997
2.445e-10	1	0.99997	2.445e-10	1	0.99997
2.44651e-10	1	0.99997	2.44651e-10	1	0.99997
2.44801e-10	1	0.99997	2.44801e-10	1	0.99997
2.44951e-10	1	0.99997	2.44951e-10	1	0.99997
2.45102e-10	1	0.99997	2.45102e-10	1	0.99997
2.45252e-10	1	0.99997	2.45252e-10	1	0.99997
2.45403e-10	1	0.99997	2.45403e-10	1	0.99997
2.45554e-10	1	0.99997	2.45554e-10	1	0.99997
2.45704e-10	1	0.99997	2.45704e-10	1	0.99997
2.45855e-10	1	0.99997	2.45855e-10	1	0.99997
2.46006e-10	1	0.99997	2.46006e-10	1	0.99997
2.46157e-10	1	0.99997	2.46157e-10	1	0.99997
2.46309e-10	1	0.99997	2.46309e-10	1	0.99997
2.4646e-10	1	0.99997	2.4646e-10	1	0.99997
2.46611e-10	1	0.99997	2.46611e-10	1	0.99997
2.46763e-10	1	0.99997	2.46763e-10	1	0.99997
2.46914e-10	1	0.99997	2.46914e-10	1	0.99997
2.47066e-10	1	0.99997	2.47066e-10	1	0.99997
2.47218e-10	1	0.99997	2.47218e-10	1	0.99997
2.4737e-10	1	0.99997	2.4737e-10	1	0.99997
2.47522e-10	1	0.99997	2.47522e-10	1	0.99997
2.47674e-10	1	0.99997	2.47674e-10	1	0.99997
2.47826e-10	1	0.99997	2.47826e-10	1	0.99997
2.47978e-10	1	0.99997	2.47978e-10	1	0.99997
2.4813e-10	1	0.99997	2.4813e-10	1	0.99997
2.48283e-10	1	0.99997	2.48283e-10	1	0.99997
2.48435e-10	1	0.99997	2.48435e-10	1	0.99997
2.48588e-10	1	0.99997	2.48588e-10	1	0.99997
2.48741e-10	1	0.99997	2.48741e-10	1	0.99997
2.48893e-10	1	0.99997	2.48893e-10	1	0.99997
2.49046e-10	1	0.99997	2.49046e-10	1	0.99997
2.49199e-10	1	0.99997	2.49199e-10	1	0.99997
2.49352e-10	1	0.99997	2.49352e-10	1	0.99997
2.49505e-10	1	0.99997	2.49505e-10	1	0.99997
2.49659e-10	1	0.99997	2.49659e-10	1	0.99997
2.49812e-10	1	0.99997	2.49812e-10	1	0.99997
2.49965e-10	1	0.99997	2.49965e-10	1	0.99997
2.50119e-10	1	0.99997	2.50119e-10	1	0.99997
2.50273e-10	1	0.99997	2.50273e-10	1	0.99997
2.50426e-10	1	0.99997	2.50426e-10	1	0.99997
2.5058e-10	1	0.99997	2.5058e-10	1	0.99997
2.50734e-10	1	0.99997	2.50734e-10	1	0.99997
2.50888e-10	1	0.99997	2.50888e-10	1	0.99997
2.51042e-10	1	0.99997	2.51042e-10	1	0.99997
2.51196e-10	1	0.99997	2.51196e-10	1	0.99997
2.51351e-10	1	0.99997	2.51351e-10	1	0.99997
2.51505e-10	1	0.99997	2.51505e-10	1	0.99997
2.5166e-10	1	0.99997	2.5166e-10	1	0.99997
2.51814e-10	1	0.99997	2.51814e-10	1	0.99997
2.51969e-10	1	0.99997	2.51969e-10	1	0.99997
2.52124e-10	1	0.99997	2.52124e-10	1	0.99997
2.52278e-10	1	0.99997	2.52278e-10	1	0.99997
2.52433e-10	1	0.99997	2.52433e-10	1	0.99997
2.52588e-10	1	0.99997	2.52588e-10	1	0.99997
2.52744e-10	1	0.99997	2.52744e-10	1	0.99997
2.52899e-10	1	0.99997	2.52899e-10	1	0.99997
2.53054e-10	1	0.99997	2.53054e-10	1	0.99997
2.5321e-10	1	0.99997	2.5321e-10	1	0.99997
2.53365e-10	1	0.99997	2.53365e-10	1	0.99997
2.53521e-10	1	0.99997	2.53521e-10	1	0.99997
2.53676e-10	1	0.99997	2.53676e-10	1	0.99997
2.53832e-10	1	0.99997	2.53832e-10	1	0.99997
2.53988e-10	1	0.99997	2.53988e-10	1	0.99997
2.54144e-10	1	0.99997	2.54144e-10	1	0.99997
2.543e-10	1	0.99997	2.543e-10	1	0.99997
2.54456e-10	1	0.99997	2.54456e-10	1	0.99997
2.54613e-10	1	0.99997	2.54613e-10	1	0.99997
2.54769e-10	1	0.99997	2.54769e-10	1	0.99997
2.54926e-10	1	0.99997	2.54926e-10	1	0.99997
2.55082e-10	1	0.99997	2.55082e-10	1	0.99997
2.55239e-10	1	0.99997	2.55239e-10	1	0.99997
2.55396e-10	1	0.99997	2.55396e-10	1	0.99997
2.55553e-10	1	0.99997	2.55553e-10	1	0.99997
2.5571e-10	1	0.99997	2.5571e-10	1	0.99997
2.55867e-10	1	0.99997	2.55867e-10	1	0.99997
2.56024e-10	1	0.99997	2.56024e-10	1	0.99997
2.56181e-10	1	0.99997	2.56181e-10	1	0.99997
2.56338e-10	1	0.99997	2.56338e-10	1	0.99997
2.56496e-10	1	0.99997	2.56496e-10	1	0.99997
2.56653e-10	1	0.99997	2.56653e-10	1	0.99997
2.56811e-10	1	0.99997	2.56811e-10	1	0.99997
2.56969e-10	1	0.99997	2.56969e-10	1	0.99997
2.57127e-10	1	0.99997	2.57127e-10	1	0.99997
2.57285e-10	1	0.99997	2.57285e-10	1	0.99997
2.57443e-10	1	0.99997	2.57443e-10	1	0.99997
2.57601e-10	1	0.99997	2.57601e-10	1	0.99997
2.57759e-10	1	0.99997	2.57759e-10	1	0.99997
2.57917e-10	1	0.99997	2.57917e-10	1	0.99997
2.58076e-10	1	0.99997	2.58076e-10	1	0.99997
2.58234e-10	1	0.99997	2.58234e-10	1	0.99997
2.58393e-10	1	0.99997	2.58393e-10	1	0.99997
2.58552e-10	1	0.99997	2.58552e-10	1	0.99997
2.5871e-10	1	0.99997	2.5871e-10	1	0.99997
2.58869e-10	1	0.99997	2.58869e-10	1	0.99997
2.59028e-10	1	0.99997	2.59028e-10	1	0.99997
2.59187e-10	1	0.99997	2.59187e-10	1	0.99997
2.59347e-10	1	0.99997	2.59347e-10	1	0.99997
2.59506e-10	1	0.99997	2.59506e-10	1	0.99997
2.59665e-10	1	0.99997	2.59665e-10	1	0.99997
2.59825e-10	1	0.99997	2.59825e-10	1	0.99997
2.59984e-10	1	0.99997	2.59984e-10	1	0.99997
2.60144e-10	1	0.99997	2.60144e-10	1	0.99997
2.60304e-10	1	0.99997	2.60304e-10	1	0.99997
2.60464e-10	1	0.99997	2.60464e-10	1	0.99997
2.60624e-10	1	0.99997	2.60624e-10	1	0.99997
2.60784e-10	1	0.99997	2.60784e-10	1	0.99997
2.60944e-10	1	0.99997	2.60944e-10	1	0.99997
2.61104e-10	1	0.99997	2.61104e-10	1	0.99997
2.61265e-10	1	0.99997	2.61265e-10	1	0.99997
2.61425e-10	1	0.99997	2.61425e-10	1	0.99997
2.61586e-10	1	0.99997	2.61586e-10	1	0.99997
2.61746e-10	1	0.99997	2.61746e-10	1	0.99997
2.61907e-10	1	0.99997	2.61907e-10	1	0.99997
2.62068e-10	1	0.99997	2.62068e-10	1	0.99997
2.62229e-10	1	0.99997	2.62229e-10	1	0.99997
2.6239e-10	1	0.99997	2.6239e-10	1	0.99997
2.62551e-10	1	0.99997	2.62551e-10	1	0.99997
2.62712e-10	1	0.99997	2.62712e-10	1	0.99997
2.62874e-10	1	0.99997	2.62874e-10	1	0.99997
2.63035e-10	1	0.99997	2.63035e-10	1	0.99997
2.63197e-10	1	0.99997	2.63197e-10	1	0.99997
2.63359e-10	1	0.99997	2.63359e-10	1	0.99997
2.6352e-10	1	0.99997	2.6352e-10	1	0.99997
2.63682e-10	1	0.99997	2.63682e-10	1	0.99997
2.63844e-10	1	0.99997	2.63844e-10	1	0.99997
2.64006e-10	1	0.99997	2.64006e-10	1	0.99997
2.64168e-10	1	0.99997	2.64168e-10	1	0.99997
2.64331e-10	1	0.99997	2.64331e-10	1	0.99997
2.64493e-10	1	0.99997	2.64493e-10	1	0.99997
2.64655e-10	1	0.99997	2.64655e-10	1	0.99997
2.64818e-10	1	0.99997	2.64818e-10	1	0.99997
2.64981e-10	1	0.99997	2.64981e-10	1	0.99997
2.65143e-10	1	0.99997	2.65143e-10	1	0.99997
2.65306e-10	1	0.99997	2.65306e-10	1	0.99997
2.65469e-10	1	0.99997	2.65469e-10	1	0.99997
2.65632e-10	1	0.99997	2.65632e-10	1	0.99997
2.65795e-10	1	0.99997	2.65795e-10	1	0.99997
2.65959e-10	1	0.99997	2.65959e-10	1	0.99997
2.66122e-10	1	0.99997	2.66122e-10	1	0.99997
2.66285e-10	1	0.99997	2.66285e-10	1	0.99997
2.66449e-10	1	0.99997	2.66449e-10	1	0.99997
2.66613e-10	1	0.99997	2.66613e-10	1	0.99997
2.66776e-10	1	0.99997	2.66776e-10	1	0.99997
2.6694e-10	1	0.99997	2.6694e-10	1	0.99997
2.67104e-10	1	0.99997	2.67104e-10	1	0.99997
2.67268e-10	1	0.99997	2.67268e-10	1	0.99997
2.67433e-10	1	0.99997	2.67433e-10	1	0.99997
2.67597e-10	1	0.99997	2.67597e-10	1	0.99997
2.67761e-10	1	0.99997	2.67761e-10	1	0.99997
2.67926e-10	1	0.99997	2.67926e-10	1	0.99997
2.6809e-10	1	0.99997	2.6809e-10	1	0.99997
2.68255e-10	1	0.99997	2.68255e-10	1	0.99997
2.6842e-10	1	0.99997	2.6842e-10	1	0.99997
2.68585e-10	1	0.99997	2.68585e-10	1	0.99997
2.68749e-10	1	0.99997	2.68749e-10	1	0.99997
2.68915e-10	1	0.99997	2.68915e-10	1	0.99997
2.6908e-10	1	0.99997	2.6908e-10	1	0.99997
2.69245e-10	1	0.99997	2.69245e-10	1	0.99997
2.6941e-10	1	0.99997	2.6941e-10	1	0.99997
2.69576e-10	1	0.99997	2.69576e-10	1	0.99997
2.69741e-10	1	0.99997	2.69741e-10	1	0.99997
2.69907e-10	1	0.99997	2.69907e-10	1	0.99997
2.70073e-10	1	0.99997	2.70073e-10	1	0.99997
2.70239e-10	1	0.99997	2.70239e-10	1	0.99997
2.70405e-10	1	0.99997	2.70405e-10	1	0.99997
2.70571e-10	1	0.99997	2.70571e-10	1	0.99997
2.70737e-10	1	0.99997	2.70737e-10	1	0.99997
2.70903e-10	1	0.99997	2.70903e-10	1	0.99997
2.7107e-10	1	0.99996	2.7107e-10	1	0.99997
2.71236e-10	1	0.99996	2.71236e-10	1	0.99997
2.71403e-10	1	0.99996	2.71403e-10	1	0.99997
2.7157e-10	1	0.99996	2.7157e-10	1	0.99997
2.71736e-10	1	0.99996	2.71736e-10	1	0.99997
2.71903e-10	1	0.99996	2.71903e-10	1	0.99997
2.7207e-10	1	0.99996	2.7207e-10	1	0.99997
2.72237e-10	1	0.99996	2.72237e-10	1	0.99997
2.72405e-10	1	0.99996	2.72405e-10	1	0.99997
2.72572e-10	1	0.99996	2.72572e-10	1	0.99997
2.72739e-10	1	0.99996	2.72739e-10	1	0.99997
2.72907e-10	1	0.99996	2.72907e-10	1	0.99997
2.73075e-10	1	0.99996	2.73075e-10	1	0.99997
2.73242e-10	1	0.99996	2.73242e-10	1	0.99997
2.7341e-10	1	0.99996	2.7341e-10	1	0.99997
2.73578e-10	1	0.99996	2.73578e-10	1	0.99997
2.73746e-10	1	0.99996	2.73746e-10	1	0.99997
2.73914e-10	1	0.99996	2.73914e-10	1	0.99997
2.74082e-10	1	0.99996	2.74082e-10	1	0.99997
2.74251e-10	1	0.99996	2.74251e-10	1	0.99997
2.74419e-10	1	0.99996	2.74419e-10	1	0.99997
2.74588e-10	1	0.99996	2.74588e-10	1	0.99997
2.74756e-10	1	0.99996	2.74756e-10	1	0.99997
2.74925e-10	1	0.99996	2.74925e-10	1	0.99997
2.75094e-10	1	0.99996	2.75094e-10	1	0.99997
2.75263e-10	1	0.99996	2.75263e-10	1	0.99997
2.75432e-10	1	0.99996	2.75432e-10	1	0.99997
2.75601e-10	1	0.99996	2.75601e-10	1	0.99997
2.75771e-10	1	0.99996	2.75771e-10	1	0.99997
2.7594e-10	1	0.99996	2.7594e-10	1	0.99997
2.7611e-10	1	0.99996	2.7611e-10	1	0.99997
2.76279e-10	1	0.99996	2.76279e-10	1	0.99997
2.76449e-10	1	0.99996	2.76449e-10	1	0.99997
2.76619e-10	1	0.99996	2.76619e-10	1	0.99997
2.76789e-10	1	0.99996	2.76789e-10	1	0.99997
2.76959e-10	1	0.99996	2.76959e-10	1	0.99997
2.77129e-10	1	0.99996	2.77129e-10	1	0.99997
2.77299e-10	1	0.99996	2.77299e-10	1	0.99996
2.77469e-10	1	0.99996	2.77469e-10	1	0.99996
2.7764e-10	1	0.99996	2.7764e-10	1	0.99996
2.7781e-10	1	0.99996	2.7781e-10	1	0.99996
2.77981e-10	1	0.99996	2.77981e-10	1	0.99996
2.78152e-10	1	0.99996	2.78152e-10	1	0.99996
2.78322e-10	1	0.99996	2.78322e-10	1	0.99996
2.78493e-10	1	0.99996	2.78493e-10	1	0.99996
2.78664e-10	1	0.99996	2.78664e-10	1	0.99996
2.78836e-10	1	0.99996	2.78836e-10	1	0.99996
2.79007e-10	1	0.99996	2.79007e-10	1	0.99996
2.79178e-10	1	0.99996	2.79178e-10	1	0.99996
2.7935e-10	1	0.99996	2.7935e-10	1	0.99996
2.79521e-10	1	0.99996	2.79521e-10	1	0.99996
2.79693e-10	1	0.99996	2.79693e-10	1	0.99996
2.79865e-10	1	0.99996	2.79865e-10	1	0.99996
2.80037e-10	1	0.99996	2.80037e-10	1	0.99996
2.80209e-10	1	0.99996	2.80209e-10	1	0.99996
2.80381e-10	1	0.99996	2.80381e-10	1	0.99996
2.80553e-10	1	0.99996	2.80553e-10	1	0.99996
2.80725e-10	1	0.99996	2.80725e-10	1	0.99996
2.80898e-10	1	0.99996	2.80898e-10	1	0.99996
2.8107e-10	1	0.99996	2.8107e-10	1	0.99996
2.81243e-10	1	0.99996	2.81243e-10	1	0.99996
2.81416e-10	1	0.99996	2.81416e-10	1	0.99996
2.81589e-10	1	0.99996	2.81589e-10	1	0.99996
2.81762e-10	1	0.99996	2.81762e-10	1	0.99996
2.81935e-10	1	0.99996	2.81935e-10	1	0.99996
2.82108e-10	1	0.99996	2.82108e-10	1	0.99996
2.82281e-10	1	0.99996	2.82281e-10	1	0.99996
2.82454e-10	1	0.99996	2.82454e-10	1	0.99996
2.82628e-10	1	0.99996	2.82628e-10	1	0.99996
2.82802e-10	1	0.99996	2.82802e-10	1	0.99996
2.82975e-10	1	0.99996	2.82975e-10	1	0.99996
2.83149e-10	1	0.99996	2.83149e-10	1	0.99996
2.83323e-10	1	0.99996	2.83323e-10	1	0.99996
2.83497e-10	1	0.99996	2.83497e-10	1	0.99996
2.83671e-10	1	0.99996	2.83671e-10	1	0.99996
2.83845e-10	1	0.99996	2.83845e-10	1	0.99996
2.8402e-10	1	0.99996	2.8402e-10	1	0.99996
2.84194e-10	1	0.99996	2.84194e-10	1	0.99996
2.84369e-10	1	0.99996	2.84369e-10	1	0.99996
2.84543e-10	1	0.99996	2.84543e-10	1	0.99996
2.84718e-10	1	0.99996	2.84718e-10	1	0.99996
2.84893e-10	1	0.99996	2.84893e-10	1	0.99996
2.85068e-10	1	0.99996	2.85068e-10	1	0.99996
2.85243e-10	1	0.99996	2.85243e-10	1	0.99996
2.85418e-10	1	0.99996	2.85418e-10	1	0.99996
2.85594e-10	1	0.99996	2.85594e-10	1	0.99996
2.85769e-10	1	0.99996	2.85769e-10	1	0.99996
2.85945e-10	1	0.99996	2.85945e-10	1	0.99996
2.8612e-10	1	0.99996	2.8612e-10	1	0.99996
2.86296e-10	1	0.99996	2.86296e-10	1	0.99996
2.86472e-10	1	0.99996	2.86472e-10	1	0.99996
2.86648e-10	1	0.99996	2.86648e-10	1	0.99996
2.86824e-10	1	0.99996	2.86824e-10	1	0.99996
2.87e-10	1	0.99996	2.87e-10	1	0.99996
2.87176e-10	1	0.99996	2.87176e-10	1	0.99996
2.87353e-10	1	0.99996	2.87353e-10	1	0.99996
2.87529e-10	1	0.99996	2.87529e-10	1	0.99996
2.87706e-10	1	0.99996	2.87706e-10	1	0.99996
2.87883e-10	1	0.99996	2.87883e-10	1	0.99996
2.88059e-10	1	0.99996	2.88059e-10	1	0.99996
2.88236e-10	1	0.99996	2.88236e-10	1	0.99996
2.88413e-10	1	0.99996	2.88413e-10	1	0.99996
2.8859e-10	1	0.99996	2.8859e-10	1	0.99996
2.88768e-10	1	0.99996	2.88768e-10	1	0.99996
2.88945e-10	1	0.99996	2.88945e-10	1	0.99996
2.89123e-10	1	0.99996	2.89123e-10	1	0.99996
2.893e-10	1	0.99996	2.893e-10	1	0.99996
2.89478e-10	1	0.99996	2.89478e-10	1	0.99996
2.89656e-10	1	0.99996	2.89656e-10	1	0.99996
2.89834e-10	1	0.99996	2.89834e-10	1	0.99996
2.90012e-10	1	0.99996	2.90012e-10	1	0.99996
2.9019e-10	1	0.99996	2.9019e-10	1	0.99996
2.90368e-10	1	0.99996	2.90368e-10	1	0.99996
2.90546e-10	1	0.99996	2.90546e-10	1	0.99996
2.90725e-10	1	0.99996	2.90725e-10	1	0.99996
2.90903e-10	1	0.99996	2.90903e-10	1	0.99996
2.91082e-10	1	0.99996	2.91082e-10	1	0.99996
2.91261e-10	1	0.99996	2.91261e-10	1	0.99996
2.9144e-10	1	0.99996	2.9144e-10	1	0.99996
2.91619e-10	1	0.99996	2.91619e-10	1	0.99996
2.91798e-10	1	0.99996	2.91798e-10	1	0.99996
2.91977e-10	1	0.99996	2.91977e-10	1	0.99996
2.92156e-10	1	0.99996	2.92156e-10	1	0.99996
2.92336e-10	1	0.99996	2.92336e-10	1	0.99996
2.92515e-10	1	0.99996	2.92515e-10	1	0.99996
2.92695e-10	1	0.99996	2.92695e-10	1	0.99996
2.92875e-10	1	0.99996	2.92875e-10	1	0.99996
2.93055e-10	1	0.99996	2.93055e-10	1	0.99996
2.93235e-10	1	0.99996	2.93235e-10	1	0.99996
2.93415e-10	1	0.99996	2.93415e-10	1	0.99996
2.93595e-10	1	0.99996	2.93595e-10	1	0.99996
2.93776e-10	1	0.99996	2.93776e-10	1	0.99996
2.93956e-10	1	0.99996	2.93956e-10	1	0.99996
2.94137e-10	1	0.99996	2.94137e-10	1	0.99996
2.94317e-10	1	0.99996	2.94317e-10	1	0.99996
2.94498e-10	1	0.99996	2.94498e-10	1	0.99996
2.94679e-10	1	0.99996	2.94679e-10	1	0.99996
2.9486e-10	1	0.99996	2.9486e-10	1	0.99996
2.95041e-10	1	0.99996	2.95041e-10	1	0.99996
2.95222e-10	1	0.99996	2.95222e-10	1	0.99996
2.95404e-10	1	0.99996	2.95404e-10	1	0.99996
2.95585e-10	1	0.99996	2.95585e-10	1	0.99996
2.95767e-10	1	0.99996	2.95767e-10	1	0.99996
2.95948e-10	1	0.99996	2.95948e-10	1	0.99996
2.9613e-10	1	0.99996	2.9613e-10	1	0.99996
2.96312e-10	1	0.99996	2.96312e-10	1	0.99996
2.96494e-10	1	0.99996	2.96494e-10	1	0.99996
2.96676e-10	1	0.99996	2.96676e-10	1	0.99996
2.96858e-10	1	0.99996	2.96858e-10	1	0.99996
2.97041e-10	1	0.99996	2.97041e-10	1	0.99996
2.97223e-10	1	0.99996	2.97223e-10	1	0.99996
2.97406e-10	1	0.99996	2.97406e-10	1	0.99996
2.97588e-10	1	0.99996	2.97588e-10	1	0.99996
2.97771e-10	1	0.99996	2.97771e-10	1	0.99996
2.97954e-10	1	0.99996	2.97954e-10	1	0.99996
2.98137e-10	1	0.99996	2.98137e-10	1	0.99996
2.9832e-10	1	0.99996	2.9832e-10	1	0.99996
2.98503e-10	1	0.99996	2.98503e-10	1	0.99996
2.98687e-10	1	0.99996	2.98687e-10	1	0.99996
2.9887e-10	1	0.99996	2.9887e-10	1	0.99996
2.99054e-10	1	0.99996	2.99054e-10	1	0.99996
2.99237e-10	1	0.99996	2.99237e-10	1	0.99996
2.99421e-10	1	0.99996	2.99421e-10	1	0.99996
2.99605e-10	1	0.99996	2.99605e-10	1	0.99996
2.99789e-10	1	0.99996	2.99789e-10	1	0.99996
2.99973e-10	1	0.99996	2.99973e-10	1	0.99996
3.00158e-10	1	0.99996	3.00158e-10	1	0.99996
3.00342e-10	1	0.99996	3.00342e-10	1	0.99996
3.00526e-10	1	0.99996	3.00526e-10	1	0.99996
3.00711e-10	1	0.99996	3.00711e-10	1	0.99996
3.00896e-10	1	0.99996	3.00896e-10	1	0.99996
3.0108e-10	1	0.99996	3.0108e-10	1	0.99996
3.01265e-10	1	0.99996	3.01265e-10	1	0.99996
3.0145e-10	1	0.99996	3.0145e-10	1	0.99996
3.01636e-10	1	0.99996	3.01636e-10	1	0.99996
3.01821e-10	1	0.99996	3.01821e-10	1	0.99996
3.02006e-10	1	0.99996	3.02006e-10	1	0.99996
3.02192e-10	1	0.99996	3.02192e-10	1	0.99996
3.02377e-10	1	0.99996	3.02377e-10	1	0.99996
3.02563e-10	1	0.99996	3.02563e-10	1	0.99996
3.02749e-10	1	0.99996	3.02749e-10	1	0.99996
3.02935e-10	1	0.99996	3.02935e-10	1	0.99996
3.03121e-10	1	0.99996	3.03121e-10	1	0.99996
3.03307e-10	1	0.99996	3.03307e-10	1	0.99996
3.03494e-10	1	0.99996	3.03494e-10	1	0.99996
3.0368e-10	1	0.99996	3.0368e-10	1	0.99996
3.03866e-10	1	0.99996	3.03866e-10	1	0.99996
3.04053e-10	1	0.99996	3.04053e-10	1	0.99996
3.0424e-10	1	0.99996	3.0424e-10	1	0.99996
3.04427e-10	1	0.99996	3.04427e-10	1	0.99996
3.04614e-10	1	0.99996	3.04614e-10	1	0.99996
3.04801e-10	1	0.99996	3.04801e-10	1	0.99996
3.04988e-10	1	0.99996	3.04988e-10	1	0.99996
3.05175e-10	1	0.99996	3.05175e-10	1	0.99996
3.05363e-10	1	0.99996	3.05363e-10	1	0.99996
3.0555e-10	1	0.99996	3.0555e-10	1	0.99996
3.05738e-10	1	0.99996	3.05738e-10	1	0.99996
3.05926e-10	1	0.99996	3.05926e-10	1	0.99996
3.06114e-10	1	0.99996	3.06114e-10	1	0.99996
3.06302e-10	1	0.99996	3.06302e-10	1	0.99996
3.0649e-10	1	0.99996	3.0649e-10	1	0.99996
3.06678e-10	1	0.99996	3.06678e-10	1	0.99996
3.06867e-10	1	0.99996	3.06867e-10	1	0.99996
3.07055e-10	1	0.99996	3.07055e-10	1	0.99996
3.07244e-10	1	0.99996	3.07244e-10	1	0.99996
3.07432e-10	1	0.99996	3.07432e-10	1	0.99996
3.07621e-10	1	0.99996	3.07621e-10	1	0.99996
3.0781e-10	1	0.99996	3.0781e-10	1	0.99996
3.07999e-10	1	0.99996	3.07999e-10	1	0.99996
3.08188e-10	1	0.99996	3.08188e-10	1	0.99996
3.08378e-10	1	0.99996	3.08378e-10	1	0.99996
3.08567e-10	1	0.99996	3.08567e-10	1	0.99996
3.08757e-10	1	0.99996	3.08757e-10	1	0.99996
3.08946e-10	1	0.99996	3.08946e-10	1	0.99996
3.09136e-10	1	0.99996	3.09136e-10	1	0.99996
3.09326e-10	1	0.99996	3.09326e-10	1	0.99996
3.09516e-10	1	0.99996	3.09516e-10	1	0.99996
3.09706e-10	1	0.99996	3.09706e-10	1	0.99996
3.09896e-10	1	0.99996	3.09896e-10	1	0.99996
3.10087e-10	1	0.99996	3.10087e-10	1	0.99996
3.10277e-10	1	0.99996	3.10277e-10	1	0.99996
3.10468e-10	1	0.99996	3.10468e-10	1	0.99996
3.10658e-10	1	0.99996	3.10658e-10	1	0.99996
3.10849e-10	1	0.99996	3.10849e-10	1	0.99996
3.1104e-10	1	0.99996	3.1104e-10	1	0.99996
3.11231e-10	1	0.99996	3.11231e-10	1	0.99996
3.11422e-10	1	0.99996	3.11422e-10	1	0.99996
3.11614e-10	1	0.99996	3.11614e-10	1	0.99996
3.11805e-10	1	0.99996	3.11805e-10	1	0.99996
3.11997e-10	1	0.99996	3.11997e-10	1	0.99996
3.12188e-10	1	0.99996	3.12188e-10	1	0.99996
3.1238e-10	1	0.99996	3.1238e-10	1	0.99996
3.12572e-10	1	0.99996	3.12572e-10	1	0.99996
3.12764e-10	1	0.99996	3.12764e-10	1	0.99996
3.12956e-10	1	0.99996	3.12956e-10	1	0.99996
3.13148e-10	1	0.99996	3.13148e-10	1	0.99996
3.13341e-10	1	0.99996	3.13341e-10	1	0.99996
3.13533e-10	1	0.99996	3.13533e-10	1	0.99996
3.13726e-10	1	0.99996	3.13726e-10	1	0.99996
3.13918e-10	1	0.99996	3.13918e-10	1	0.99996
3.14111e-10	1	0.99996	3.14111e-10	1	0.99996
3.14304e-10	1	0.99996	3.14304e-10	1	0.99996
3.14497e-10	1	0.99996	3.14497e-10	1	0.99996
3.1469e-10	1	0.99996	3.1469e-10	1	0.99996
3.14884e-10	1	0.99996	3.14884e-10	1	0.99996
3.15077e-10	1	0.99996	3.15077e-10	1	0.99996
3.1527e-10	1	0.99996	3.1527e-10	1	0.99996
3.15464e-10	1	0.99996	3.15464e-10	1	0.99996
3.15658e-10	1	0.99996	3.15658e-10	1	0.99996
3.15852e-10	1	0.99996	3.15852e-10	1	0.99996
3.16046e-10	1	0.99996	3.16046e-10	1	0.99996
3.1624e-10	1	0.99996	3.1624e-10	1	0.99996
3.16434e-10	1	0.99996	3.16434e-10	1	0.99996
3.16629e-10	1	0.99996	3.16629e-10	1	0.99996
3.16823e-10	1	0.99996	3.16823e-10	1	0.99996
3.17018e-10	1	0.99996	3.17018e-10	1	0.99996
3.17212e-10	1	0.99996	3.17212e-10	1	0.99996
3.17407e-10	1	0.99996	3.17407e-10	1	0.99996
3.17602e-10	1	0.99996	3.17602e-10	1	0.99996
3.17797e-10	1	0.99996	3.17797e-10	1	0.99996
3.17992e-10	1	0.99996	3.17992e-10	1	0.99996
3.18188e-10	1	0.99996	3.18188e-10	1	0.99996
3.18383e-10	1	0.99996	3.18383e-10	1	0.99996
3.18579e-10	1	0.99996	3.18579e-10	1	0.99996
3.18774e-10	1	0.99996	3.18774e-10	1	0.99996
3.1897e-10	1	0.99996	3.1897e-10	1	0.99996
3.19166e-10	1	0.99996	3.19166e-10	1	0.99996
3.19362e-10	1	0.99996	3.19362e-10	1	0.99996
3.19558e-10	1	0.99996	3.19558e-10	1	0.99996
3.19755e-10	1	0.99996	3.19755e-10	1	0.99996
3.19951e-10	1	0.99996	3.19951e-10	1	0.99996
3.20148e-10	1	0.99996	3.20148e-10	1	0.99996
3.20344e-10	1	0.99996	3.20344e-10	1	0.99996
3.20541e-10	1	0.99996	3.20541e-10	1	0.99996
3.20738e-10	1	0.99996	3.20738e-10	1	0.99996
3.20935e-10	1	0.99996	3.20935e-10	1	0.99996
3.21132e-10	1	0.99996	3.21132e-10	1	0.99996
3.21329e-10	1	0.99996	3.21329e-10	1	0.99996
3.21527e-10	1	0.99996	3.21527e-10	1	0.99996
3.21724e-10	1	0.99996	3.21724e-10	1	0.99996
3.21922e-10	1	0.99996	3.21922e-10	1	0.99996
3.22119e-10	1	0.99996	3.22119e-10	1	0.99996
3.22317e-10	1	0.99996	3.22317e-10	1	0.99996
3.22515e-10	1	0.99996	3.22515e-10	1	0.99996
3.22713e-10	1	0.99996	3.22713e-10	1	0.99996
3.22912e-10	1	0.99996	3.22912e-10	1	0.99996
3.2311e-10	1	0.99996	3.2311e-10	1	0.99996
3.23308e-10	1	0.99996	3.23308e-10	1	0.99996
3.23507e-10	1	0.99996	3.23507e-10	1	0.99996
3.23706e-10	1	0.99996	3.23706e-10	1	0.99996
3.23905e-10	1	0.99996	3.23905e-10	1	0.99996
3.24103e-10	1	0.99996	3.24103e-10	1	0.99996
3.24303e-10	1	0.99996	3.24303e-10	1	0.99996
3.24502e-10	1	0.99996	3.24502e-10	1	0.99996
3.24701e-10	1	0.99996	3.24701e-10	1	0.99996
3.24901e-10	1	0.99996	3.24901e-10	1	0.99996
3.251e-10	1	0.99996	3.251e-10	1	0.99996
3.253e-10	1	0.99996	3.253e-10	1	0.99996
3.255e-10	1	0.99996	3.255e-10	1	0.99996
3.257e-10	1	0.99996	3.257e-10	1	0.99996
3.259e-10	1	0.99996	3.259e-10	1	0.99996
3.261e-10	1	0.99996	3.261e-10	1	0.99996
3.263e-10	1	0.99996	3.263e-10	1	0.99996
3.265e-10	1	0.99996	3.265e-10	1	0.99996
3.26701e-10	1	0.99996	3.26701e-10	1	0.99996
3.26902e-10	1	0.99996	3.26902e-10	1	0.99996
3.27102e-10	1	0.99996	3.27102e-10	1	0.99996
3.27303e-10	1	0.99996	3.27303e-10	1	0.99996
3.27504e-10	1	0.99996	3.27504e-10	1	0.99996
3.27706e-10	1	0.99996	3.27706e-10	1	0.99996
3.27907e-10	1	0.99996	3.27907e-10	1	0.99996
3.28108e-10	1	0.99996	3.28108e-10	1	0.99996
3.2831e-10	1	0.99996	3.2831e-10	1	0.99996
3.28511e-10	1	0.99996	3.28511e-10	1	0.99996
3.28713e-10	1	0.99996	3.28713e-10	1	0.99996
3.28915e-10	1	0.99996	3.28915e-10	1	0.99996
3.29117e-10	1	0.99996	3.29117e-10	1	0.99996
3.29319e-10	1	0.99996	3.29319e-10	1	0.99996
3.29522e-10	1	0.99996	3.29522e-10	1	0.99996
3.29724e-10	1	0.99996	3.29724e-10	1	0.99996
3.29927e-10	1	0.99996	3.29927e-10	1	0.99996
3.30129e-10	1	0.99996	3.30129e-10	1	0.99996
3.30332e-10	1	0.99996	3.30332e-10	1	0.99996
3.30535e-10	1	0.99996	3.30535e-10	1	0.99996
3.30738e-10	1	0.99996	3.30738e-10	1	0.99996
3.30941e-10	1	0.99996	3.30941e-10	1	0.99996
3.31144e-10	1	0.99996	3.31144e-10	1	0.99996
3.31348e-10	1	0.99996	3.31348e-10	1	0.99996
3.31551e-10	1	0.99996	3.31551e-10	1	0.99996
3.31755e-10	1	0.99996	3.31755e-10	1	0.99996
3.31959e-10	1	0.99996	3.31959e-10	1	0.99996
3.32163e-10	1	0.99996	3.32163e-10	1	0.99996
3.32367e-10	1	0.99996	3.32367e-10	1	0.99996
3.32571e-10	1	0.99996	3.32571e-10	1	0.99996
3.32775e-10	1	0.99996	3.32775e-10	1	0.99996
3.32979e-10	1	0.99996	3.32979e-10	1	0.99996
3.33184e-10	1	0.99996	3.33184e-10	1	0.99996
3.33389e-10	1	0.99996	3.33389e-10	1	0.99996
3.33593e-10	1	0.99996	3.33593e-10	1	0.99996
3.33798e-10	1	0.99996	3.33798e-10	1	0.99996
3.34003e-10	1	0.99996	3.34003e-10	1	0.99996
3.34208e-10	1	0.99996	3.34208e-10	1	0.99996
3.34414e-10	1	0.99996	3.34414e-10	1	0.99996
3.34619e-10	1	0.99996	3.34619e-10	1	0.99996
3.34825e-10	1	0.99996	3.34825e-10	1	0.99996
3.3503e-10	1	0.99996	3.3503e-10	1	0.99996
3.35236e-10	1	0.99996	3.35236e-10	1	0.99996
3.35442e-10	1	0.99996	3.35442e-10	1	0.99996
3.35648e-10	1	0.99996	3.35648e-10	1	0.99996
3.35854e-10	1	0.99996	3.35854e-10	1	0.99996
3.36061e-10	1	0.99996	3.36061e-10	1	0.99996
3.36267e-10	1	0.99996	3.36267e-10	1	0.99996
3.36474e-10	1	0.99996	3.36474e-10	1	0.99996
3.3668e-10	1	0.99996	3.3668e-10	1	0.99996
3.36887e-10	1	0.99996	3.36887e-10	1	0.99996
3.37094e-10	1	0.99996	3.37094e-10	1	0.99996
3.37301e-10	1	0.99996	3.37301e-10	1	0.99996
3.37508e-10	1	0.99996	3.37508e-10	1	0.99996
3.37715e-10	1	0.99996	3.37715e-10	1	0.99996
3.37923e-10	1	0.99996	3.37923e-10	1	0.99996
3.3813e-10	1	0.99996	3.3813e-10	1	0.99996
3.38338e-10	1	0.99996	3.38338e-10	1	0.99996
3.38546e-10	1	0.99996	3.38546e-10	1	0.99996
3.38754e-10	1	0.99996	3.38754e-10	1	0.99996
3.38962e-10	1	0.99996	3.38962e-10	1	0.99996
3.3917e-10	1	0.99996	3.3917e-10	1	0.99996
3.39379e-10	1	0.99996	3.39379e-10	1	0.99996
3.39587e-10	1	0.99996	3.39587e-10	1	0.99996
3.39796e-10	1	0.99996	3.39796e-10	1	0.99996
3.40004e-10	1	0.99996	3.40004e-10	1	0.99996
3.40213e-10	1	0.99996	3.40213e-10	1	0.99996
3.40422e-10	1	0.99996	3.40422e-10	1	0.99996
3.40631e-10	1	0.99996	3.40631e-10	1	0.99996
[truncated: 28,003 more rows]

## Sheet: e
Time	FID Coherence
us
weimiao	1-SiC H_1^1	carbon chain H_1^1	carbon chain H_1^2	carbon chain 1/9 -CF_3 H_1^2	carbon chain layer -CF_3 H_1^2
0	11	8.5	6	3.5	1
0.015	10.9996	8.49181	5.99982	3.49982	0.99982
0.03	10.9984	8.46738	5.99929	3.49929	0.99926
0.045	10.9964	8.42719	5.9984	3.49839	0.99835
0.06001	10.9936	8.372	5.99716	3.49714	0.99706
0.07501	10.99	8.30286	5.99556	3.49554	0.99541
0.09001	10.9856	8.22108	5.9936	3.49358	0.99339
0.10501	10.9805	8.1282	5.9913	3.49126	0.99101
0.12001	10.9745	8.02597	5.98864	3.48859	0.98826
0.13501	10.9678	7.91629	5.98563	3.48557	0.98515
0.15002	10.9603	7.80118	5.98227	3.48219	0.98168
0.16502	10.952	7.68275	5.97856	3.47847	0.97784
0.18002	10.943	7.56314	5.9745	3.47439	0.97365
0.19502	10.9332	7.4445	5.97009	3.46997	0.96911
0.21002	10.9226	7.3289	5.96534	3.4652	0.9642
0.22502	10.9114	7.21832	5.96025	3.46009	0.95895
0.24002	10.8994	7.11465	5.95482	3.45463	0.95334
0.25503	10.8866	7.01955	5.94904	3.44884	0.94739
0.27003	10.8732	6.93454	5.94293	3.4427	0.94109
0.28503	10.8591	6.86088	5.93648	3.43623	0.93445
0.30003	10.8443	6.79959	5.9297	3.42942	0.92746
0.31503	10.8288	6.75145	5.92259	3.42229	0.92014
0.33003	10.8126	6.71695	5.91515	3.41482	0.91248
0.34503	10.7958	6.69631	5.90739	3.40703	0.9045
0.36004	10.7784	6.68949	5.8993	3.39891	0.89618
0.37504	10.7603	6.69618	5.8909	3.39048	0.88754
0.39004	10.7416	6.71583	5.88217	3.38172	0.87858
0.40504	10.7224	6.74765	5.87314	3.37266	0.8693
0.42004	10.7025	6.79065	5.86379	3.36328	0.85971
0.43504	10.6821	6.84367	5.85413	3.35359	0.84981
0.45005	10.6612	6.90539	5.84418	3.3436	0.8396
0.46505	10.6397	6.97438	5.83392	3.33331	0.8291
0.48005	10.6177	7.0491	5.82336	3.32273	0.81829
0.49505	10.5953	7.12801	5.81252	3.31185	0.8072
0.51005	10.5723	7.20951	5.80138	3.30068	0.79581
0.52505	10.5489	7.29204	5.78996	3.28923	0.78414
0.54005	10.525	7.37408	5.77826	3.2775	0.7722
0.55506	10.5008	7.45418	5.76628	3.26549	0.75998
0.57006	10.4761	7.531	5.75403	3.25321	0.74749
0.58506	10.451	7.60334	5.74151	3.24066	0.73474
0.60006	10.4256	7.67012	5.72873	3.22785	0.72173
0.61506	10.3999	7.73043	5.71569	3.21478	0.70847
0.63006	10.3738	7.78352	5.7024	3.20146	0.69496
0.64506	10.3474	7.82884	5.68885	3.18789	0.68121
0.66007	10.3208	7.866	5.67506	3.17408	0.66722
0.67507	10.2939	7.89479	5.66103	3.16002	0.65301
0.69007	10.2667	7.91518	5.64677	3.14574	0.63857
0.70507	10.2394	7.92729	5.63228	3.13122	0.62391
0.72007	10.2118	7.93141	5.61756	3.11649	0.60904
0.73507	10.1841	7.92796	5.60263	3.10153	0.59396
0.75008	10.1563	7.91747	5.58747	3.08637	0.57868
0.76508	10.1283	7.9006	5.57212	3.07099	0.56321
0.78008	10.1002	7.87806	5.55655	3.05542	0.54755
0.79508	10.072	7.85064	5.54079	3.03965	0.53171
0.81008	10.0438	7.81918	5.52484	3.02369	0.51569
0.82508	10.0155	7.78453	5.50871	3.00755	0.49951
0.84008	9.98728	7.74755	5.49239	2.99122	0.48316
0.85509	9.95902	7.70909	5.4759	2.97473	0.46666
0.87009	9.9308	7.66996	5.45924	2.95807	0.45001
0.88509	9.90263	7.63094	5.44241	2.94125	0.43322
0.90009	9.87454	7.59273	5.42543	2.92428	0.41629
0.91509	9.84655	7.55598	5.4083	2.90716	0.39924
0.93009	9.81869	7.52126	5.39103	2.88989	0.38206
0.94509	9.79097	7.48905	5.37361	2.87249	0.36477
0.9601	9.76342	7.45974	5.35607	2.85497	0.34737
0.9751	9.73606	7.43365	5.33839	2.83732	0.32988
0.9901	9.70891	7.411	5.3206	2.81955	0.31229
1.0051	9.68199	7.39191	5.3027	2.80167	0.29461
1.0201	9.65533	7.37645	5.28469	2.78369	0.27685
1.0351	9.62895	7.36459	5.26657	2.76562	0.25902
1.05011	9.60286	7.35623	5.24837	2.74745	0.24113
1.06511	9.57709	7.35122	5.23007	2.7292	0.22318
1.08011	9.55166	7.34935	5.2117	2.71087	0.20518
1.09511	9.52659	7.35037	5.19325	2.69247	0.18713
1.11011	9.5019	7.354	5.17473	2.67401	0.16905
1.12511	9.4776	7.35991	5.15615	2.65549	0.15094
1.14011	9.45373	7.36777	5.13752	2.63692	0.13281
1.15512	9.43029	7.37725	5.11884	2.61831	0.11466
1.17012	9.40731	7.38801	5.10012	2.59966	0.09651
1.18512	9.38481	7.39971	5.08136	2.58098	0.07835
1.20012	9.3628	7.41203	5.06258	2.56227	0.06021
1.21512	9.34129	7.42467	5.04377	2.54355	0.04207
1.23012	9.32032	7.43736	5.02495	2.52482	0.02396
1.24512	9.29989	7.44983	5.00612	2.50609	0.00587
1.26013	9.28002	7.46187	4.98729	2.48736	-0.01218
1.27513	9.26072	7.47329	4.96847	2.46864	-0.03019
1.29013	9.24202	7.48394	4.94965	2.44993	-0.04815
1.30513	9.22393	7.49368	4.93086	2.43125	-0.06605
1.32013	9.20645	7.50242	4.91209	2.4126	-0.08389
1.33513	9.18961	7.51011	4.89336	2.39399	-0.10167
1.35014	9.17342	7.51671	4.87466	2.37543	-0.11936
1.36514	9.15789	7.52221	4.85601	2.35691	-0.13697
1.38014	9.14304	7.52662	4.83741	2.33845	-0.15449
1.39514	9.12887	7.52999	4.81887	2.32005	-0.17192
1.41014	9.1154	7.53237	4.8004	2.30173	-0.18924
1.42514	9.10264	7.53383	4.782	2.28348	-0.20645
1.44014	9.09059	7.53445	4.76367	2.26531	-0.22354
1.45515	9.07927	7.53432	4.74543	2.24724	-0.24051
1.47015	9.06869	7.53353	4.72729	2.22926	-0.25736
1.48515	9.05886	7.53218	4.70924	2.21139	-0.27406
1.50015	9.04977	7.53038	4.6913	2.19362	-0.29063
1.51515	9.04145	7.5282	4.67346	2.17597	-0.30704
1.53015	9.0339	7.52575	4.65575	2.15844	-0.3233
1.54515	9.02711	7.52311	4.63816	2.14105	-0.33941
1.56016	9.02111	7.52036	4.62069	2.12378	-0.35534
1.57516	9.01589	7.51757	4.60337	2.10666	-0.3711
1.59016	9.01145	7.51481	4.58618	2.08968	-0.38669
1.60516	9.00781	7.51213	4.56915	2.07286	-0.40209
1.62016	9.00496	7.50957	4.55227	2.0562	-0.4173
1.63516	9.00291	7.50717	4.53555	2.0397	-0.43232
1.65017	9.00165	7.50497	4.51899	2.02337	-0.44714
1.66517	9.00119	7.50297	4.50261	2.00722	-0.46175
1.68017	9.00153	7.50121	4.48641	1.99125	-0.47615
1.69517	9.00267	7.49967	4.47039	1.97547	-0.49034
1.71017	9.00461	7.49836	4.45456	1.95989	-0.5043
1.72517	9.00734	7.49728	4.43892	1.9445	-0.51804
1.74017	9.01087	7.49642	4.42349	1.92932	-0.53155
1.75518	9.01519	7.49576	4.40826	1.91435	-0.54483
1.77018	9.02029	7.4953	4.39324	1.89959	-0.55786
1.78518	9.02618	7.495	4.37844	1.88506	-0.57065
1.80018	9.03285	7.49486	4.36386	1.87075	-0.58319
1.81518	9.04029	7.49485	4.34951	1.85667	-0.59548
1.83018	9.04849	7.49495	4.3354	1.84283	-0.60752
1.84518	9.05746	7.49515	4.32152	1.82923	-0.61929
1.86019	9.06718	7.49542	4.30788	1.81587	-0.63079
1.87519	9.07765	7.49574	4.29449	1.80277	-0.64203
1.89019	9.08885	7.49611	4.28135	1.78992	-0.653
1.90519	9.10078	7.49651	4.26847	1.77733	-0.66369
1.92019	9.11343	7.49692	4.25585	1.765	-0.6741
1.93519	9.12679	7.49733	4.24349	1.75294	-0.68423
1.9502	9.14085	7.49773	4.2314	1.74116	-0.69408
1.9652	9.15559	7.49812	4.21959	1.72965	-0.70364
1.9802	9.17101	7.49848	4.20806	1.71842	-0.7129
1.9952	9.18709	7.49882	4.19681	1.70747	-0.72187
2.0102	9.20382	7.49913	4.18585	1.69682	-0.73055
2.0252	9.22118	7.4994	4.17518	1.68646	-0.73892
2.0402	9.23917	7.49964	4.1648	1.67639	-0.747
2.05521	9.25776	7.49985	4.15472	1.66662	-0.75477
2.07021	9.27695	7.50003	4.14494	1.65715	-0.76224
2.08521	9.29671	7.50017	4.13547	1.64799	-0.76939
2.10021	9.31704	7.50029	4.1263	1.63914	-0.77624
2.11521	9.33791	7.50037	4.11745	1.6306	-0.78278
2.13021	9.3593	7.50044	4.10891	1.62238	-0.789
2.14521	9.38121	7.50048	4.10069	1.61447	-0.79492
2.16022	9.40362	7.5005	4.09279	1.60689	-0.80051
2.17522	9.4265	7.50051	4.08521	1.59963	-0.80579
2.19022	9.44983	7.5005	4.07796	1.59269	-0.81075
2.20522	9.47361	7.50048	4.07104	1.58608	-0.8154
2.22022	9.4978	7.50045	4.06444	1.5798	-0.81972
2.23522	9.5224	7.50042	4.05819	1.57385	-0.82373
2.25023	9.54737	7.50039	4.05226	1.56824	-0.82742
2.26523	9.57271	7.50035	4.04668	1.56296	-0.83078
2.28023	9.59838	7.50031	4.04143	1.55802	-0.83383
2.29523	9.62438	7.50027	4.03653	1.55342	-0.83655
2.31023	9.65067	7.50023	4.03197	1.54916	-0.83896
2.32523	9.67725	7.50019	4.02775	1.54524	-0.84104
2.34023	9.70408	7.50015	4.02388	1.54166	-0.8428
2.35524	9.73114	7.50012	4.02036	1.53843	-0.84425
2.37024	9.75842	7.50009	4.01719	1.53555	-0.84538
2.38524	9.78589	7.50007	4.01436	1.53301	-0.84618
2.40024	9.81352	7.50005	4.01189	1.53082	-0.84668
2.41524	9.84131	7.50003	4.00977	1.52897	-0.84685
2.43024	9.86922	7.50001	4.008	1.52748	-0.84671
2.44524	9.89724	7.5	4.00658	1.52633	-0.84626
2.46025	9.92533	7.49999	4.00552	1.52553	-0.84549
2.47525	9.95348	7.49998	4.00481	1.52507	-0.84442
2.49025	9.98167	7.49997	4.00446	1.52497	-0.84303
2.50525	10.0099	7.49997	4.00446	1.52522	-0.84134
2.52025	10.0381	7.49997	4.00481	1.52581	-0.83934
2.53525	10.0662	7.49997	4.00552	1.52675	-0.83704
2.55026	10.0943	7.49997	4.00658	1.52804	-0.83444
2.56526	10.1224	7.49997	4.008	1.52967	-0.83154
2.58026	10.1503	7.49997	4.00976	1.53165	-0.82834
2.59526	10.1781	7.49997	4.01188	1.53398	-0.82485
2.61026	10.2057	7.49997	4.01435	1.53664	-0.82107
2.62526	10.2332	7.49998	4.01718	1.53965	-0.81699
2.64026	10.2605	7.49998	4.02035	1.54301	-0.81264
2.65527	10.2876	7.49998	4.02386	1.5467	-0.80799
2.67027	10.3145	7.49999	4.02773	1.55073	-0.80307
2.68527	10.3411	7.49999	4.03194	1.55509	-0.79788
2.70027	10.3674	7.49999	4.03649	1.55979	-0.7924
2.71527	10.3935	7.49999	4.04139	1.56482	-0.78666
2.73027	10.4192	7.49999	4.04663	1.57019	-0.78065
2.74527	10.4446	7.5	4.0522	1.57588	-0.77438
2.76028	10.4696	7.5	4.05811	1.5819	-0.76785
2.77528	10.4943	7.5	4.06436	1.58824	-0.76106
2.79028	10.5185	7.5	4.07094	1.5949	-0.75402
2.80528	10.5424	7.5	4.07784	1.60189	-0.74673
2.82028	10.5658	7.5	4.08508	1.60919	-0.7392
2.83528	10.5887	7.5	4.09264	1.6168	-0.73142
2.85029	10.6112	7.5	4.10052	1.62472	-0.72341
2.86529	10.6332	7.5	4.10872	1.63295	-0.71517
2.88029	10.6547	7.5	4.11724	1.64148	-0.7067
2.89529	10.6756	7.5	4.12606	1.65032	-0.69801
2.91029	10.696	7.5	4.1352	1.65945	-0.6891
2.92529	10.7159	7.5	4.14465	1.66887	-0.67998
2.94029	10.7352	7.5	4.1544	1.67859	-0.67064
2.9553	10.7538	7.5	4.16444	1.68859	-0.66111
2.9703	10.7719	7.5	4.17479	1.69887	-0.65137
2.9853	10.7894	7.5	4.18542	1.70943	-0.64143
3.0003	10.8062	7.5	4.19635	1.72027	-0.63131
3.0153	10.8224	7.5	4.20756	1.73138	-0.621
3.0303	10.8379	7.5	4.21905	1.74275	-0.61051
3.0453	10.8528	7.5	4.23081	1.75439	-0.59985
3.06031	10.867	7.5	4.24285	1.76628	-0.58901
3.07531	10.8805	7.5	4.25515	1.77843	-0.57801
3.09031	10.8932	7.5	4.26772	1.79083	-0.56685
3.10531	10.9053	7.5	4.28055	1.80347	-0.55553
3.12031	10.9166	7.5	4.29363	1.81635	-0.54407
3.13531	10.9272	7.5	4.30696	1.82946	-0.53246
3.15032	10.9371	7.5	4.32054	1.8428	-0.52071
3.16532	10.9462	7.5	4.33435	1.85637	-0.50883
3.18032	10.9545	7.5	4.3484	1.87016	-0.49682
3.19532	10.9621	7.5	4.36268	1.88416	-0.48469
3.21032	10.9689	7.5	4.37719	1.89837	-0.47244
3.22532	10.975	7.5	4.39191	1.91278	-0.46007
3.24032	10.9802	7.5	4.40685	1.92739	-0.44761
3.25533	10.9847	7.5	4.422	1.9422	-0.43504
3.27033	10.9884	7.5	4.43735	1.95719	-0.42237
3.28533	10.9913	7.5	4.4529	1.97237	-0.40962
3.30033	10.9934	7.5	4.46864	1.98772	-0.39678
3.31533	10.9947	7.5	4.48457	2.00324	-0.38386
3.33033	10.9952	7.5	4.50068	2.01893	-0.37087
3.34533	10.9949	7.5	4.51696	2.03477	-0.35782
3.36034	10.9939	7.5	4.53342	2.05077	-0.3447
3.37534	10.992	7.5	4.55004	2.06692	-0.33152
3.39034	10.9893	7.5	4.56681	2.08321	-0.31829
3.40534	10.9859	7.5	4.58374	2.09963	-0.30502
3.42034	10.9816	7.5	4.60081	2.11618	-0.29171
3.43534	10.9766	7.5	4.61802	2.13286	-0.27836
3.45035	10.9708	7.5	4.63537	2.14965	-0.26499
3.46535	10.9642	7.5	4.65284	2.16656	-0.25159
3.48035	10.9569	7.5	4.67043	2.18357	-0.23817
3.49535	10.9487	7.5	4.68814	2.20067	-0.22474
3.51035	10.9399	7.5	4.70596	2.21787	-0.21131
3.52535	10.9302	7.5	4.72388	2.23516	-0.19787
3.54035	10.9199	7.5	4.74189	2.25253	-0.18444
3.55536	10.9087	7.5	4.75999	2.26997	-0.17101
3.57036	10.8969	7.5	4.77818	2.28747	-0.1576
3.58536	10.8844	7.5	4.79644	2.30504	-0.14421
3.60036	10.8711	7.5	4.81477	2.32266	-0.13084
3.61536	10.8572	7.5	4.83317	2.34033	-0.11751
3.63036	10.8425	7.5	4.85162	2.35804	-0.10421
3.64536	10.8272	7.5	4.87012	2.37579	-0.09095
3.66037	10.8113	7.5	4.88866	2.39356	-0.07774
3.67537	10.7947	7.5	4.90724	2.41136	-0.06457
3.69037	10.7774	7.5	4.92585	2.42917	-0.05146
3.70537	10.7595	7.5	4.94449	2.44699	-0.03841
3.72037	10.7411	7.5	4.96314	2.46481	-0.02543
3.73537	10.722	7.5	4.9818	2.48263	-0.01252
3.75038	10.7023	7.5	5.00047	2.50045	0.000320012
3.76538	10.6822	7.5	5.01913	2.51824	0.01308
3.78038	10.6614	7.5	5.03778	2.53601	0.02575
3.79538	10.6401	7.5	5.05642	2.55375	0.03834
3.81038	10.6184	7.5	5.07503	2.57146	0.05083
3.82538	10.5961	7.5	5.09361	2.58912	0.06323
3.84038	10.5733	7.5	5.11216	2.60674	0.07552
3.85539	10.5501	7.5	5.13066	2.6243	0.08771
3.87039	10.5265	7.5	5.14911	2.6418	0.09979
3.88539	10.5024	7.5	5.16751	2.65924	0.11175
3.90039	10.478	7.5	5.18585	2.6766	0.1236
3.91539	10.4531	7.5	5.20411	2.69388	0.13532
3.93039	10.4279	7.5	5.2223	2.71107	0.14691
3.94539	10.4024	7.5	5.24041	2.72817	0.15838
3.9604	10.3765	7.5	5.25843	2.74518	0.16971
3.9754	10.3504	7.5	5.27636	2.76208	0.1809
3.9904	10.324	7.5	5.29418	2.77887	0.19195
4.0054	10.2973	7.5	5.3119	2.79554	0.20286
4.0204	10.2703	7.5	5.3295	2.8121	0.21361
4.0354	10.2432	7.5	5.34698	2.82852	0.22422
4.05041	10.2159	7.5	5.36434	2.84481	0.23467
4.06541	10.1884	7.5	5.38156	2.86097	0.24496
4.08041	10.1607	7.5	5.39864	2.87697	0.25509
4.09541	10.1329	7.5	5.41558	2.89283	0.26506
4.11041	10.1051	7.5	5.43237	2.90853	0.27486
4.12541	10.0771	7.5	5.449	2.92407	0.28449
4.14041	10.0491	7.5	5.46547	2.93944	0.29394
4.15542	10.0211	7.5	5.48177	2.95464	0.30322
4.17042	9.99298	7.5	5.4979	2.96966	0.31233
4.18542	9.96493	7.5	5.51385	2.9845	0.32125
4.20042	9.9369	7.5	5.52961	2.99915	0.32999
4.21542	9.90893	7.5	5.54518	3.01361	0.33854
4.23042	9.88103	7.5	5.56055	3.02787	0.34691
4.24542	9.85323	7.5	5.57572	3.04192	0.35508
4.26043	9.82555	7.5	5.59069	3.05577	0.36307
4.27543	9.79801	7.5	5.60544	3.0694	0.37086
4.29043	9.77064	7.5	5.61997	3.08282	0.37845
4.30543	9.74346	7.5	5.63428	3.09601	0.38585
4.32043	9.71648	7.5	5.64836	3.10898	0.39305
4.33543	9.68973	7.5	5.66221	3.12172	0.40005
4.35044	9.66324	7.5	5.67582	3.13422	0.40685
4.36544	9.63701	7.5	5.68919	3.14648	0.41345
4.38044	9.61108	7.5	5.70231	3.15849	0.41984
4.39544	9.58547	7.5	5.71517	3.17026	0.42602
4.41044	9.56018	7.5	5.72778	3.18178	0.432
4.42544	9.53526	7.5	5.74013	3.19304	0.43777
4.44044	9.5107	7.5	5.75222	3.20404	0.44334
4.45545	9.48654	7.5	5.76403	3.21478	0.44869
4.47045	9.4628	7.5	5.77557	3.22525	0.45384
4.48545	9.43949	7.5	5.78683	3.23545	0.45877
4.50045	9.41662	7.5	5.79781	3.24537	0.46349
4.51545	9.39423	7.5	5.80851	3.25502	0.46801
4.53045	9.37232	7.5	5.81891	3.26439	0.47231
4.54545	9.35092	7.5	5.82903	3.27347	0.4764
4.56046	9.33004	7.5	5.83884	3.28227	0.48028
4.57546	9.3097	7.5	5.84835	3.29078	0.48394
4.59046	9.28991	7.5	5.85757	3.299	0.4874
4.60546	9.27069	7.5	5.86647	3.30692	0.49064
4.62046	9.25206	7.5	5.87506	3.31454	0.49367
4.63546	9.23403	7.5	5.88334	3.32187	0.49649
4.65047	9.21661	7.5	5.89131	3.32889	0.4991
4.66547	9.19983	7.5	5.89896	3.33561	0.5015
4.68047	9.18368	7.5	5.90628	3.34202	0.50369
4.69547	9.16819	7.5	5.91328	3.34813	0.50567
4.71047	9.15336	7.5	5.91996	3.35392	0.50744
4.72547	9.13922	7.5	5.92631	3.35941	0.50901
4.74047	9.12576	7.5	5.93232	3.36458	0.51036
4.75548	9.11301	7.5	5.93801	3.36943	0.51152
4.77048	9.10096	7.5	5.94335	3.37397	0.51247
4.78548	9.08964	7.5	5.94837	3.37819	0.51321
4.80048	9.07905	7.5	5.95304	3.38209	0.51376
4.81548	9.06919	7.5	5.95737	3.38567	0.5141
4.83048	9.06008	7.5	5.96137	3.38893	0.51425
4.84548	9.05172	7.5	5.96502	3.39187	0.51419
4.86049	9.04412	7.5	5.96832	3.39449	0.51394
4.87549	9.03729	7.5	5.97128	3.39679	0.5135
4.89049	9.03123	7.5	5.9739	3.39876	0.51286
4.90549	9.02594	7.5	5.97617	3.40041	0.51204
4.92049	9.02143	7.5	5.97809	3.40173	0.51102
4.93549	9.01771	7.5	5.97966	3.40273	0.50982
4.9505	9.01477	7.5	5.98088	3.40341	0.50843
4.9655	9.01262	7.5	5.98175	3.40376	0.50685
4.9805	9.01126	7.5	5.98228	3.40379	0.5051
4.9955	9.01069	7.5	5.98245	3.4035	0.50317
5.0105	9.01091	7.5	5.98228	3.40289	0.50106
5.0255	9.01193	7.5	5.98176	3.40195	0.49877
5.0405	9.01373	7.5	5.98088	3.40069	0.49632
5.05551	9.01632	7.5	5.97966	3.39911	0.49369
5.07051	9.0197	7.5	5.97809	3.39721	0.49089
5.08551	9.02386	7.5	5.97618	3.395	0.48794
5.10051	9.0288	7.5	5.97391	3.39246	0.48481
5.11551	9.03452	7.5	5.9713	3.38961	0.48153
5.13051	9.04101	7.5	5.96835	3.38645	0.47809
5.14551	9.04826	7.5	5.96505	3.38297	0.4745
5.16052	9.05627	7.5	5.96141	3.37919	0.47075
5.17552	9.06504	7.5	5.95743	3.37509	0.46686
5.19052	9.07456	7.5	5.9531	3.37068	0.46282
5.20552	9.08481	7.5	5.94844	3.36597	0.45863
5.22052	9.0958	7.5	5.94345	3.36096	0.45431
5.23552	9.1075	7.5	5.93812	3.35565	0.44984
5.25053	9.11992	7.5	5.93246	3.35003	0.44525
5.26553	9.13304	7.5	5.92646	3.34412	0.44052
5.28053	9.14685	7.5	5.92014	3.33792	0.43566
5.29553	9.16134	7.5	5.91349	3.33142	0.43068
5.31053	9.1765	7.5	5.90652	3.32464	0.42557
5.32553	9.19232	7.5	5.89923	3.31756	0.42035
5.34053	9.20878	7.5	5.89162	3.31021	0.415
5.35554	9.22587	7.5	5.8837	3.30258	0.40955
5.37054	9.24358	7.5	5.87546	3.29467	0.40398
5.38554	9.26189	7.5	5.86691	3.28648	0.39831
5.40054	9.28079	7.5	5.85806	3.27803	0.39254
5.41554	9.30026	7.5	5.8489	3.26931	0.38666
5.43054	9.32029	7.5	5.83945	3.26032	0.38069
5.44554	9.34086	7.5	5.82969	3.25108	0.37463
5.46055	9.36195	7.5	5.81965	3.24157	0.36847
5.47555	9.38355	7.5	5.80931	3.23182	0.36223
5.49055	9.40564	7.5	5.79869	3.22182	0.3559
5.50555	9.4282	7.5	5.78779	3.21157	0.34949
5.52055	9.45122	7.5	5.77661	3.20109	0.34301
5.53555	9.47467	7.5	5.76516	3.19036	0.33645
5.55056	9.49854	7.5	5.75344	3.17941	0.32982
5.56556	9.5228	7.5	5.74145	3.16822	0.32313
5.58056	9.54745	7.5	5.7292	3.15681	0.31637
5.59556	9.57245	7.5	5.7167	3.14519	0.30955
5.61056	9.59779	7.5	5.70394	3.13335	0.30267
5.62556	9.62345	7.5	5.69094	3.12129	0.29574
5.64056	9.6494	7.5	5.67769	3.10904	0.28876
5.65557	9.67564	7.5	5.6642	3.09658	0.28173
5.67057	9.70212	7.5	5.65049	3.08393	0.27466
5.68557	9.72885	7.5	5.63654	3.07108	0.26754
5.70057	9.75578	7.5	5.62237	3.05805	0.26039
5.71557	9.78291	7.5	5.60799	3.04484	0.25321
5.73057	9.8102	7.5	5.59339	3.03145	0.24599
5.74557	9.83765	7.5	5.57858	3.01789	0.23875
5.76058	9.86522	7.5	5.56357	3.00416	0.23148
5.77558	9.89289	7.5	5.54837	2.99027	0.2242
5.79058	9.92065	7.5	5.53297	2.97623	0.21689
5.80558	9.94846	7.5	5.51739	2.96203	0.20957
5.82058	9.97631	7.5	5.50162	2.9477	0.20223
5.83558	10.0042	7.5	5.48569	2.93322	0.19489
5.85059	10.032	7.5	5.46958	2.9186	0.18755
5.86559	10.0599	7.5	5.45331	2.90386	0.1802
5.88059	10.0876	7.5	5.43688	2.889	0.17285
5.89559	10.1153	7.5	5.42031	2.87402	0.1655
5.91059	10.143	7.5	5.40358	2.85892	0.15817
5.92559	10.1704	7.5	5.38672	2.84372	0.15084
5.94059	10.1978	7.5	5.36972	2.82842	0.14352
5.9556	10.225	7.5	5.3526	2.81302	0.13622
5.9706	10.252	7.5	5.33536	2.79753	0.12894
5.9856	10.2788	7.5	5.318	2.78196	0.12168
6.0006	10.3053	7.5	5.30053	2.76631	0.11444
6.0156	10.3317	7.5	5.28296	2.75059	0.10723
6.0306	10.3577	7.5	5.2653	2.73481	0.10005
6.0456	10.3835	7.5	5.24754	2.71896	0.0929
6.06061	10.4089	7.5	5.2297	2.70305	0.08579
6.07561	10.434	7.5	5.21178	2.6871	0.07871
6.09061	10.4588	7.5	5.1938	2.67111	0.07168
6.10561	10.4832	7.5	5.17575	2.65507	0.06468
6.12061	10.5072	7.5	5.15764	2.63901	0.05773
6.13561	10.5308	7.5	5.13948	2.62292	0.05083
6.15062	10.554	7.5	5.12127	2.60681	0.04398
6.16562	10.5767	7.5	5.10303	2.59068	0.03718
6.18062	10.599	7.5	5.08475	2.57455	0.03043
6.19562	10.6207	7.5	5.06645	2.55842	0.02374
6.21062	10.642	7.5	5.04813	2.54229	0.01711
6.22562	10.6628	7.5	5.0298	2.52616	0.01054
6.24062	10.683	7.5	5.01146	2.51006	0.00403
6.25563	10.7027	7.5	4.99312	2.49397	-0.00241
6.27063	10.7218	7.5	4.97479	2.47791	-0.00878
6.28563	10.7403	7.5	4.95648	2.46188	-0.01509
6.30063	10.7582	7.5	4.93818	2.4459	-0.02132
6.31563	10.7756	7.5	4.91991	2.42995	-0.02748
6.33063	10.7923	7.5	4.90168	2.41406	-0.03357
6.34563	10.8083	7.5	4.88348	2.39822	-0.03958
6.36064	10.8238	7.5	4.86534	2.38244	-0.04551
6.37564	10.8385	7.5	4.84724	2.36673	-0.05136
6.39064	10.8526	7.5	4.8292	2.35108	-0.05713
6.40564	10.866	7.5	4.81123	2.33552	-0.06282
6.42064	10.8787	7.5	4.79333	2.32004	-0.06843
6.43564	10.8907	7.5	4.77551	2.30465	-0.07394
6.45065	10.902	7.5	4.75777	2.28935	-0.07937
6.46565	10.9125	7.5	4.74013	2.27416	-0.08471
6.48065	10.9224	7.5	4.72258	2.25906	-0.08996
6.49565	10.9315	7.5	4.70514	2.24408	-0.09512
6.51065	10.9398	7.5	4.6878	2.22921	-0.10019
6.52565	10.9474	7.5	4.67058	2.21446	-0.10516
6.54065	10.9542	7.5	4.65349	2.19984	-0.11004
6.55566	10.9603	7.5	4.63652	2.18535	-0.11482
6.57066	10.9656	7.5	4.61968	2.171	-0.11951
6.58566	10.9701	7.5	4.60299	2.15678	-0.12409
6.60066	10.9739	7.5	4.58644	2.14271	-0.12858
6.61566	10.9769	7.5	4.57004	2.12879	-0.13297
6.63066	10.9791	7.5	4.5538	2.11503	-0.13726
6.64566	10.9804	7.5	4.53773	2.10143	-0.14145
6.66067	10.9811	7.5	4.52182	2.08799	-0.14554
6.67567	10.9809	7.5	4.50608	2.07472	-0.14952
6.69067	10.98	7.5	4.49053	2.06162	-0.1534
6.70567	10.9782	7.5	4.47516	2.0487	-0.15718
6.72067	10.9757	7.5	4.45999	2.03596	-0.16085
6.73567	10.9724	7.5	4.44501	2.02342	-0.16442
6.75068	10.9684	7.5	4.43023	2.01106	-0.16789
6.76568	10.9635	7.5	4.41566	1.99889	-0.17125
6.78068	10.9579	7.5	4.4013	1.98693	-0.1745
6.79568	10.9515	7.5	4.38716	1.97517	-0.17765
6.81068	10.9444	7.5	4.37324	1.96362	-0.1807
6.82568	10.9365	7.5	4.35954	1.95227	-0.18363
6.84068	10.9279	7.5	4.34608	1.94115	-0.18647
6.85569	10.9185	7.5	4.33286	1.93024	-0.18919
6.87069	10.9084	7.5	4.31987	1.91955	-0.19181
6.88569	10.8975	7.5	4.30714	1.90909	-0.19433
6.90069	10.886	7.5	4.29465	1.89886	-0.19673
6.91569	10.8737	7.5	4.28241	1.88886	-0.19904
6.93069	10.8608	7.5	4.27044	1.87909	-0.20123
6.94569	10.8471	7.5	4.25873	1.86956	-0.20333
6.9607	10.8328	7.5	4.24728	1.86028	-0.20531
6.9757	10.8178	7.5	4.23611	1.85124	-0.2072
6.9907	10.8022	7.5	4.22521	1.84244	-0.20898
7.0057	10.7859	7.5	4.21459	1.8339	-0.21065
7.0207	10.769	7.5	4.20426	1.82561	-0.21222
7.0357	10.7515	7.5	4.1942	1.81758	-0.21369
7.05071	10.7334	7.5	4.18444	1.8098	-0.21506
7.06571	10.7147	7.5	4.17497	1.80228	-0.21632
7.08071	10.6955	7.5	4.1658	1.79503	-0.21749
7.09571	10.6757	7.5	4.15693	1.78804	-0.21855
7.11071	10.6553	7.5	4.14836	1.78131	-0.21951
7.12571	10.6344	7.5	4.14009	1.77486	-0.22038
7.14071	10.6131	7.5	4.13214	1.76868	-0.22115
7.15572	10.5912	7.5	4.12449	1.76276	-0.22181
7.17072	10.5689	7.5	4.11716	1.75713	-0.22239
7.18572	10.5461	7.5	4.11014	1.75176	-0.22286
7.20072	10.5229	7.5	4.10345	1.74668	-0.22324
7.21572	10.4993	7.5	4.09707	1.74187	-0.22353
7.23072	10.4753	7.5	4.09102	1.73735	-0.22373
7.24572	10.4509	7.5	4.08529	1.7331	-0.22383
7.26073	10.4261	7.5	4.07989	1.72913	-0.22384
7.27573	10.401	7.5	4.07482	1.72545	-0.22376
7.29073	10.3757	7.5	4.07008	1.72205	-0.2236
7.30573	10.3499	7.5	4.06567	1.71894	-0.22334
7.32073	10.324	7.5	4.06159	1.71611	-0.223
7.33573	10.2978	7.5	4.05785	1.71357	-0.22257
7.35074	10.2713	7.5	4.05445	1.71131	-0.22206
7.36574	10.2446	7.5	4.05138	1.70934	-0.22147
7.38074	10.2178	7.5	4.04866	1.70765	-0.22079
7.39574	10.1907	7.5	4.04627	1.70625	-0.22003
7.41074	10.1636	7.5	4.04422	1.70514	-0.21919
7.42574	10.1363	7.5	4.04251	1.70432	-0.21828
7.44074	10.1088	7.5	4.04114	1.70378	-0.21729
7.45575	10.0814	7.5	4.04012	1.70352	-0.21622
7.47075	10.0538	7.5	4.03943	1.70355	-0.21508
7.48575	10.0262	7.5	4.03909	1.70387	-0.21387
7.50075	9.99862	7.5	4.03909	1.70447	-0.21258
7.51575	9.97102	7.5	4.03943	1.70535	-0.21123
7.53075	9.94346	7.5	4.04011	1.70652	-0.2098
7.54575	9.91594	7.5	4.04114	1.70797	-0.20831
7.56076	9.8885	7.5	4.0425	1.7097	-0.20675
7.57576	9.86115	7.5	4.0442	1.7117	-0.20513
7.59076	9.83392	7.5	4.04625	1.71399	-0.20345
7.60576	9.80682	7.5	4.04863	1.71655	-0.20171
7.62076	9.77989	7.5	4.05135	1.71939	-0.1999
7.63576	9.75313	7.5	4.05441	1.7225	-0.19804
7.65077	9.72658	7.5	4.0578	1.72589	-0.19612
7.66577	9.70025	7.5	4.06153	1.72955	-0.19414
7.68077	9.67417	7.5	4.06558	1.73347	-0.19211
7.69577	9.64836	7.5	4.06997	1.73766	-0.19003
7.71077	9.62283	7.5	4.07469	1.74212	-0.1879
7.72577	9.5976	7.5	4.07974	1.74684	-0.18572
7.74077	9.57271	7.5	4.08511	1.75182	-0.18349
7.75578	9.54816	7.5	4.09081	1.75705	-0.18121
7.77078	9.52397	7.5	4.09682	1.76255	-0.17889
7.78578	9.50017	7.5	4.10316	1.7683	-0.17653
7.80078	9.47678	7.5	4.10981	1.77429	-0.17412
7.81578	9.45381	7.5	4.11678	1.78054	-0.17168
7.83078	9.43128	7.5	4.12406	1.78703	-0.1692
7.84578	9.40921	7.5	4.13165	1.79377	-0.16668
7.86079	9.38762	7.5	4.13954	1.80074	-0.16412
7.87579	9.36652	7.5	4.14774	1.80795	-0.16153
7.89079	9.34593	7.5	4.15624	1.8154	-0.15891
7.90579	9.32587	7.5	4.16504	1.82307	-0.15626
7.92079	9.30635	7.5	4.17413	1.83097	-0.15358
7.93579	9.28739	7.5	4.18351	1.8391	-0.15087
7.9508	9.26901	7.5	4.19318	1.84745	-0.14813
7.9658	9.25121	7.5	4.20313	1.85601	-0.14537
7.9808	9.23401	7.5	4.21336	1.86479	-0.14259
7.9958	9.21744	7.5	4.22387	1.87378	-0.13978
8.0108	9.20149	7.5	4.23465	1.88298	-0.13695
8.0258	9.18618	7.5	4.24569	1.89238	-0.13411
8.0408	9.17153	7.5	4.25701	1.90197	-0.13125
8.05581	9.15754	7.5	4.26858	1.91177	-0.12837
8.07081	9.14423	7.5	4.28041	1.92175	-0.12547
8.08581	9.1316	7.5	4.29249	1.93192	-0.12257
8.10081	9.11967	7.5	4.30482	1.94228	-0.11965
8.11581	9.10845	7.5	4.31739	1.95281	-0.11672
8.13081	9.09795	7.5	4.33021	1.96352	-0.11379
8.14581	9.08817	7.5	4.34325	1.9744	-0.11084
8.16082	9.07912	7.5	4.35652	1.98544	-0.10789
8.17582	9.0708	7.5	4.37002	1.99665	-0.10494
8.19082	9.06324	7.5	4.38374	2.00801	-0.10198
8.20582	9.05642	7.5	4.39767	2.01953	-0.09902
8.22082	9.05036	7.5	4.41181	2.0312	-0.09606
8.23582	9.04506	7.5	4.42615	2.04301	-0.0931
8.25083	9.04052	7.5	4.4407	2.05497	-0.09014
8.26583	9.03675	7.5	4.45544	2.06705	-0.08718
8.28083	9.03376	7.5	4.47036	2.07927	-0.08423
8.29583	9.03153	7.5	4.48547	2.09161	-0.08128
8.31083	9.03009	7.5	4.50076	2.10408	-0.07834
8.32583	9.02941	7.5	4.51622	2.11666	-0.07541
8.34083	9.02952	7.5	4.53185	2.12935	-0.07249
8.35584	9.0304	7.5	4.54763	2.14215	-0.06957
8.37084	9.03205	7.5	4.56357	2.15505	-0.06667
8.38584	9.03448	7.5	4.57967	2.16805	-0.06378
8.40084	9.03768	7.5	4.5959	2.18114	-0.06091
8.41584	9.04165	7.5	4.61227	2.19432	-0.05804
8.43084	9.04639	7.5	4.62878	2.20758	-0.0552
8.44584	9.05188	7.5	4.64541	2.22092	-0.05237
8.46085	9.05814	7.5	4.66216	2.23433	-0.04956
8.47585	9.06514	7.5	4.67903	2.24781	-0.04676
8.49085	9.07289	7.5	4.696	2.26135	-0.04399
8.50585	9.08139	7.5	4.71308	2.27495	-0.04123
8.52085	9.09061	7.5	4.73025	2.2886	-0.0385
8.53585	9.10056	7.5	4.74751	2.3023	-0.03579
8.55086	9.11122	7.5	4.76486	2.31604	-0.0331
8.56586	9.1226	7.5	4.78228	2.32981	-0.03044
8.58086	9.13467	7.5	4.79977	2.34362	-0.0278
8.59586	9.14743	7.5	4.81733	2.35746	-0.02519
8.61086	9.16088	7.5	4.83495	2.37132	-0.0226
8.62586	9.17499	7.5	4.85262	2.38519	-0.02004
8.64086	9.18975	7.5	4.87033	2.39908	-0.01751
8.65587	9.20516	7.5	4.88809	2.41297	-0.01501
8.67087	9.22121	7.5	4.90587	2.42687	-0.01254
8.68587	9.23787	7.5	4.92369	2.44076	-0.01009
8.70087	9.25514	7.5	4.94152	2.45465	-0.00768
8.71587	9.273	7.5	4.95937	2.46852	-0.0053
8.73087	9.29143	7.5	4.97723	2.48237	-0.00295
8.74587	9.31043	7.5	4.99509	2.4962	-0.000631551
8.76088	9.32998	7.5	5.01294	2.51	0.00165
8.77588	9.35006	7.5	5.03079	2.52377	0.0039
8.79088	9.37065	7.5	5.04861	2.5375	0.00612
8.80588	9.39174	7.5	5.06641	2.55119	0.0083
8.82088	9.41332	7.5	5.08418	2.56483	0.01045
8.83588	9.43535	7.5	5.10192	2.57842	0.01256
8.85089	9.45784	7.5	5.11961	2.59195	0.01464
8.86589	9.48075	7.5	5.13725	2.60542	0.01668
8.88089	9.50407	7.5	5.15484	2.61882	0.01868
8.89589	9.52779	7.5	5.17236	2.63215	0.02065
8.91089	9.55187	7.5	5.18982	2.6454	0.02258
8.92589	9.57631	7.5	5.2072	2.65858	0.02447
8.94089	9.60109	7.5	5.2245	2.67166	0.02632
8.9559	9.62617	7.5	5.24172	2.68466	0.02814
8.9709	9.65155	7.5	5.25884	2.69756	0.02992
8.9859	9.6772	7.5	5.27587	2.71037	0.03165
9.0009	9.7031	7.5	5.29279	2.72307	0.03335
9.0159	9.72924	7.5	5.3096	2.73566	0.03501
9.0309	9.75558	7.5	5.32629	2.74814	0.03663
9.0459	9.78212	7.5	5.34286	2.76051	0.03822
9.06091	9.80882	7.5	5.35931	2.77275	0.03976
9.07591	9.83567	7.5	5.37561	2.78487	0.04126
9.09091	9.86265	7.5	5.39178	2.79686	0.04272
9.10591	9.88972	7.5	5.40781	2.80872	0.04415
9.12091	9.91688	7.5	5.42368	2.82044	0.04553
9.13591	9.9441	7.5	5.43939	2.83202	0.04687
9.15092	9.97136	7.5	5.45495	2.84346	0.04817
9.16592	9.99864	7.5	5.47033	2.85474	0.04944
9.18092	10.0259	7.5	5.48554	2.86588	0.05066
9.19592	10.0532	7.5	5.50057	2.87686	0.05185
9.21092	10.0803	7.5	5.51542	2.88768	0.05299
9.22592	10.1075	7.5	5.53008	2.89833	0.05409
9.24092	10.1345	7.5	5.54455	2.90882	0.05516
9.25593	10.1614	7.5	5.55881	2.91914	0.05618
9.27093	10.1882	7.5	5.57288	2.92929	0.05717
9.28593	10.2148	7.5	5.58673	2.93926	0.05812
9.30093	10.2413	7.5	5.60037	2.94905	0.05903
9.31593	10.2675	7.5	5.61379	2.95865	0.0599
9.33093	10.2935	7.5	5.62698	2.96807	0.06073
9.34593	10.3193	7.5	5.63995	2.97731	0.06152
9.36094	10.3448	7.5	5.65268	2.98635	0.06227
9.37594	10.3701	7.5	5.66518	2.99519	0.06299
9.39094	10.395	7.5	5.67744	3.00384	0.06367
9.40594	10.4196	7.5	5.68945	3.01229	0.06431
9.42094	10.4439	7.5	5.70121	3.02053	0.06491
9.43594	10.4678	7.5	5.71271	3.02857	0.06548
9.45095	10.4914	7.5	5.72396	3.0364	0.06601
9.46595	10.5145	7.5	5.73495	3.04402	0.0665
9.48095	10.5372	7.5	5.74567	3.05143	0.06696
9.49595	10.5595	7.5	5.75612	3.05863	0.06738
9.51095	10.5813	7.5	5.7663	3.0656	0.06777
9.52595	10.6027	7.5	5.7762	3.07236	0.06812
9.54095	10.6236	7.5	5.78582	3.0789	0.06844
9.55596	10.644	7.5	5.79515	3.08522	0.06872
9.57096	10.6638	7.5	5.80421	3.09131	0.06897
9.58596	10.6831	7.5	5.81297	3.09717	0.06919
9.60096	10.7019	7.5	5.82143	3.10281	0.06937
9.61596	10.7201	7.5	5.82961	3.10822	0.06952
9.63096	10.7377	7.5	5.83748	3.1134	0.06964
9.64596	10.7547	7.5	5.84506	3.11834	0.06972
9.66097	10.7711	7.5	5.85232	3.12306	0.06978
9.67597	10.7869	7.5	5.85929	3.12754	0.06981
9.69097	10.8021	7.5	5.86594	3.13178	0.0698
9.70597	10.8166	7.5	5.87229	3.13579	0.06977
9.72097	10.8305	7.5	5.87832	3.13956	0.0697
9.73597	10.8437	7.5	5.88404	3.14309	0.06961
9.75098	10.8562	7.5	5.88944	3.14638	0.06949
9.76598	10.868	7.5	5.89452	3.14944	0.06934
9.78098	10.8791	7.5	5.89928	3.15225	0.06916
9.79598	10.8895	7.5	5.90372	3.15483	0.06896
9.81098	10.8993	7.5	5.90783	3.15716	0.06873
9.82598	10.9083	7.5	5.91162	3.15925	0.06847
9.84098	10.9165	7.5	5.91509	3.1611	0.06819
9.85599	10.924	7.5	5.91823	3.16271	0.06788
9.87099	10.9308	7.5	5.92104	3.16408	0.06755
9.88599	10.9369	7.5	5.92352	3.16521	0.0672
9.90099	10.9421	7.5	5.92567	3.16609	0.06682
9.91599	10.9467	7.5	5.9275	3.16674	0.06642
9.93099	10.9505	7.5	5.92899	3.16714	0.066
9.94599	10.9535	7.5	5.93015	3.16731	0.06555
9.961	10.9557	7.5	5.93098	3.16724	0.06509
9.976	10.9572	7.5	5.93148	3.16692	0.0646
9.991	10.9579	7.5	5.93164	3.16637	0.0641
10.006	10.9579	7.5	5.93148	3.16558	0.06357
10.021	10.9571	7.5	5.93098	3.16456	0.06303
10.036	10.9555	7.5	5.93015	3.1633	0.06247
10.051	10.9531	7.5	5.929	3.1618	0.06189
10.066	10.95	7.5	5.92751	3.16007	0.06129
10.081	10.9462	7.5	5.92569	3.15811	0.06068
10.096	10.9416	7.5	5.92355	3.15592	0.06005
10.111	10.9362	7.5	5.92108	3.1535	0.0594
10.126	10.9301	7.5	5.91828	3.15085	0.05874
10.141	10.9232	7.5	5.91515	3.14797	0.05807
10.156	10.9156	7.5	5.9117	3.14487	0.05738
10.171	10.9073	7.5	5.90793	3.14155	0.05667
10.186	10.8982	7.5	5.90384	3.138	0.05596
10.201	10.8885	7.5	5.89943	3.13423	0.05523
10.216	10.878	7.5	5.8947	3.13025	0.05449
10.231	10.8668	7.5	5.88965	3.12605	0.05374
10.246	10.855	7.5	5.88429	3.12164	0.05298
10.261	10.8424	7.5	5.87862	3.11701	0.05221
10.276	10.8292	7.5	5.87263	3.11218	0.05142
10.291	10.8154	7.5	5.86634	3.10713	0.05063
10.306	10.8008	7.5	5.85975	3.10189	0.04983
10.321	10.7857	7.5	5.85285	3.09644	0.04902
10.336	10.7699	7.5	5.84565	3.09079	0.04821
10.351	10.7535	7.5	5.83815	3.08494	0.04738
10.366	10.7365	7.5	5.83036	3.0789	0.04655
10.381	10.7189	7.5	5.82228	3.07266	0.04572
10.396	10.7008	7.5	5.8139	3.06624	0.04488
10.411	10.6821	7.5	5.80525	3.05963	0.04403
10.426	10.6628	7.5	5.79631	3.05284	0.04318
10.441	10.6431	7.5	5.78709	3.04586	0.04232
10.456	10.6228	7.5	5.77759	3.03871	0.04146
10.471	10.602	7.5	5.76782	3.03138	0.0406
10.4861	10.5808	7.5	5.75778	3.02388	0.03973
10.501	10.5591	7.5	5.74748	3.01621	0.03886
10.516	10.5369	7.5	5.73692	3.00838	0.03799
10.5311	10.5144	7.5	5.7261	3.00038	0.03711
10.546	10.4914	7.5	5.71503	2.99223	0.03624
10.5611	10.468	7.5	5.7037	2.98392	0.03536
10.5761	10.4443	7.5	5.69213	2.97546	0.03449
10.5911	10.4202	7.5	5.68032	2.96685	0.03361
10.6061	10.3958	7.5	5.66828	2.95809	0.03274
10.6211	10.3711	7.5	5.656	2.9492	0.03186
10.6361	10.3461	7.5	5.64349	2.94016	0.03099
10.6511	10.3208	7.5	5.63076	2.93099	0.03012
10.6661	10.2953	7.5	5.61782	2.92169	0.02925
10.6811	10.2696	7.5	5.60466	2.91226	0.02838
10.6961	10.2436	7.5	5.59128	2.90271	0.02751
10.7111	10.2174	7.5	5.57771	2.89305	0.02665
10.7261	10.1911	7.5	5.56394	2.88326	0.02579
10.7411	10.1647	7.5	5.54997	2.87336	0.02494
10.7561	10.1381	7.5	5.53581	2.86336	0.02409
10.7711	10.1114	7.5	5.52147	2.85325	0.02324
10.7861	10.0846	7.5	5.50695	2.84304	0.0224
10.8011	10.0578	7.5	5.49225	2.83273	0.02156
10.8161	10.0309	7.5	5.47739	2.82234	0.02073
10.8311	10.004	7.5	5.46236	2.81185	0.0199
10.8461	9.97715	7.5	5.44718	2.80128	0.01908
10.8611	9.95029	7.5	5.43185	2.79063	0.01827
10.8761	9.92348	7.5	5.41636	2.77991	0.01746
10.8911	9.89674	7.5	5.40074	2.76911	0.01666
10.9061	9.87009	7.5	5.38498	2.75824	0.01586
10.9211	9.84355	7.5	5.3691	2.74731	0.01507
10.9361	9.81714	7.5	5.35308	2.73632	0.01429
10.9511	9.79089	7.5	5.33695	2.72528	0.01352
10.9661	9.76481	7.5	5.32071	2.71418	0.01276
10.9811	9.73893	7.5	5.30436	2.70304	0.012
10.9961	9.71326	7.5	5.28792	2.69186	0.01125
11.0111	9.68783	7.5	5.27137	2.68063	0.01051
11.0261	9.66265	7.5	5.25474	2.66937	0.00978
11.0411	9.63776	7.5	5.23802	2.65808	0.00906
11.0561	9.61316	7.5	5.22123	2.64677	0.00834
11.0711	9.58887	7.5	5.20437	2.63543	0.00764
11.0861	9.56492	7.5	5.18744	2.62407	0.00695
11.1011	9.54133	7.5	5.17045	2.6127	0.00626
11.1161	9.51811	7.5	5.15342	2.60132	0.00558
11.1311	9.49528	7.5	5.13633	2.58994	0.00492
11.1461	9.47286	7.5	5.1192	2.57855	0.00426
11.1611	9.45087	7.5	5.10204	2.56717	0.00362
11.1761	9.42933	7.5	5.08486	2.55579	0.00298
11.1911	9.40825	7.5	5.06765	2.54443	0.00235
11.2061	9.38764	7.5	5.05042	2.53308	0.00174
11.2211	9.36754	7.5	5.03318	2.52174	0.00113
11.2361	9.34794	7.5	5.01594	2.51044	0.000540043
11.2511	9.32887	7.5	4.99871	2.49915	-4.33848e-05
11.2661	9.31035	7.5	4.98148	2.4879	-0.000616052
11.2811	9.29238	7.5	4.96427	2.47669	-0.00118
11.2961	9.27498	7.5	4.94707	2.46551	-0.00173
11.3111	9.25816	7.5	4.92991	2.45438	-0.00227
11.3261	9.24195	7.5	4.91278	2.4433	-0.0028
11.3411	9.22634	7.5	4.89568	2.43226	-0.00332
11.3561	9.21136	7.5	4.87864	2.42128	-0.00382
11.3711	9.19702	7.5	4.86164	2.41036	-0.00432
11.3861	9.18332	7.5	4.8447	2.3995	-0.0048
11.4011	9.17027	7.5	4.82783	2.38871	-0.00528
11.4161	9.1579	7.5	4.81102	2.37799	-0.00574
11.4311	9.1462	7.5	4.79429	2.36734	-0.00619
11.4461	9.13519	7.5	4.77764	2.35677	-0.00663
11.4611	9.12487	7.5	4.76108	2.34628	-0.00706
11.4762	9.11525	7.5	4.74461	2.33587	-0.00747
11.4911	9.10635	7.5	4.72824	2.32555	-0.00788
11.5061	9.09816	7.5	4.71197	2.31532	-0.00827
11.5212	9.0907	7.5	4.69582	2.30519	-0.00866
11.5361	9.08396	7.5	4.67978	2.29516	-0.00903
11.5512	9.07796	7.5	4.66386	2.28523	-0.00939
11.5662	9.0727	7.5	4.64807	2.2754	-0.00974
11.5812	9.06818	7.5	4.63242	2.26568	-0.01008
11.5962	9.06441	7.5	4.6169	2.25607	-0.01041
11.6112	9.06139	7.5	4.60152	2.24658	-0.01073
11.6262	9.05912	7.5	4.5863	2.2372	-0.01103
11.6412	9.0576	7.5	4.57123	2.22795	-0.01133
11.6562	9.05684	7.5	4.55632	2.21882	-0.01161
11.6712	9.05683	7.5	4.54157	2.20982	-0.01189
11.6862	9.05757	7.5	4.527	2.20094	-0.01215
11.7012	9.05907	7.5	4.5126	2.1922	-0.0124
11.7162	9.06132	7.5	4.49838	2.18359	-0.01264
11.7312	9.06432	7.5	4.48434	2.17513	-0.01288
11.7462	9.06807	7.5	4.4705	2.1668	-0.0131
11.7612	9.07256	7.5	4.45685	2.15861	-0.01331
11.7762	9.07779	7.5	4.4434	2.15058	-0.01351
11.7912	9.08376	7.5	4.43016	2.14269	-0.0137
11.8062	9.09046	7.5	4.41713	2.13495	-0.01388
11.8212	9.09788	7.5	4.40431	2.12736	-0.01405
11.8362	9.10603	7.5	4.39171	2.11993	-0.01421
11.8512	9.11488	7.5	4.37933	2.11266	-0.01437
11.8662	9.12444	7.5	4.36717	2.10555	-0.01451
11.8812	9.1347	7.5	4.35525	2.0986	-0.01464
11.8962	9.14565	7.5	4.34357	2.09181	-0.01476
11.9112	9.15727	7.5	4.33212	2.08519	-0.01488
11.9262	9.16957	7.5	4.32092	2.07874	-0.01498
11.9412	9.18253	7.5	4.30996	2.07246	-0.01508
11.9562	9.19613	7.5	4.29926	2.06635	-0.01517
11.9712	9.21038	7.5	4.28881	2.06041	-0.01525
11.9862	9.22525	7.5	4.27862	2.05465	-0.01532
12.0012	9.24074	7.5	4.26869	2.04906	-0.01538
12.0162	9.25683	7.5	4.25902	2.04366	-0.01543
12.0312	9.27351	7.5	4.24963	2.03843	-0.01548
12.0462	9.29076	7.5	4.2405	2.03338	-0.01551
12.0612	9.30858	7.5	4.23165	2.02852	-0.01554
12.0762	9.32694	7.5	4.22308	2.02384	-0.01556
12.0912	9.34584	7.5	4.21479	2.01934	-0.01558
12.1062	9.36525	7.5	4.20678	2.01503	-0.01559
12.1212	9.38516	7.5	4.19906	2.01091	-0.01558
12.1362	9.40556	7.5	4.19163	2.00697	-0.01558
12.1512	9.42643	7.5	4.18448	2.00322	-0.01556
12.1662	9.44776	7.5	4.17764	1.99966	-0.01554
12.1812	9.46951	7.5	4.17108	1.9963	-0.01551
12.1962	9.49169	7.5	4.16483	1.99312	-0.01547
12.2112	9.51426	7.5	4.15888	1.99013	-0.01543
12.2262	9.53721	7.5	4.15323	1.98734	-0.01538
12.2412	9.56053	7.5	4.14788	1.98474	-0.01533
12.2562	9.58419	7.5	4.14284	1.98233	-0.01527
12.2712	9.60818	7.5	4.13811	1.98011	-0.0152
12.2862	9.63247	7.5	4.13368	1.97809	-0.01513
12.3012	9.65705	7.5	4.12957	1.97626	-0.01505
12.3162	9.68189	7.5	4.12576	1.97462	-0.01497
12.3312	9.70698	7.5	4.12228	1.97318	-0.01488
12.3462	9.7323	7.5	4.1191	1.97193	-0.01479
12.3612	9.75783	7.5	4.11624	1.97087	-0.01469
12.3762	9.78353	7.5	4.11369	1.97001	-0.01459
12.3912	9.80941	7.5	4.11147	1.96934	-0.01448
12.4062	9.83543	7.5	4.10956	1.96886	-0.01436
12.4212	9.86157	7.5	4.10796	1.96858	-0.01425
12.4362	9.88781	7.5	4.10669	1.96849	-0.01413
12.4512	9.91414	7.5	4.10573	1.96858	-0.014
12.4663	9.94052	7.5	4.10509	1.96887	-0.01387
12.4812	9.96695	7.5	4.10477	1.96935	-0.01374
12.4962	9.99339	7.5	4.10477	1.97001	-0.0136
12.5113	10.0198	7.5	4.10509	1.97087	-0.01346
12.5262	10.0462	7.5	4.10573	1.97191	-0.01331
12.5412	10.0726	7.5	4.10668	1.97314	-0.01317
12.5563	10.0989	7.5	4.10795	1.97455	-0.01302
12.5713	10.1251	7.5	4.10954	1.97615	-0.01286
12.5863	10.1512	7.5	4.11144	1.97793	-0.0127
12.6013	10.1772	7.5	4.11366	1.9799	-0.01255
12.6163	10.203	7.5	4.11619	1.98204	-0.01238
12.6313	10.2287	7.5	4.11903	1.98436	-0.01222
12.6463	10.2542	7.5	4.12219	1.98687	-0.01205
12.6613	10.2794	7.5	4.12566	1.98954	-0.01188
12.6763	10.3044	7.5	4.12944	1.9924	-0.01171
12.6913	10.3292	7.5	4.13352	1.99542	-0.01154
12.7063	10.3537	7.5	4.13791	1.99862	-0.01136
12.7213	10.3779	7.5	4.1426	2.00199	-0.01119
12.7363	10.4018	7.5	4.1476	2.00553	-0.01101
12.7513	10.4254	7.5	4.1529	2.00923	-0.01083
12.7663	10.4486	7.5	4.15849	2.0131	-0.01065
12.7813	10.4715	7.5	4.16438	2.01713	-0.01046
12.7963	10.4939	7.5	4.17057	2.02132	-0.01028
12.8113	10.516	7.5	4.17705	2.02567	-0.01009
12.8263	10.5376	7.5	4.18381	2.03018	-0.00991
12.8413	10.5588	7.5	4.19087	2.03484	-0.00972
12.8563	10.5796	7.5	4.1982	2.03965	-0.00954
12.8713	10.5999	7.5	4.20582	2.04462	-0.00935
12.8863	10.6197	7.5	4.21372	2.04973	-0.00916
12.9013	10.639	7.5	4.22189	2.05499	-0.00897
12.9163	10.6578	7.5	4.23034	2.06039	-0.00878
12.9313	10.676	7.5	4.23905	2.06593	-0.00859
12.9463	10.6937	7.5	4.24803	2.07161	-0.0084
12.9613	10.7109	7.5	4.25727	2.07743	-0.00821
12.9763	10.7274	7.5	4.26677	2.08338	-0.00802
12.9913	10.7434	7.5	4.27653	2.08946	-0.00784
13.0063	10.7588	7.5	4.28653	2.09567	-0.00765
13.0213	10.7736	7.5	4.29679	2.102	-0.00746
13.0363	10.7877	7.5	4.30729	2.10846	-0.00727
13.0513	10.8012	7.5	4.31803	2.11504	-0.00708
13.0663	10.8141	7.5	4.32901	2.12173	-0.0069
13.0813	10.8263	7.5	4.34022	2.12854	-0.00671
13.0963	10.8378	7.5	4.35166	2.13546	-0.00652
13.1113	10.8487	7.5	4.36332	2.14249	-0.00634
13.1263	10.8589	7.5	4.37521	2.14963	-0.00616
13.1413	10.8684	7.5	4.3873	2.15687	-0.00597
13.1563	10.8772	7.5	4.39961	2.1642	-0.00579
13.1713	10.8853	7.5	4.41213	2.17164	-0.00561
13.1863	10.8927	7.5	4.42485	2.17917	-0.00543
13.2013	10.8993	7.5	4.43777	2.18679	-0.00525
13.2163	10.9053	7.5	4.45087	2.1945	-0.00508
13.2313	10.9105	7.5	4.46417	2.2023	-0.0049
13.2463	10.915	7.5	4.47765	2.21017	-0.00473
13.2613	10.9188	7.5	4.49131	2.21813	-0.00456
13.2763	10.9218	7.5	4.50514	2.22616	-0.00438
13.2913	10.9241	7.5	4.51914	2.23426	-0.00422
13.3063	10.9256	7.5	4.5333	2.24243	-0.00405
13.3213	10.9264	7.5	4.54762	2.25067	-0.00388
13.3363	10.9265	7.5	4.56209	2.25897	-0.00372
13.3513	10.9258	7.5	4.57672	2.26733	-0.00355
13.3663	10.9244	7.5	4.59148	2.27575	-0.00339
13.3813	10.9222	7.5	4.60638	2.28422	-0.00324
13.3963	10.9193	7.5	4.62141	2.29274	-0.00308
13.4113	10.9157	7.5	4.63657	2.3013	-0.00292
13.4263	10.9114	7.5	4.65185	2.30991	-0.00277
13.4413	10.9063	7.5	4.66724	2.31856	-0.00262
13.4564	10.9005	7.5	4.68274	2.32725	-0.00247
13.4713	10.8939	7.5	4.69835	2.33597	-0.00232
13.4863	10.8867	7.5	4.71405	2.34472	-0.00218
13.5014	10.8788	7.5	4.72985	2.3535	-0.00204
13.5163	10.8701	7.5	4.74574	2.3623	-0.0019
13.5313	10.8608	7.5	4.7617	2.37112	-0.00176
13.5464	10.8507	7.5	4.77774	2.37996	-0.00162
13.5614	10.84	7.5	4.79385	2.38882	-0.00149
13.5764	10.8287	7.5	4.81003	2.39768	-0.00136
13.5914	10.8166	7.5	4.82626	2.40655	-0.00123
13.6064	10.804	7.5	4.84255	2.41543	-0.0011
13.6214	10.7907	7.5	4.85888	2.4243	-0.000974901
13.6364	10.7767	7.5	4.87526	2.43318	-0.000852388
13.6514	10.7622	7.5	4.89166	2.44205	-0.000732187
13.6664	10.747	7.5	4.9081	2.45091	-0.000614307
13.6814	10.7312	7.5	4.92456	2.45976	-0.000498758
13.6964	10.7149	7.5	4.94104	2.46859	-0.000385545
13.7114	10.698	7.5	4.95753	2.47741	-0.000274676
13.7264	10.6806	7.5	4.97402	2.4862	-0.000166154
13.7414	10.6626	7.5	4.99052	2.49497	-5.99829e-05
13.7564	10.6441	7.5	5.00701	2.50371	4.38351e-05
13.7714	10.625	7.5	5.02348	2.51242	0.0001453
13.7864	10.6055	7.5	5.03994	2.5211	0.000244411
13.8014	10.5855	7.5	5.05637	2.52974	0.000341171
13.8164	10.5651	7.5	5.07278	2.53834	0.000435583
13.8314	10.5442	7.5	5.08915	2.5469	0.000527651
13.8464	10.5229	7.5	5.10547	2.55541	0.000617379
13.8614	10.5011	7.5	5.12175	2.56388	0.000704775
13.8764	10.479	7.5	5.13798	2.57229	0.000789845
13.8914	10.4565	7.5	5.15415	2.58065	0.000872598
13.9064	10.4336	7.5	5.17026	2.58895	0.000953044
13.9214	10.4104	7.5	5.18629	2.59719	0.00103
13.9364	10.3869	7.5	5.20225	2.60537	0.00111
13.9514	10.3631	7.5	5.21813	2.61348	0.00118
13.9664	10.339	7.5	5.23392	2.62153	0.00125
13.9814	10.3146	7.5	5.24961	2.6295	0.00132
13.9964	10.29	7.5	5.26521	2.6374	0.00139
14.0114	10.2652	7.5	5.28071	2.64522	0.00145
14.0264	10.2402	7.5	5.2961	2.65297	0.00151
14.0414	10.2149	7.5	5.31137	2.66063	0.00158
14.0564	10.1896	7.5	5.32652	2.66821	0.00163
14.0714	10.164	7.5	5.34155	2.6757	0.00169
14.0864	10.1384	7.5	5.35644	2.6831	0.00174
14.1014	10.1127	7.5	5.37121	2.69041	0.00179
14.1164	10.0868	7.5	5.38583	2.69763	0.00184
14.1314	10.061	7.5	5.4003	2.70476	0.00189
14.1464	10.035	7.5	5.41462	2.71178	0.00194
14.1614	10.0091	7.5	5.42879	2.7187	0.00198
14.1764	9.98314	7.5	5.4428	2.72553	0.00202
14.1914	9.95722	7.5	5.45664	2.73224	0.00206
14.2064	9.93135	7.5	5.47031	2.73885	0.0021
14.2214	9.90554	7.5	5.4838	2.74536	0.00214
14.2364	9.87981	7.5	5.49711	2.75175	0.00217
14.2514	9.8542	7.5	5.51024	2.75802	0.0022
14.2664	9.8287	7.5	5.52318	2.76419	0.00223
14.2814	9.80336	7.5	5.53593	2.77023	0.00226
14.2964	9.77818	7.5	5.54847	2.77616	0.00229
14.3114	9.75318	7.5	5.56082	2.78197	0.00231
14.3264	9.72839	7.5	5.57296	2.78766	0.00233
14.3414	9.70383	7.5	5.58488	2.79322	0.00235
14.3564	9.67952	7.5	5.59659	2.79866	0.00237
14.3714	9.65547	7.5	5.60808	2.80398	0.00239
14.3864	9.6317	7.5	5.61935	2.80916	0.00241
14.4014	9.60824	7.5	5.63039	2.81422	0.00242
14.4164	9.5851	7.5	5.6412	2.81914	0.00244
14.4314	9.5623	7.5	5.65178	2.82393	0.00245
14.4464	9.53986	7.5	5.66212	2.82859	0.00246
14.4614	9.5178	7.5	5.67221	2.83312	0.00247
14.4764	9.49613	7.5	5.68206	2.83751	0.00247
14.4915	9.47487	7.5	5.69166	2.84176	0.00248
14.5064	9.45404	7.5	5.70101	2.84587	0.00248
14.5214	9.43365	7.5	5.71011	2.84985	0.00249
14.5365	9.41372	7.5	5.71894	2.85368	0.00249
14.5515	9.39427	7.5	5.72752	2.85738	0.00249
14.5665	9.37531	7.5	5.73583	2.86093	0.00249
14.5815	9.35686	7.5	5.74387	2.86434	0.00249
14.5965	9.33893	7.5	5.75165	2.86761	0.00248
14.6115	9.32153	7.5	5.75915	2.87073	0.00248
14.6265	9.30468	7.5	5.76638	2.87371	0.00247
14.6415	9.2884	7.5	5.77333	2.87655	0.00247
14.6565	9.27269	7.5	5.78	2.87923	0.00246
14.6715	9.25757	7.5	5.78639	2.88178	0.00245
14.6865	9.24304	7.5	5.79249	2.88417	0.00244
14.7015	9.22913	7.5	5.79831	2.88642	0.00243
14.7165	9.21584	7.5	5.80385	2.88852	0.00242
14.7315	9.20318	7.5	5.80909	2.89048	0.0024
14.7465	9.19117	7.5	5.81404	2.89229	0.00239
14.7615	9.1798	7.5	5.8187	2.89394	0.00238
14.7765	9.1691	7.5	5.82307	2.89546	0.00236
14.7915	9.15906	7.5	5.82714	2.89682	0.00234
14.8065	9.1497	7.5	5.83091	2.89804	0.00233
14.8215	9.14102	7.5	5.83439	2.89911	0.00231
14.8365	9.13304	7.5	5.83756	2.90003	0.00229
14.8515	9.12575	7.5	5.84044	2.9008	0.00227
14.8665	9.11916	7.5	5.84301	2.90143	0.00225
14.8815	9.11328	7.5	5.84529	2.90191	0.00223
14.8965	9.10811	7.5	5.84726	2.90224	0.00221
14.9115	9.10365	7.5	5.84893	2.90243	0.00219
14.9265	9.09992	7.5	5.8503	2.90247	0.00216
14.9415	9.0969	7.5	5.85136	2.90237	0.00214
14.9565	9.09461	7.5	5.85212	2.90212	0.00212
14.9715	9.09304	7.5	5.85258	2.90173	0.00209
14.9865	9.0922	7.5	5.85273	2.9012	0.00207
15.0015	9.09209	7.5	5.85258	2.90052	0.00204
15.0165	9.0927	7.5	5.85213	2.89971	0.00202
15.0315	9.09403	7.5	5.85137	2.89875	0.00199
15.0465	9.09609	7.5	5.85031	2.89765	0.00196
15.0615	9.09888	7.5	5.84895	2.89641	0.00194
15.0765	9.10238	7.5	5.84729	2.89504	0.00191
15.0915	9.1066	7.5	5.84533	2.89352	0.00188
15.1065	9.11153	7.5	5.84306	2.89187	0.00186
15.1215	9.11717	7.5	5.8405	2.89009	0.00183
15.1365	9.12351	7.5	5.83765	2.88817	0.0018
15.1515	9.13055	7.5	5.83449	2.88612	0.00177
15.1665	9.13828	7.5	5.83105	2.88394	0.00174
15.1815	9.1467	7.5	5.8273	2.88163	0.00171
15.1965	9.1558	7.5	5.82327	2.87918	0.00168
15.2115	9.16557	7.5	5.81895	2.87662	0.00165
15.2265	9.17601	7.5	5.81434	2.87392	0.00163
15.2415	9.1871	7.5	5.80944	2.8711	0.0016
15.2565	9.19883	7.5	5.80425	2.86816	0.00157
15.2715	9.2112	7.5	5.79879	2.8651	0.00154
15.2865	9.2242	7.5	5.79304	2.86191	0.00151
15.3015	9.23781	7.5	5.78702	2.85861	0.00148
15.3165	9.25202	7.5	5.78072	2.85519	0.00145
15.3315	9.26683	7.5	5.77414	2.85166	0.00142
15.3465	9.28222	7.5	5.7673	2.84801	0.00139
15.3615	9.29817	7.5	5.76018	2.84425	0.00136
15.3765	9.31469	7.5	5.7528	2.84038	0.00133
15.3915	9.33174	7.5	5.74516	2.8364	0.0013
15.4065	9.34932	7.5	5.73726	2.83232	0.00127
15.4215	9.36741	7.5	5.7291	2.82813	0.00124
15.4365	9.386	7.5	5.72068	2.82384	0.00121
15.4515	9.40508	7.5	5.71202	2.81945	0.00118
15.4665	9.42462	7.5	5.70311	2.81496	0.00115
15.4816	9.44462	7.5	5.69395	2.81038	0.00112
15.4965	9.46505	7.5	5.68455	2.8057	0.00109
15.5115	9.4859	7.5	5.67492	2.80092	0.00107
15.5266	9.50716	7.5	5.66505	2.79606	0.00104
15.5416	9.5288	7.5	5.65495	2.79111	0.00101
15.5566	9.55081	7.5	5.64463	2.78607	0.000979853
15.5716	9.57317	7.5	5.63408	2.78095	0.000951829
15.5866	9.59586	7.5	5.62332	2.77575	0.000924016
15.6016	9.61886	7.5	5.61234	2.77047	0.000896422
15.6166	9.64216	7.5	5.60115	2.76511	0.000869058
15.6316	9.66574	7.5	5.58975	2.75967	0.000841933
15.6466	9.68957	7.5	5.57815	2.75416	0.000815055
15.6616	9.71365	7.5	5.56636	2.74858	0.000788432
15.6766	9.73794	7.5	5.55436	2.74294	0.000762073
15.6916	9.76243	7.5	5.54218	2.73723	0.000735985
15.7066	9.78711	7.5	5.52982	2.73145	0.000710175
15.7216	9.81194	7.5	5.51728	2.72561	0.00068465
15.7366	9.83691	7.5	5.50456	2.71972	0.000659417
15.7516	9.86201	7.5	5.49166	2.71376	0.000634482
15.7666	9.8872	7.5	5.47861	2.70776	0.000609851
15.7816	9.91247	7.5	5.46539	2.7017	0.000585529
15.7966	9.93781	7.5	5.45201	2.69559	0.000561523
15.8116	9.96318	7.5	5.43849	2.68943	0.000537836
15.8266	9.98857	7.5	5.42481	2.68323	0.000514475
15.8416	10.014	7.5	5.411	2.67699	0.000491442
15.8566	10.0393	7.5	5.39704	2.67071	0.000468744
15.8716	10.0647	7.5	5.38296	2.66439	0.000446382
15.8866	10.0899	7.5	5.36875	2.65804	0.000424361
15.9016	10.1151	7.5	5.35441	2.65165	0.000402684
15.9166	10.1402	7.5	5.33996	2.64524	0.000381355
15.9316	10.1652	7.5	5.3254	2.63879	0.000360375
15.9466	10.19	7.5	5.31074	2.63233	0.000339748
15.9616	10.2146	7.5	5.29597	2.62583	0.000319475
15.9766	10.2391	7.5	5.28111	2.61932	0.00029956
15.9916	10.2634	7.5	5.26616	2.6128	0.000280002
16.0066	10.2874	7.5	5.25112	2.60625	0.000260805
16.0216	10.3112	7.5	5.236	2.59969	0.000241969
16.0366	10.3348	7.5	5.22081	2.59313	0.000223495
16.0516	10.3581	7.5	5.20556	2.58655	0.000205384
16.0666	10.381	7.5	5.19024	2.57997	0.000187637
16.0816	10.4037	7.5	5.17486	2.57339	0.000170253
16.0966	10.426	7.5	5.15943	2.56681	0.000153234
16.1116	10.448	7.5	5.14395	2.56022	0.000136579
16.1266	10.4696	7.5	5.12844	2.55364	0.000120288
16.1416	10.4909	7.5	5.11289	2.54707	0.000104361
16.1566	10.5117	7.5	5.09731	2.54051	8.87962e-05
16.1716	10.5321	7.5	5.0817	2.53396	7.35935e-05
16.1866	10.5521	7.5	5.06608	2.52742	5.87518e-05
16.2016	10.5716	7.5	5.05044	2.5209	4.42699e-05
16.2166	10.5907	7.5	5.0348	2.51439	3.01464e-05
16.2316	10.6092	7.5	5.01916	2.50791	1.63799e-05
16.2466	10.6273	7.5	5.00352	2.50145	2.96874e-06
16.2616	10.6449	7.5	4.98789	2.49501	-1.0089e-05
16.2766	10.662	7.5	4.97227	2.48861	-2.27953e-05
16.2916	10.6785	7.5	4.95668	2.48223	-3.51522e-05
16.3066	10.6944	7.5	4.94111	2.47588	-4.71621e-05
16.3216	10.7099	7.5	4.92557	2.46957	-5.88273e-05
16.3366	10.7247	7.5	4.91007	2.46329	-7.01504e-05
16.3516	10.7389	7.5	4.89461	2.45705	-8.1134e-05
16.3666	10.7526	7.5	4.87921	2.45085	-9.1781e-05
16.3816	10.7656	7.5	4.86385	2.4447	-0.000102094
16.3966	10.7781	7.5	4.84856	2.43858	-0.000112077
16.4116	10.7899	7.5	4.83332	2.43252	-0.000121731
16.4266	10.801	7.5	4.81816	2.4265	-0.000131062
16.4416	10.8115	7.5	4.80308	2.42054	-0.000140071
16.4566	10.8214	7.5	4.78807	2.41462	-0.000148763
16.4717	10.8306	7.5	4.77315	2.40876	-0.000157141
16.4867	10.8391	7.5	4.75832	2.40296	-0.000165208
16.5017	10.847	7.5	4.74359	2.39722	-0.000172968
16.5166	10.8542	7.5	4.72896	2.39153	-0.000180425
16.5316	10.8607	7.5	4.71444	2.38591	-0.000187583
16.5466	10.8665	7.5	4.70002	2.38035	-0.000194446
16.5617	10.8716	7.5	4.68573	2.37486	-0.000201017
16.5767	10.876	7.5	4.67155	2.36943	-0.000207302
16.5917	10.8797	7.5	4.65751	2.36407	-0.000213302
16.6067	10.8827	7.5	4.64359	2.35879	-0.000219024
16.6217	10.885	7.5	4.62981	2.35357	-0.000224471
16.6367	10.8866	7.5	4.61618	2.34843	-0.000229647
16.6517	10.8874	7.5	4.60269	2.34337	-0.000234557
16.6667	10.8876	7.5	4.58935	2.33838	-0.000239205
16.6817	10.8871	7.5	4.57616	2.33347	-0.000243596
16.6967	10.8858	7.5	4.56314	2.32864	-0.000247733
16.7117	10.8838	7.5	4.55028	2.3239	-0.000251621
16.7267	10.8812	7.5	4.53759	2.31923	-0.000255265
16.7417	10.8778	7.5	4.52507	2.31465	-0.000258669
16.7567	10.8737	7.5	4.51273	2.31016	-0.000261837
16.7717	10.8689	7.5	4.50057	2.30575	-0.000264775
16.7867	10.8635	7.5	4.4886	2.30143	-0.000267486
16.8017	10.8573	7.5	4.47682	2.2972	-0.000269976
16.8167	10.8505	7.5	4.46524	2.29306	-0.000272248
16.8317	10.843	7.5	4.45385	2.28901	-0.000274307
16.8467	10.8348	7.5	4.44266	2.28505	-0.000276159
16.8617	10.826	7.5	4.43169	2.28119	-0.000277806
16.8767	10.8165	7.5	4.42092	2.27742	-0.000279255
16.8917	10.8063	7.5	4.41036	2.27375	-0.000280508
16.9067	10.7955	7.5	4.40002	2.27017	-0.000281572
16.9217	10.7841	7.5	4.38991	2.2667	-0.000282451
16.9367	10.7721	7.5	4.38001	2.26332	-0.000283148
16.9517	10.7594	7.5	4.37035	2.26004	-0.000283669
16.9667	10.7462	7.5	4.36091	2.25686	-0.000284017
16.9817	10.7323	7.5	4.35171	2.25378	-0.000284198
16.9967	10.7179	7.5	4.34275	2.2508	-0.000284216
17.0117	10.7029	7.5	4.33403	2.24793	-0.000284076
17.0267	10.6873	7.5	4.32555	2.24516	-0.00028378
17.0417	10.6712	7.5	4.31732	2.24249	-0.000283335
17.0567	10.6546	7.5	4.30933	2.23992	-0.000282744
17.0717	10.6375	7.5	4.3016	2.23746	-0.000282012
17.0867	10.6198	7.5	4.29412	2.23511	-0.000281142
17.1017	10.6017	7.5	4.2869	2.23286	-0.00028014
17.1167	10.5831	7.5	4.27993	2.23071	-0.000279009
17.1317	10.564	7.5	4.27323	2.22867	-0.000277753
17.1467	10.5445	7.5	4.26679	2.22674	-0.000276376
17.1617	10.5246	7.5	4.26062	2.22492	-0.000274884
17.1767	10.5043	7.5	4.25471	2.2232	-0.000273279
17.1917	10.4835	7.5	4.24908	2.22159	-0.000271565
17.2067	10.4624	7.5	4.24371	2.22008	-0.000269747
17.2217	10.441	7.5	4.23862	2.21869	-0.000267829
17.2367	10.4191	7.5	4.2338	2.2174	-0.000265814
17.2517	10.397	7.5	4.22926	2.21622	-0.000263706
17.2667	10.3745	7.5	4.22499	2.21514	-0.000261508
17.2817	10.3518	7.5	4.22101	2.21417	-0.000259226
17.2967	10.3288	7.5	4.2173	2.21331	-0.000256861
17.3117	10.3055	7.5	4.21388	2.21256	-0.000254418
17.3267	10.282	7.5	4.21074	2.21191	-0.000251901
17.3417	10.2583	7.5	4.20788	2.21138	-0.000249313
17.3567	10.2344	7.5	4.2053	2.21094	-0.000246657
17.3717	10.2103	7.5	4.20301	2.21062	-0.000243936
17.3867	10.1861	7.5	4.201	2.21039	-0.000241155
17.4017	10.1617	7.5	4.19928	2.21028	-0.000238315
17.4167	10.1372	7.5	4.19785	2.21027	-0.000235422
17.4317	10.1126	7.5	4.1967	2.21036	-0.000232477
17.4467	10.0879	7.5	4.19584	2.21056	-0.000229484
17.4617	10.0632	7.5	4.19527	2.21086	-0.000226446
17.4767	10.0384	7.5	4.19498	2.21127	-0.000223365
17.4917	10.0136	7.5	4.19498	2.21178	-0.000220246
17.5068	9.98884	7.5	4.19526	2.21239	-0.00021709
17.5218	9.96407	7.5	4.19583	2.2131	-0.000213901
17.5368	9.93934	7.5	4.19669	2.21391	-0.000210681
17.5518	9.91466	7.5	4.19783	2.21482	-0.000207433
17.5668	9.89007	7.5	4.19926	2.21583	-0.00020416
17.5818	9.86557	7.5	4.20097	2.21694	-0.000200864
17.5968	9.8412	7.5	4.20296	2.21814	-0.000197547
17.6118	9.81696	7.5	4.20524	2.21945	-0.000194213
17.6268	9.79288	7.5	4.20779	2.22084	-0.000190864
17.6418	9.76897	7.5	4.21063	2.22234	-0.000187502
17.6568	9.74526	7.5	4.21374	2.22392	-0.000184129
17.6718	9.72177	7.5	4.21714	2.2256	-0.000180748
17.6868	9.69851	7.5	4.2208	2.22737	-0.00017736
17.7018	9.6755	7.5	4.22475	2.22924	-0.000173969
17.7168	9.65276	7.5	4.22896	2.23119	-0.000170576
17.7318	9.6303	7.5	4.23345	2.23323	-0.000167182
17.7468	9.60816	7.5	4.2382	2.23536	-0.000163791
17.7618	9.58633	7.5	4.24323	2.23757	-0.000160404
17.7768	9.56485	7.5	4.24851	2.23987	-0.000157022
17.7918	9.54373	7.5	4.25406	2.24226	-0.000153648
17.8068	9.52298	7.5	4.25988	2.24472	-0.000150283
17.8218	9.50262	7.5	4.26595	2.24727	-0.00014693
17.8368	9.48267	7.5	4.27228	2.2499	-0.000143589
17.8518	9.46314	7.5	4.27886	2.25261	-0.000140262
17.8668	9.44405	7.5	4.28569	2.25539	-0.000136951
17.8818	9.42541	7.5	4.29277	2.25825	-0.000133657
17.8968	9.40724	7.5	4.3001	2.26119	-0.000130382
17.9118	9.38956	7.5	4.30767	2.2642	-0.000127127
17.9268	9.37237	7.5	4.31549	2.26728	-0.000123894
17.9418	9.35568	7.5	4.32354	2.27043	-0.000120683
17.9568	9.33953	7.5	4.33182	2.27365	-0.000117496
17.9718	9.3239	7.5	4.34034	2.27694	-0.000114334
17.9868	9.30883	7.5	4.34908	2.28029	-0.000111199
18.0018	9.29431	7.5	4.35805	2.28371	-0.00010809
18.0168	9.28037	7.5	4.36724	2.2872	-0.00010501
18.0318	9.26701	7.5	4.37665	2.29074	-0.00010196
18.0468	9.25424	7.5	4.38627	2.29435	-9.89396e-05
18.0618	9.24207	7.5	4.3961	2.29801	-9.59506e-05
18.0768	9.23052	7.5	4.40615	2.30173	-9.29935e-05
18.0918	9.21958	7.5	4.41639	2.3055	-9.00694e-05
18.1068	9.20928	7.5	4.42683	2.30933	-8.71789e-05
18.1218	9.19961	7.5	4.43747	2.31321	-8.43227e-05
18.1368	9.19058	7.5	4.44831	2.31714	-8.15016e-05
18.1518	9.18221	7.5	4.45933	2.32112	-7.87163e-05
18.1668	9.17449	7.5	4.47053	2.32515	-7.59672e-05
18.1818	9.16744	7.5	4.48191	2.32922	-7.3255e-05
18.1968	9.16106	7.5	4.49347	2.33334	-7.05803e-05
18.2118	9.15535	7.5	4.5052	2.33749	-6.79435e-05
18.2268	9.15032	7.5	4.5171	2.34169	-6.5345e-05
18.2418	9.14597	7.5	4.52916	2.34593	-6.27854e-05
18.2568	9.14231	7.5	4.54137	2.3502	-6.02649e-05
18.2718	9.13933	7.5	4.55375	2.35451	-5.7784e-05
18.2868	9.13705	7.5	4.56627	2.35885	-5.53429e-05
18.3018	9.13545	7.5	4.57893	2.36323	-5.2942e-05
18.3168	9.13455	7.5	4.59174	2.36763	-5.05815e-05
18.3318	9.13434	7.5	4.60468	2.37206	-4.82616e-05
18.3468	9.13482	7.5	4.61775	2.37652	-4.59825e-05
18.3618	9.13599	7.5	4.63094	2.381	-4.37443e-05
18.3768	9.13785	7.5	4.64426	2.38551	-4.15473e-05
18.3918	9.1404	7.5	4.65769	2.39004	-3.93915e-05
18.4068	9.14364	7.5	4.67124	2.39458	-3.72769e-05
18.4218	9.14756	7.5	4.68489	2.39915	-3.52037e-05
18.4368	9.15216	7.5	4.69864	2.40373	-3.31718e-05
18.4519	9.15744	7.5	4.71249	2.40832	-3.11813e-05
18.4669	9.16339	7.5	4.72643	2.41293	-2.92321e-05
18.4819	9.17	7.5	4.74046	2.41755	-2.73241e-05
18.4968	9.17728	7.5	4.75456	2.42217	-2.54574e-05
18.5118	9.18521	7.5	4.76875	2.42681	-2.36318e-05
18.5268	9.19378	7.5	4.783	2.43145	-2.18471e-05
18.5419	9.203	7.5	4.79733	2.43609	-2.01032e-05
18.5569	9.21285	7.5	4.81171	2.44074	-1.84e-05
18.5719	9.22332	7.5	4.82615	2.44538	-1.67374e-05
18.5869	9.23441	7.5	4.84063	2.45003	-1.51149e-05
18.6019	9.24611	7.5	4.85517	2.45467	-1.35326e-05
18.6169	9.25841	7.5	4.86974	2.45931	-1.19901e-05
18.6319	9.27129	7.5	4.88435	2.46394	-1.04871e-05
18.6469	9.28475	7.5	4.89899	2.46856	-9.02349e-06
18.6619	9.29877	7.5	4.91365	2.47318	-7.59886e-06
18.6769	9.31335	7.5	4.92833	2.47778	-6.21293e-06
18.6919	9.32847	7.5	4.94302	2.48237	-4.8654e-06
18.7069	9.34412	7.5	4.95773	2.48694	-3.55592e-06
18.7219	9.36028	7.5	4.97243	2.4915	-2.28416e-06
18.7369	9.37695	7.5	4.98714	2.49604	-1.04975e-06
18.7519	9.39411	7.5	5.00184	2.50056	1.47668e-07
18.7669	9.41175	7.5	5.01652	2.50507	1.30849e-06
18.7819	9.42985	7.5	5.03119	2.50954	2.4331e-06
18.7969	9.44839	7.5	5.04584	2.514	3.5219e-06
18.8119	9.46737	7.5	5.06045	2.51843	4.57532e-06
18.8269	9.48676	7.5	5.07504	2.52283	5.59376e-06
18.8419	9.50656	7.5	5.08958	2.5272	6.57767e-06
18.8569	9.52674	7.5	5.10408	2.53155	7.52749e-06
18.8719	9.54729	7.5	5.11854	2.53586	8.44366e-06
18.8869	9.56819	7.5	5.13294	2.54014	9.32664e-06
18.9019	9.58942	7.5	5.14728	2.54438	1.01769e-05
18.9169	9.61098	7.5	5.16155	2.54859	1.09949e-05
18.9319	9.63283	7.5	5.17576	2.55277	1.17811e-05
18.9469	9.65497	7.5	5.1899	2.5569	1.2536e-05
18.9619	9.67737	7.5	5.20395	2.561	1.32601e-05
18.9769	9.70002	7.5	5.21792	2.56505	1.39539e-05
18.9919	9.7229	7.5	5.2318	2.56906	1.46178e-05
19.0069	9.74599	7.5	5.24559	2.57303	1.52524e-05
19.0219	9.76927	7.5	5.25928	2.57696	1.58582e-05
19.0369	9.79272	7.5	5.27287	2.58083	1.64357e-05
19.0519	9.81633	7.5	5.28635	2.58466	1.69853e-05
19.0669	9.84007	7.5	5.29971	2.58844	1.75076e-05
19.0819	9.86393	7.5	5.31296	2.59218	1.80031e-05
19.0969	9.88789	7.5	5.32609	2.59586	1.84724e-05
19.1119	9.91192	7.5	5.33909	2.59949	1.89158e-05
19.1269	9.93602	7.5	5.35196	2.60307	1.9334e-05
19.1419	9.96015	7.5	5.36469	2.60659	1.97274e-05
19.1569	9.9843	7.5	5.37728	2.61006	2.00966e-05
19.1719	10.0084	7.5	5.38973	2.61347	2.04421e-05
19.1869	10.0326	7.5	5.40203	2.61682	2.07644e-05
19.2019	10.0567	7.5	5.41418	2.62012	2.1064e-05
19.2169	10.0807	7.5	5.42617	2.62336	2.13414e-05
19.2319	10.1047	7.5	5.438	2.62654	2.15971e-05
19.2469	10.1286	7.5	5.44966	2.62966	2.18316e-05
19.2619	10.1523	7.5	5.46115	2.63271	2.20455e-05
19.2769	10.1759	7.5	5.47247	2.63571	2.22392e-05
19.2919	10.1994	7.5	5.48361	2.63864	2.24132e-05
19.3069	10.2227	7.5	5.49458	2.6415	2.25681e-05
19.3219	10.2458	7.5	5.50535	2.64431	2.27043e-05
19.3369	10.2687	7.5	5.51594	2.64704	2.28223e-05
19.3519	10.2914	7.5	5.52634	2.64971	2.29226e-05
19.3669	10.3138	7.5	5.53653	2.65232	2.30057e-05
19.3819	10.336	7.5	5.54654	2.65485	2.30721e-05
19.3969	10.3578	7.5	5.55633	2.65732	2.31222e-05
19.4119	10.3794	7.5	5.56592	2.65972	2.31565e-05
19.4269	10.4007	7.5	5.57531	2.66205	2.31755e-05
19.4419	10.4216	7.5	5.58448	2.66431	2.31797e-05
19.4569	10.4422	7.5	5.59343	2.66651	2.31694e-05
19.4719	10.4625	7.5	5.60217	2.66863	2.31452e-05
19.487	10.4823	7.5	5.61068	2.67067	2.31076e-05
19.502	10.5018	7.5	5.61897	2.67265	2.30568e-05
19.517	10.5208	7.5	5.62704	2.67456	2.29934e-05
19.5319	10.5394	7.5	5.63487	2.67639	2.29179e-05
19.5469	10.5576	7.5	5.64247	2.67815	2.28306e-05
19.562	10.5753	7.5	5.64984	2.67984	2.27319e-05
19.577	10.5926	7.5	5.65697	2.68146	2.26223e-05
19.592	10.6094	7.5	5.66386	2.683	2.25022e-05
19.607	10.6256	7.5	5.67051	2.68447	2.2372e-05
19.622	10.6414	7.5	5.67691	2.68586	2.22321e-05
19.637	10.6567	7.5	5.68307	2.68718	2.20828e-05
19.652	10.6714	7.5	5.68898	2.68843	2.19246e-05
19.667	10.6855	7.5	5.69464	2.6896	2.17579e-05
19.682	10.6991	7.5	5.70004	2.6907	2.15829e-05
19.697	10.7122	7.5	5.7052	2.69172	2.14002e-05
19.712	10.7247	7.5	5.7101	2.69267	2.12099e-05
19.727	10.7366	7.5	5.71474	2.69354	2.10126e-05
19.742	10.7478	7.5	5.71912	2.69434	2.08085e-05
19.757	10.7585	7.5	5.72325	2.69507	2.0598e-05
19.772	10.7686	7.5	5.72711	2.69572	2.03813e-05
19.787	10.7781	7.5	5.73071	2.6963	2.0159e-05
19.802	10.7869	7.5	5.73405	2.6968	1.99312e-05
19.817	10.7951	7.5	5.73713	2.69723	1.96982e-05
19.832	10.8026	7.5	5.73994	2.69759	1.94605e-05
19.847	10.8096	7.5	5.74248	2.69788	1.92182e-05
19.862	10.8158	7.5	5.74476	2.69809	1.89717e-05
19.877	10.8214	7.5	5.74677	2.69822	1.87213e-05
19.892	10.8264	7.5	5.74852	2.69829	1.84672e-05
19.907	10.8306	7.5	5.74999	2.69828	1.82098e-05
19.922	10.8343	7.5	5.7512	2.6982	1.79493e-05
19.937	10.8372	7.5	5.75214	2.69805	1.76859e-05
19.952	10.8395	7.5	5.75281	2.69783	1.74199e-05
19.967	10.8411	7.5	5.75322	2.69754	1.71516e-05
19.982	10.842	7.5	5.75335	2.69718	1.68813e-05
19.997	10.8423	7.5	5.75322	2.69675	1.6609e-05
20.012	10.8418	7.5	5.75282	2.69625	1.63352e-05
20.027	10.8407	7.5	5.75215	2.69568	1.60599e-05
20.042	10.839	7.5	5.75122	2.69504	1.57835e-05
20.057	10.8366	7.5	5.75001	2.69434	1.55062e-05
20.072	10.8334	7.5	5.74855	2.69357	1.5228e-05
20.087	10.8297	7.5	5.74682	2.69273	1.49493e-05
20.102	10.8253	7.5	5.74482	2.69182	1.46703e-05
20.117	10.8202	7.5	5.74256	2.69086	1.43911e-05
20.132	10.8144	7.5	5.74004	2.68982	1.41119e-05
20.147	10.808	7.5	5.73725	2.68873	1.38329e-05
20.162	10.801	7.5	5.73421	2.68757	1.35542e-05
20.177	10.7934	7.5	5.73091	2.68634	1.32761e-05
20.192	10.7851	7.5	5.72735	2.68506	1.29987e-05
20.207	10.7761	7.5	5.72354	2.68371	1.27221e-05
20.222	10.7666	7.5	5.71947	2.68231	1.24465e-05
20.237	10.7565	7.5	5.71515	2.68085	1.2172e-05
20.252	10.7457	7.5	5.71058	2.67932	1.18988e-05
20.267	10.7344	7.5	5.70576	2.67774	1.16271e-05
20.282	10.7225	7.5	5.70069	2.67611	1.13568e-05
20.297	10.71	7.5	5.69538	2.67442	1.10882e-05
20.312	10.6969	7.5	5.68982	2.67267	1.08215e-05
20.327	10.6833	7.5	5.68403	2.67087	1.05566e-05
20.342	10.6692	7.5	5.67799	2.66902	1.02937e-05
20.357	10.6545	7.5	5.67172	2.66711	1.00329e-05
20.372	10.6394	7.5	5.66522	2.66515	9.7743e-06
20.387	10.6237	7.5	5.65849	2.66315	9.51801e-06
20.402	10.6075	7.5	5.65152	2.66109	9.26412e-06
20.417	10.5908	7.5	5.64434	2.65898	9.01271e-06
20.432	10.5737	7.5	5.63692	2.65683	8.76385e-06
20.447	10.5562	7.5	5.62929	2.65464	8.51763e-06
20.4621	10.5381	7.5	5.62144	2.65239	8.27412e-06
20.477	10.5197	7.5	5.61338	2.65011	8.03339e-06
20.492	10.5009	7.5	5.60511	2.64778	7.79549e-06
20.507	10.4817	7.5	5.59663	2.6454	7.5605e-06
20.5221	10.4621	7.5	5.58794	2.64299	7.32847e-06
20.5371	10.4421	7.5	5.57905	2.64054	7.09945e-06
20.5521	10.4218	7.5	5.56996	2.63805	6.8735e-06
20.5671	10.4012	7.5	5.56068	2.63552	6.65065e-06
20.5821	10.3803	7.5	5.55121	2.63295	6.43096e-06
20.5971	10.3591	7.5	5.54155	2.63035	6.21445e-06
20.6121	10.3376	7.5	5.5317	2.62772	6.00118e-06
20.6271	10.3158	7.5	5.52168	2.62505	5.79116e-06
20.6421	10.2938	7.5	5.51148	2.62235	5.58443e-06
20.6571	10.2716	7.5	5.5011	2.61962	5.38101e-06
20.6721	10.2492	7.5	5.49056	2.61686	5.18094e-06
20.6871	10.2265	7.5	5.47985	2.61407	4.98422e-06
20.7021	10.2037	7.5	5.46898	2.61125	4.79087e-06
20.7171	10.1808	7.5	5.45795	2.60841	4.60092e-06
20.7321	10.1578	7.5	5.44677	2.60554	4.41437e-06
20.7471	10.1346	7.5	5.43544	2.60265	4.23123e-06
20.7621	10.1113	7.5	5.42396	2.59974	4.05151e-06
20.7771	10.0879	7.5	5.41235	2.5968	3.87521e-06
20.7921	10.0645	7.5	5.40059	2.59385	3.70234e-06
20.8071	10.0411	7.5	5.38871	2.59087	3.53289e-06
20.8221	10.0176	7.5	5.3767	2.58788	3.36686e-06
20.8371	9.99413	7.5	5.36456	2.58487	3.20425e-06
20.8521	9.97068	7.5	5.35231	2.58184	3.04505e-06
20.8671	9.94726	7.5	5.33994	2.57881	2.88925e-06
20.8821	9.92389	7.5	5.32746	2.57575	2.73684e-06
20.8971	9.9006	7.5	5.31488	2.57269	2.5878e-06
20.9121	9.87741	7.5	5.30219	2.56961	2.44213e-06
20.9271	9.85432	7.5	5.28941	2.56653	2.29981e-06
20.9421	9.83136	7.5	5.27654	2.56344	2.16082e-06
20.9571	9.80855	7.5	5.26358	2.56034	2.02513e-06
20.9721	9.7859	7.5	5.25054	2.55723	1.89273e-06
20.9871	9.76344	7.5	5.23742	2.55412	1.7636e-06
21.0021	9.74117	7.5	5.22422	2.551	1.63771e-06
21.0171	9.71913	7.5	5.21096	2.54789	1.51503e-06
21.0321	9.69732	7.5	5.19764	2.54477	1.39554e-06
21.0471	9.67577	7.5	5.18426	2.54165	1.27922e-06
21.0621	9.65449	7.5	5.17082	2.53853	1.16602e-06
21.0771	9.6335	7.5	5.15734	2.53541	1.05593e-06
21.0921	9.61281	7.5	5.14381	2.5323	9.48907e-07
21.1071	9.59244	7.5	5.13024	2.52919	8.44922e-07
21.1221	9.57241	7.5	5.11664	2.52609	7.43942e-07
21.1371	9.55273	7.5	5.10301	2.52299	6.45933e-07
21.1521	9.53342	7.5	5.08936	2.5199	5.50859e-07
21.1671	9.51449	7.5	5.07568	2.51682	4.58685e-07
21.1821	9.49596	7.5	5.06199	2.51375	3.69373e-07
21.1971	9.47785	7.5	5.04829	2.51069	2.82888e-07
21.2121	9.46016	7.5	5.03459	2.50764	1.9919e-07
21.2271	9.44291	7.5	5.02089	2.5046	1.18242e-07
21.2421	9.42612	7.5	5.00719	2.50158	4.00035e-08
21.2571	9.4098	7.5	4.9935	2.49857	-3.55642e-08
21.2721	9.39395	7.5	4.97983	2.49558	-1.08501e-07
21.2871	9.3786	7.5	4.96617	2.49261	-1.78849e-07
21.3021	9.36376	7.5	4.95254	2.48965	-2.46647e-07
21.3171	9.34943	7.5	4.93894	2.48672	-3.11937e-07
21.3321	9.33563	7.5	4.92537	2.4838	-3.74762e-07
21.3471	9.32237	--	4.91184	2.48091	-4.35161e-07
21.3621	9.30966	--	4.89836	2.47803	-4.93179e-07
21.3771	9.29751	--	4.88492	2.47518	-5.48856e-07
21.3921	9.28592	--	4.87154	2.47236	-6.02235e-07
21.4071	9.27492	--	4.85822	2.46956	-6.5336e-07
21.4221	9.2645	--	4.84495	2.46678	-7.02272e-07
21.4371	9.25467	--	4.83176	2.46403	-7.49014e-07
21.4521	9.24544	--	4.81863	2.46131	-7.93629e-07
21.4672	9.23683	--	4.80559	2.45862	-8.3616e-07
21.4822	9.22883	--	4.79262	2.45595	-8.76649e-07
21.4972	9.22144	--	4.77974	2.45332	-9.15139e-07
21.5121	9.21469	--	4.76695	2.45071	-9.51672e-07
21.5271	9.20857	--	4.75426	2.44814	-9.86292e-07
21.5421	9.20308	--	4.74166	2.4456	-1.01904e-06
21.5572	9.19823	--	4.72917	2.44309	-1.04996e-06
21.5722	9.19403	--	4.71678	2.44062	-1.07909e-06
21.5872	9.19048	--	4.70451	2.43818	-1.10647e-06
21.6022	9.18757	--	4.69235	2.43578	-1.13216e-06
21.6172	9.18531	--	4.68032	2.43341	-1.15617e-06
21.6322	9.18371	--	4.6684	2.43108	-1.17857e-06
21.6472	9.18276	--	4.65662	2.42878	-1.19938e-06
21.6622	9.18247	--	4.64497	2.42653	-1.21866e-06
21.6772	9.18283	--	4.63346	2.42431	-1.23643e-06
21.6922	9.18384	--	4.62209	2.42213	-1.25275e-06
21.7072	9.1855	--	4.61086	2.42	-1.26764e-06
21.7222	9.18782	--	4.59978	2.4179	-1.28115e-06
21.7372	9.19078	--	4.58886	2.41584	-1.29331e-06
21.7522	9.19439	--	4.57809	2.41383	-1.30417e-06
21.7672	9.19864	--	4.56748	2.41185	-1.31376e-06
21.7822	9.20353	--	4.55704	2.40992	-1.32213e-06
21.7972	9.20905	--	4.54676	2.40803	-1.3293e-06
21.8122	9.2152	--	4.53665	2.40619	-1.33531e-06
21.8272	9.22198	--	4.52672	2.40439	-1.3402e-06
21.8422	9.22937	--	4.51696	2.40263	-1.34401e-06
21.8572	9.23738	--	4.50739	2.40092	-1.34676e-06
21.8722	9.24599	--	4.498	2.39925	-1.34851e-06
21.8872	9.2552	--	4.4888	2.39763	-1.34927e-06
21.9022	9.265	--	4.47978	2.39606	-1.34908e-06
21.9172	9.27538	7.5	4.47096	2.39453	-1.34798e-06
21.9322	9.28634	7.5	4.46234	2.39305	-1.346e-06
21.9472	9.29786	7.5	4.45392	2.39161	-1.34317e-06
21.9622	9.30993	7.5	4.4457	2.39022	-1.33953e-06
21.9772	9.32255	7.5	4.43768	2.38888	-1.33509e-06
21.9922	9.33571	7.5	4.42987	2.38759	-1.3299e-06
22.0072	9.34938	7.5	4.42227	2.38634	-1.32398e-06
22.0222	9.36357	7.5	4.41489	2.38514	-1.31737e-06
22.0372	9.37827	7.5	4.40772	2.38399	-1.31009e-06
22.0522	9.39345	7.5	4.40076	2.38289	-1.30217e-06
22.0672	9.4091	7.5	4.39403	2.38184	-1.29364e-06
22.0822	9.42522	7.5	4.38752	2.38083	-1.28453e-06
22.0972	9.44179	7.5	4.38123	2.37988	-1.27486e-06
22.1122	9.4588	7.5	4.37517	2.37897	-1.26466e-06
22.1272	9.47623	7.5	4.36933	2.37811	-1.25395e-06
22.1422	9.49407	7.5	4.36373	2.3773	-1.24277e-06
22.1572	9.51231	7.5	4.35836	2.37654	-1.23113e-06
22.1722	9.53092	7.5	4.35322	2.37583	-1.21906e-06
22.1872	9.5499	7.5	4.34831	2.37517	-1.20658e-06
22.2022	9.56922	7.5	4.34364	2.37455	-1.19372e-06
22.2172	9.58888	7.5	4.33921	2.37399	-1.18049e-06
22.2322	9.60886	7.5	4.33502	2.37347	-1.16693e-06
22.2472	9.62914	7.5	4.33107	2.37301	-1.15304e-06
22.2622	9.64971	7.5	4.32736	2.37259	-1.13886e-06
22.2772	9.67054	7.5	4.3239	2.37222	-1.1244e-06
22.2922	9.69162	7.5	4.32068	2.3719	-1.10969e-06
22.3072	9.71294	7.5	4.3177	2.37163	-1.09474e-06
22.3222	9.73448	7.5	4.31497	2.3714	-1.07956e-06
22.3372	9.75621	7.5	4.31248	2.37122	-1.06419e-06
22.3522	9.77813	7.5	4.31024	2.3711	-1.04863e-06
22.3672	9.80021	7.5	4.30825	2.37101	-1.03291e-06
22.3822	9.82244	7.5	4.30651	2.37098	-1.01704e-06
22.3972	9.8448	7.5	4.30502	2.37099	-1.00104e-06
22.4122	9.86727	7.5	4.30377	2.37105	-9.84921e-07
22.4272	9.88983	7.5	4.30277	2.37116	-9.68702e-07
22.4422	9.91247	7.5	4.30202	2.37131	-9.52396e-07
22.4572	9.93517	7.5	4.30153	2.37151	-9.36018e-07
22.4722	9.9579	7.5	4.30128	2.37176	-9.19583e-07
22.4872	9.98066	7.5	4.30127	2.37205	-9.03104e-07
22.5023	10.0034	7.5	4.30152	2.37238	-8.86594e-07
22.5173	10.0261	7.5	4.30202	2.37276	-8.70066e-07
22.5323	10.0489	7.5	4.30276	2.37318	-8.53532e-07
22.5472	10.0715	7.5	4.30375	2.37365	-8.37003e-07
22.5623	10.0941	7.5	4.30499	2.37416	-8.20492e-07
22.5773	10.1166	7.5	4.30647	2.37472	-8.04009e-07
22.5923	10.139	7.5	4.3082	2.37531	-7.87565e-07
22.6073	10.1613	7.5	4.31017	2.37595	-7.71169e-07
22.6223	10.1834	7.5	4.31239	2.37663	-7.54833e-07
22.6373	10.2053	7.5	4.31485	2.37735	-7.38564e-07
22.6523	10.2271	7.5	4.31755	2.37811	-7.22373e-07
22.6673	10.2487	7.5	4.32049	2.37892	-7.06267e-07
22.6823	10.2701	7.5	4.32367	2.37976	-6.90256e-07
22.6973	10.2912	7.5	4.32709	2.38064	-6.74346e-07
22.7123	10.3122	7.5	4.33074	2.38156	-6.58545e-07
22.7273	10.3328	7.5	4.33463	2.38251	-6.42862e-07
22.7423	10.3532	7.5	4.33875	2.38351	-6.27302e-07
22.7573	10.3732	7.5	4.3431	2.38454	-6.11872e-07
22.7723	10.393	7.5	4.34768	2.38561	-5.96578e-07
22.7873	10.4124	7.5	4.35249	2.38671	-5.81426e-07
22.8023	10.4315	7.5	4.35753	2.38785	-5.66422e-07
22.8173	10.4503	7.5	4.36278	2.38902	-5.51572e-07
22.8323	10.4687	7.5	4.36826	2.39023	-5.36879e-07
22.8473	10.4866	7.5	4.37396	2.39147	-5.22348e-07
22.8623	10.5042	7.5	4.37988	2.39274	-5.07985e-07
22.8773	10.5214	7.5	4.38601	2.39405	-4.93794e-07
22.8923	10.5381	7.5	4.39236	2.39538	-4.79777e-07
22.9073	10.5544	7.5	4.39891	2.39675	-4.65939e-07
22.9223	10.5703	7.5	4.40567	2.39815	-4.52282e-07
22.9373	10.5857	7.5	4.41264	2.39957	-4.38811e-07
22.9523	10.6006	7.5	4.41981	2.40103	-4.25528e-07
22.9673	10.615	7.5	4.42717	2.40251	-4.12436e-07
22.9823	10.6289	7.5	4.43474	2.40402	-3.99536e-07
22.9973	10.6423	7.5	4.4425	2.40556	-3.86831e-07
23.0123	10.6552	7.5	4.45045	2.40712	-3.74324e-07
23.0273	10.6676	7.5	4.45858	2.40871	-3.62015e-07
23.0423	10.6794	7.5	4.4669	2.41032	-3.49906e-07
23.0573	10.6906	7.5	4.47541	2.41195	-3.37999e-07
23.0723	10.7013	7.5	4.48409	2.41361	-3.26295e-07
23.0873	10.7115	7.5	4.49294	2.41529	-3.14794e-07
23.1023	10.721	7.5	4.50197	2.41699	-3.03498e-07
23.1173	10.73	7.5	4.51117	2.41871	-2.92407e-07
23.1323	10.7384	7.5	4.52053	2.42046	-2.81521e-07
23.1473	10.7462	7.5	4.53005	2.42222	-2.70841e-07
23.1623	10.7534	7.5	4.53973	2.424	-2.60367e-07
23.1773	10.76	7.5	4.54957	2.42579	-2.50098e-07
23.1923	10.766	7.5	4.55955	2.42761	-2.40035e-07
23.2073	10.7713	7.5	4.56968	2.42944	-2.30177e-07
23.2223	10.776	7.5	4.57996	2.43128	-2.20524e-07
23.2373	10.7802	7.5	4.59037	2.43315	-2.11075e-07
23.2523	10.7836	7.5	4.60092	2.43502	-2.01829e-07
23.2673	10.7865	7.5	4.6116	2.43691	-1.92786e-07
23.2823	10.7887	7.5	4.62241	2.43881	-1.83944e-07
23.2973	10.7903	7.5	4.63334	2.44072	-1.75303e-07
23.3123	10.7913	7.5	4.6444	2.44264	-1.66861e-07
23.3273	10.7916	7.5	4.65556	2.44457	-1.58617e-07
23.3423	10.7913	7.5	4.66684	2.44651	-1.5057e-07
23.3573	10.7904	7.5	4.67823	2.44846	-1.42717e-07
23.3723	10.7888	7.5	4.68972	2.45042	-1.35059e-07
23.3873	10.7866	7.5	4.70131	2.45238	-1.27592e-07
23.4023	10.7838	7.5	4.71299	2.45435	-1.20315e-07
23.4173	10.7804	7.5	4.72476	2.45633	-1.13227e-07
23.4323	10.7763	7.5	4.73662	2.45831	-1.06326e-07
23.4473	10.7716	7.5	4.74856	2.46029	-9.96085e-08
23.4624	10.7663	7.5	4.76058	2.46228	-9.3074e-08
23.4774	10.7604	7.5	4.77268	2.46427	-8.67201e-08
23.4923	10.7539	7.5	4.78484	2.46626	-8.05445e-08
23.5073	10.7468	7.5	4.79706	2.46825	-7.45452e-08
23.5223	10.7391	7.5	4.80935	2.47025	-6.87199e-08
23.5373	10.7308	7.5	4.82169	2.47224	-6.30663e-08
23.5524	10.7219	7.5	4.83408	2.47423	-5.75822e-08
23.5674	10.7125	7.5	4.84652	2.47622	-5.22651e-08
23.5824	10.7024	7.5	4.859	2.4782	-4.71128e-08
23.5974	10.6919	7.5	4.87152	2.48019	-4.21227e-08
23.6124	10.6808	7.5	4.88407	2.48216	-3.72926e-08
23.6274	10.6691	7.5	4.89665	2.48414	-3.26197e-08
23.6424	10.6569	7.5	4.90926	2.4861	-2.81018e-08
23.6574	10.6442	7.5	4.92188	2.48807	-2.37362e-08
23.6724	10.631	7.5	4.93452	2.49002	-1.95205e-08
23.6874	10.6174	7.5	4.94717	2.49197	-1.5452e-08
23.7024	10.6032	7.5	4.95983	2.49391	-1.15283e-08
23.7174	10.5885	7.5	4.97249	2.49584	-7.74666e-09
23.7324	10.5734	7.5	4.98514	2.49776	-4.1046e-09
23.7474	10.5578	7.5	4.99779	2.49967	-5.99505e-10
23.7624	10.5418	7.5	5.01042	2.50157	2.77123e-09
23.7774	10.5254	7.5	5.02304	2.50345	6.01021e-09
23.7924	10.5085	7.5	5.03564	2.50533	9.12002e-09
23.8074	10.4913	7.5	5.04821	2.50719	1.21033e-08
23.8224	10.4737	7.5	5.06075	2.50904	1.49625e-08
23.8374	10.4557	7.5	5.07326	2.51088	1.77004e-08
23.8524	10.4374	7.5	5.08573	2.5127	2.03195e-08
23.8674	10.4187	7.5	5.09816	2.5145	2.28224e-08
23.8824	10.3997	7.5	5.11054	2.51629	2.52116e-08
23.8974	10.3804	7.5	5.12286	2.51806	2.74898e-08
23.9124	10.3608	7.5	5.13513	2.51982	2.96593e-08
23.9274	10.3409	7.5	5.14734	2.52156	3.17228e-08
23.9424	10.3208	7.5	5.15949	2.52328	3.36828e-08
23.9574	10.3004	7.5	5.17157	2.52498	3.55417e-08
23.9724	10.2798	7.5	5.18357	2.52667	3.73021e-08
23.9874	10.259	7.5	5.19549	2.52833	3.89664e-08
24.0024	10.2379	7.5	5.20734	2.52997	4.0537e-08
24.0174	10.2168	7.5	5.21909	2.5316	4.20163e-08
24.0324	10.1954	7.5	5.23076	2.5332	4.34067e-08
24.0474	10.1739	7.5	5.24234	2.53478	4.47106e-08
24.0624	10.1523	7.5	5.25381	2.53634	4.59304e-08
24.0774	10.1306	7.5	5.26519	2.53787	4.70683e-08
24.0924	10.1088	7.5	5.27645	2.53939	4.81266e-08
24.1074	10.0869	7.5	5.28761	2.54088	4.91076e-08
24.1224	10.0649	7.5	5.29865	2.54234	5.00136e-08
24.1374	10.0429	7.5	5.30958	2.54379	5.08467e-08
24.1524	10.0209	7.5	5.32039	2.54521	5.16091e-08
24.1674	9.9989	7.5	5.33107	2.5466	5.23029e-08
24.1824	9.9769	7.5	5.34162	2.54797	5.29304e-08
24.1974	9.95494	7.5	5.35204	2.54931	5.34935e-08
24.2124	9.93303	7.5	5.36232	2.55063	5.39943e-08
24.2274	9.91118	7.5	5.37246	2.55192	5.44349e-08
24.2424	9.88942	7.5	5.38246	2.55318	5.48172e-08
24.2574	9.86776	7.5	5.39232	2.55442	5.51432e-08
24.2724	9.84622	7.5	5.40202	2.55563	5.54149e-08
24.2874	9.82481	7.5	5.41157	2.55681	5.56341e-08
24.3024	9.80356	7.5	5.42097	2.55797	5.58027e-08
24.3174	9.78248	7.5	5.4302	2.55909	5.59225e-08
24.3324	9.76159	7.5	5.43928	2.56019	5.59953e-08
24.3474	9.7409	7.5	5.44818	2.56126	5.60229e-08
24.3624	9.72043	7.5	5.45692	2.5623	5.60071e-08
24.3774	9.70019	7.5	5.46549	2.56331	5.59495e-08
24.3924	9.68021	7.5	5.47388	2.5643	5.58517e-08
24.4074	9.6605	7.5	5.4821	2.56525	5.57155e-08
24.4224	9.64107	7.5	5.49013	2.56618	5.55424e-08
24.4374	9.62194	7.5	5.49799	2.56707	5.5334e-08
24.4524	9.60313	7.5	5.50565	2.56794	5.50918e-08
24.4674	9.58464	7.5	5.51313	2.56877	5.48174e-08
24.4825	9.5665	7.5	5.52042	2.56958	5.45121e-08
24.4975	9.54871	7.5	5.52752	2.57035	5.41774e-08
24.5125	9.5313	7.5	5.53442	2.5711	5.38147e-08
24.5275	9.51427	7.5	5.54112	2.57181	5.34255e-08
24.5424	9.49765	7.5	5.54763	2.5725	5.30109e-08
24.5575	9.48143	7.5	5.55393	2.57315	5.25724e-08
24.5725	9.46564	7.5	5.56003	2.57377	5.21112e-08
24.5875	9.45029	7.5	5.56592	2.57436	5.16285e-08
24.6025	9.43538	7.5	5.57161	2.57492	5.11256e-08
24.6175	9.42094	7.5	5.57708	2.57546	5.06036e-08
24.6325	9.40697	7.5	5.58235	2.57596	5.00637e-08
24.6475	9.39348	7.5	5.5874	2.57642	4.95069e-08
24.6625	9.38049	7.5	5.59224	2.57686	4.89344e-08
24.6775	9.368	7.5	5.59686	2.57727	4.83473e-08
24.6925	9.35602	7.5	5.60127	2.57765	4.77465e-08
24.7075	9.34457	7.5	5.60546	2.57799	4.71331e-08
24.7225	9.33364	7.5	5.60942	2.57831	4.65079e-08
24.7375	9.32326	7.5	5.61317	2.5786	4.58721e-08
24.7525	9.31342	7.5	5.6167	2.57885	4.52264e-08
24.7675	9.30414	7.5	5.62	2.57907	4.45718e-08
24.7825	9.29543	7.5	5.62307	2.57927	4.39091e-08
24.7975	9.28728	7.5	5.62593	2.57943	4.32391e-08
24.8125	9.2797	7.5	5.62855	2.57957	4.25626e-08
24.8275	9.27271	7.5	5.63095	2.57967	4.18805e-08
24.8425	9.2663	7.5	5.63313	2.57975	4.11935e-08
24.8575	9.26048	7.5	5.63507	2.57979	4.05022e-08
24.8725	9.25526	7.5	5.63679	2.57981	3.98074e-08
24.8875	9.25064	7.5	5.63828	2.57979	3.91098e-08
24.9025	9.24662	7.5	5.63954	2.57975	3.841e-08
24.9175	9.2432	7.5	5.64057	2.57968	3.77087e-08
24.9325	9.24039	7.5	5.64137	2.57958	3.70064e-08
24.9475	9.2382	7.5	5.64195	2.57945	3.63038e-08
24.9625	9.23661	7.5	5.64229	2.57929	3.56013e-08
24.9775	9.23563	7.5	5.64241	2.57911	3.48996e-08
24.9925	9.23526	7.5	5.64229	2.5789	3.41991e-08
25.0075	9.23551	7.5	5.64195	2.57866	3.35003e-08
25.0225	9.23637	7.5	5.64138	2.57839	3.28038e-08
25.0375	9.23783	7.5	5.64059	2.57809	3.21099e-08
25.0525	9.23991	7.5	5.63956	2.57777	3.14191e-08
25.0675	9.24259	7.5	5.63831	2.57743	3.07318e-08
25.0825	9.24588	7.5	5.63684	2.57705	3.00484e-08
25.0975	9.24977	7.5	5.63513	2.57665	2.93693e-08
25.1125	9.25425	7.5	5.63321	2.57623	2.86949e-08
25.1275	9.25933	7.5	5.63106	2.57578	2.80254e-08
25.1425	9.26499	7.5	5.62869	2.5753	2.73612e-08
25.1575	9.27125	7.5	5.6261	2.5748	2.67026e-08
25.1725	9.27807	7.5	5.62329	2.57428	2.605e-08
25.1875	9.28548	7.5	5.62025	2.57373	2.54034e-08
25.2025	9.29345	7.5	5.61701	2.57315	2.47634e-08
25.2175	9.30197	7.5	5.61354	2.57256	2.413e-08
25.2325	9.31105	7.5	5.60986	2.57194	2.35034e-08
25.2475	9.32068	7.5	5.60597	2.5713	2.2884e-08
25.2625	9.33084	7.5	5.60187	2.57064	2.2272e-08
25.2775	9.34154	7.5	5.59756	2.56995	2.16674e-08
25.2925	9.35275	7.5	5.59303	2.56925	2.10704e-08
25.3075	9.36447	7.5	5.58831	2.56852	2.04814e-08
25.3225	9.37669	7.5	5.58338	2.56777	1.99002e-08
25.3375	9.3894	7.5	5.57824	2.56701	1.93272e-08
25.3525	9.40259	7.5	5.57291	2.56622	1.87625e-08
25.3675	9.41625	7.5	5.56738	2.56541	1.82061e-08
25.3825	9.43037	7.5	5.56165	2.56459	1.76581e-08
25.3975	9.44494	7.5	5.55573	2.56374	1.71187e-08
25.4125	9.45994	7.5	5.54962	2.56288	1.65879e-08
25.4275	9.47536	7.5	5.54331	2.562	1.60658e-08
25.4425	9.49119	7.5	5.53683	2.5611	1.55524e-08
25.4576	9.50742	7.5	5.53015	2.56019	1.50478e-08
25.4725	9.52403	7.5	5.5233	2.55926	1.45521e-08
25.4875	9.54101	7.5	5.51627	2.55831	1.40653e-08
25.5025	9.55834	7.5	5.50906	2.55735	1.35873e-08
25.5175	9.57602	7.5	5.50168	2.55637	1.31183e-08
25.5326	9.59403	7.5	5.49413	2.55538	1.26582e-08
25.5476	9.61234	7.5	5.48641	2.55438	1.2207e-08
25.5626	9.63096	7.5	5.47852	2.55336	1.17648e-08
25.5776	9.64986	7.5	5.47048	2.55233	1.13315e-08
25.5926	9.66903	7.5	5.46227	2.55128	1.0907e-08
25.6076	9.68844	7.5	5.45391	2.55022	1.04915e-08
25.6226	9.7081	7.5	5.4454	2.54916	1.00847e-08
25.6376	9.72797	7.5	5.43674	2.54808	9.68682e-09
25.6526	9.74805	7.5	5.42793	2.54698	9.29765e-09
25.6676	9.76832	7.5	5.41898	2.54588	8.91719e-09
25.6826	9.78876	7.5	5.40989	2.54477	8.54539e-09
25.6976	9.80935	7.5	5.40066	2.54365	8.18219e-09
25.7126	9.83009	7.5	5.39131	2.54252	7.82753e-09
25.7276	9.85094	7.5	5.38182	2.54138	7.48134e-09
25.7426	9.87191	7.5	5.37221	2.54024	7.14355e-09
25.7576	9.89295	7.5	5.36247	2.53908	6.81409e-09
25.7726	9.91408	7.5	5.35262	2.53792	6.49288e-09
25.7876	9.93525	7.5	5.34265	2.53675	6.17984e-09
25.8026	9.95647	7.5	5.33257	2.53558	5.87489e-09
25.8176	9.9777	7.5	5.32239	2.5344	5.57792e-09
25.8326	9.99894	7.5	5.3121	2.53322	5.28887e-09
25.8476	10.0202	7.5	5.30171	2.53203	5.00763e-09
25.8626	10.0414	7.5	5.29122	2.53083	4.7341e-09
25.8776	10.0625	7.5	5.28065	2.52964	4.4682e-09
25.8926	10.0836	7.5	5.26998	2.52844	4.20981e-09
25.9076	10.1046	7.5	5.25923	2.52723	3.95884e-09
25.9226	10.1255	7.5	5.2484	2.52603	3.71518e-09
25.9376	10.1463	7.5	5.23749	2.52482	3.47873e-09
25.9526	10.1669	7.5	5.22652	2.52361	3.24938e-09
25.9676	10.1875	7.5	5.21547	2.5224	3.02702e-09
25.9826	10.2078	7.5	5.20436	2.52119	2.81155e-09
25.9976	10.228	7.5	5.19318	2.51998	2.60285e-09
26.0126	10.2479	7.5	5.18196	2.51877	2.4008e-09
26.0276	10.2677	7.5	5.17067	2.51756	2.20531e-09
26.0426	10.2872	7.5	5.15935	2.51635	2.01624e-09
26.0576	10.3065	7.5	5.14797	2.51514	1.8335e-09
26.0726	10.3256	7.5	5.13656	2.51394	1.65697e-09
26.0876	10.3443	7.5	5.12511	2.51274	1.48653e-09
26.1026	10.3628	7.5	5.11363	2.51154	1.32206e-09
26.1176	10.381	7.5	5.10212	2.51034	1.16346e-09
26.1326	10.3988	7.5	5.09059	2.50915	1.0106e-09
26.1476	10.4163	7.5	5.07904	2.50796	8.63381e-10
26.1626	10.4335	7.5	5.06747	2.50678	7.21675e-10
26.1776	10.4503	7.5	5.05589	2.5056	5.85372e-10
26.1926	10.4668	7.5	5.0443	2.50443	4.54358e-10
26.2076	10.4829	7.5	5.03272	2.50326	3.28519e-10
26.2226	10.4985	7.5	5.02113	2.5021	2.07742e-10
26.2376	10.5138	7.5	5.00955	2.50095	9.19129e-11
26.2526	10.5286	7.5	4.99798	2.4998	-1.90794e-11
26.2676	10.543	7.5	4.98642	2.49866	-1.25347e-10
26.2826	10.557	7.5	4.97488	2.49753	-2.27e-10
26.2976	10.5705	7.5	4.96336	2.4964	-3.24149e-10
26.3126	10.5835	7.5	4.95187	2.49529	-4.16902e-10
26.3276	10.5961	7.5	4.9404	2.49418	-5.05369e-10
26.3426	10.6082	7.5	4.92897	2.49309	-5.89656e-10
26.3576	10.6197	7.5	4.91758	2.492	-6.6987e-10
26.3726	10.6308	7.5	4.90623	2.49092	-7.46115e-10
26.3876	10.6414	7.5	4.89493	2.48985	-8.18496e-10
26.4026	10.6515	7.5	4.88368	2.4888	-8.87116e-10
26.4176	10.661	7.5	4.87248	2.48775	-9.52076e-10
26.4326	10.67	7.5	4.86134	2.48672	-1.01348e-09
26.4476	10.6784	7.5	4.85026	2.48569	-1.07142e-09
26.4627	10.6863	7.5	4.83925	2.48468	-1.126e-09
26.4777	10.6936	7.5	4.8283	2.48368	-1.17731e-09
26.4927	10.7004	7.5	4.81743	2.4827	-1.22546e-09
26.5077	10.7066	7.5	4.80664	2.48172	-1.27053e-09
26.5226	10.7123	7.5	4.79593	2.48076	-1.31261e-09
26.5376	10.7174	7.5	4.7853	2.47981	-1.35181e-09
26.5527	10.7219	7.5	4.77476	2.47888	-1.3882e-09
26.5677	10.7258	7.5	4.76432	2.47796	-1.42188e-09
26.5827	10.7291	7.5	4.75397	2.47705	-1.45293e-09
26.5977	10.7319	7.5	4.74371	2.47616	-1.48144e-09
26.6127	10.734	7.5	4.73356	2.47528	-1.50749e-09
26.6277	10.7356	7.5	4.72352	2.47442	-1.53117e-09
26.6427	10.7366	7.5	4.71359	2.47357	-1.55255e-09
26.6577	10.737	7.5	4.70377	2.47274	-1.57172e-09
26.6727	10.7368	7.5	4.69407	2.47192	-1.58876e-09
26.6877	10.736	7.5	4.68448	2.47112	-1.60373e-09
26.7027	10.7346	7.5	4.67502	2.47033	-1.61672e-09
26.7177	10.7327	7.5	4.66569	2.46956	-1.6278e-09
26.7327	10.7301	7.5	4.65648	2.46881	-1.63704e-09
26.7477	10.727	7.5	4.64741	2.46807	-1.64451e-09
26.7627	10.7233	7.5	4.63847	2.46735	-1.65029e-09
26.7777	10.719	7.5	4.62968	2.46665	-1.65443e-09
26.7927	10.7142	7.5	4.62102	2.46596	-1.657e-09
26.8077	10.7088	7.5	4.61251	2.46529	-1.65808e-09
26.8227	10.7028	7.5	4.60415	2.46463	-1.65771e-09
26.8377	10.6962	7.5	4.59594	2.464	-1.65598e-09
26.8527	10.6891	7.5	4.58788	2.46338	-1.65292e-09
26.8677	10.6815	7.5	4.57997	2.46278	-1.64861e-09
26.8827	10.6733	7.5	4.57223	2.46219	-1.6431e-09
26.8977	10.6646	7.5	4.56464	2.46163	-1.63644e-09
26.9127	10.6554	7.5	4.55722	2.46108	-1.6287e-09
26.9277	10.6456	7.5	4.54997	2.46055	-1.61992e-09
26.9427	10.6354	7.5	4.54288	2.46003	-1.61016e-09
26.9577	10.6246	7.5	4.53596	2.45954	-1.59946e-09
26.9727	10.6134	7.5	4.52922	2.45906	-1.58788e-09
26.9877	10.6016	7.5	4.52265	2.4586	-1.57546e-09
27.0027	10.5894	7.5	4.51626	2.45816	-1.56225e-09
27.0177	10.5767	7.5	4.51005	2.45774	-1.5483e-09
27.0327	10.5636	7.5	4.50403	2.45734	-1.53364e-09
27.0477	10.55	7.5	4.49818	2.45695	-1.51833e-09
27.0627	10.536	7.5	4.49252	2.45659	-1.50239e-09
27.0777	10.5216	7.5	4.48705	2.45624	-1.48588e-09
27.0927	10.5068	7.5	4.48176	2.45591	-1.46883e-09
27.1077	10.4916	7.5	4.47667	2.4556	-1.45128e-09
27.1227	10.476	7.5	4.47177	2.4553	-1.43327e-09
27.1377	10.46	7.5	4.46706	2.45503	-1.41482e-09
27.1527	10.4437	7.5	4.46254	2.45477	-1.39598e-09
27.1677	10.427	7.5	4.45823	2.45453	-1.37678e-09
27.1827	10.41	7.5	4.45411	2.45431	-1.35725e-09
27.1977	10.3927	7.5	4.45019	2.45411	-1.33742e-09
27.2127	10.3751	7.5	4.44647	2.45392	-1.31732e-09
27.2277	10.3572	7.5	4.44295	2.45376	-1.29698e-09
27.2427	10.339	7.5	4.43963	2.45361	-1.27643e-09
27.2577	10.3206	7.5	4.43652	2.45348	-1.25569e-09
27.2727	10.3019	7.5	4.43361	2.45337	-1.23478e-09
27.2877	10.283	7.5	4.43091	2.45327	-1.21375e-09
27.3027	10.2638	7.5	4.42841	2.4532	-1.1926e-09
27.3177	10.2445	7.5	4.42612	2.45314	-1.17136e-09
27.3327	10.225	7.5	4.42403	2.4531	-1.15006e-09
27.3477	10.2053	7.5	4.42215	2.45307	-1.12871e-09
27.3627	10.1855	7.5	4.42048	2.45307	-1.10733e-09
27.3777	10.1656	7.5	4.41902	2.45308	-1.08595e-09
27.3927	10.1455	7.5	4.41777	2.45311	-1.06457e-09
27.4077	10.1253	7.5	4.41672	2.45315	-1.04323e-09
27.4227	10.1051	7.5	4.41589	2.45322	-1.02194e-09
27.4377	10.0847	7.5	4.41526	2.45329	-1.00071e-09
27.4528	10.0644	7.5	4.41484	2.45339	-9.79558e-10
27.4677	10.044	7.5	4.41463	2.4535	-9.58499e-10
27.4827	10.0235	7.5	4.41463	2.45363	-9.37548e-10
27.4977	10.0031	7.5	4.41484	2.45377	-9.16717e-10
27.5128	9.98263	7.5	4.41525	2.45394	-8.96019e-10
27.5278	9.96223	7.5	4.41587	2.45411	-8.75467e-10
27.5428	9.94187	7.5	4.4167	2.4543	-8.55071e-10
27.5578	9.92157	7.5	4.41774	2.45451	-8.34842e-10
27.5728	9.90135	7.5	4.41898	2.45473	-8.14791e-10
27.5878	9.88123	7.5	4.42043	2.45497	-7.94926e-10
27.6028	9.86121	7.5	4.42208	2.45523	-7.75257e-10
27.6178	9.84131	7.5	4.42394	2.45549	-7.55792e-10
27.6328	9.82156	7.5	4.42599	2.45578	-7.3654e-10
27.6478	9.80197	7.5	4.42825	2.45607	-7.17506e-10
27.6628	9.78254	7.5	4.43072	2.45638	-6.98699e-10
27.6778	9.76331	7.5	4.43338	2.45671	-6.80124e-10
27.6928	9.74427	7.5	4.43624	2.45705	-6.61787e-10
27.7078	9.72546	7.5	4.43929	2.4574	-6.43694e-10
27.7228	9.70688	7.5	4.44254	2.45776	-6.25849e-10
27.7378	9.68855	7.5	4.44599	2.45814	-6.08257e-10
27.7528	9.67047	7.5	4.44963	2.45853	-5.90923e-10
27.7678	9.65268	7.5	4.45346	2.45894	-5.73849e-10
27.7828	9.63517	7.5	4.45748	2.45935	-5.5704e-10
27.7978	9.61797	7.5	4.46169	2.45978	-5.40498e-10
27.8128	9.60109	7.5	4.46609	2.46022	-5.24225e-10
27.8278	9.58454	7.5	4.47067	2.46067	-5.08224e-10
27.8428	9.56833	7.5	4.47543	2.46113	-4.92497e-10
27.8578	9.55248	7.5	4.48038	2.46161	-4.77046e-10
27.8728	9.537	7.5	4.4855	2.46209	-4.61871e-10
27.8878	9.5219	7.5	4.49081	2.46259	-4.46973e-10
27.9028	9.50719	7.5	4.49628	2.4631	-4.32354e-10
27.9178	9.49289	7.5	4.50193	2.46361	-4.18014e-10
27.9328	9.479	7.5	4.50775	2.46414	-4.03952e-10
27.9478	9.46554	7.5	4.51374	2.46467	-3.9017e-10
27.9628	9.45252	7.5	4.51989	2.46522	-3.76665e-10
27.9778	9.43994	7.5	4.52621	2.46577	-3.63439e-10
27.9928	9.42782	7.5	4.53268	2.46634	-3.50489e-10
28.0078	9.41617	7.5	4.53932	2.46691	-3.37816e-10
28.0228	9.40499	7.5	4.54611	2.46749	-3.25417e-10
28.0378	9.3943	7.5	4.55306	2.46808	-3.13292e-10
28.0528	9.38409	7.5	4.56016	2.46867	-3.01439e-10
28.0678	9.37439	7.5	4.5674	2.46927	-2.89857e-10
28.0828	9.3652	7.5	4.57479	2.46988	-2.78542e-10
28.0978	9.35652	7.5	4.58232	2.4705	-2.67494e-10
28.1128	9.34836	7.5	4.59	2.47113	-2.5671e-10
28.1278	9.34072	7.5	4.5978	2.47176	-2.46188e-10
28.1428	9.33362	7.5	4.60575	2.47239	-2.35925e-10
28.1578	9.32706	7.5	4.61382	2.47303	-2.2592e-10
28.1728	9.32104	7.5	4.62202	2.47368	-2.16168e-10
28.1878	9.31557	7.5	4.63035	2.47433	-2.06667e-10
28.2028	9.31065	7.5	4.6388	2.47499	-1.97415e-10
28.2178	9.30628	7.5	4.64736	2.47565	-1.88409e-10
28.2328	9.30247	7.5	4.65604	2.47632	-1.79645e-10
28.2478	9.29922	7.5	4.66484	2.47699	-1.7112e-10
28.2628	9.29654	7.5	4.67374	2.47767	-1.62832e-10
28.2778	9.29442	7.5	4.68274	2.47834	-1.54776e-10
28.2928	9.29286	7.5	4.69185	2.47903	-1.4695e-10
28.3078	9.29187	7.5	4.70106	2.47971	-1.3935e-10
28.3228	9.29145	7.5	4.71036	2.4804	-1.31972e-10
28.3378	9.2916	7.5	4.71976	2.48109	-1.24814e-10
28.3528	9.29231	7.5	4.72924	2.48178	-1.17872e-10
28.3678	9.29359	7.5	4.73881	2.48247	-1.11141e-10
28.3828	9.29543	7.5	4.74846	2.48317	-1.04619e-10
28.3978	9.29783	7.5	4.75819	2.48387	-9.83024e-11
28.4128	9.30079	7.5	4.76799	2.48456	-9.21868e-11
28.4278	9.30431	7.5	4.77786	2.48526	-8.62688e-11
28.4428	9.30838	7.5	4.7878	2.48596	-8.05448e-11
28.4579	9.31301	7.5	4.79781	2.48666	-7.50111e-11
28.4729	9.31818	7.5	4.80787	2.48736	-6.96641e-11
28.4879	9.32389	7.5	4.81799	2.48806	-6.45001e-11
28.5028	9.33013	7.5	4.82816	2.48876	-5.95153e-11
28.5178	9.33691	7.5	4.83838	2.48946	-5.47062e-11
28.5328	9.34421	7.5	4.84865	2.49016	-5.00691e-11
28.5479	9.35204	7.5	4.85895	2.49086	-4.56002e-11
28.5629	9.36037	7.5	4.8693	2.49155	-4.1296e-11
28.5779	9.36921	7.5	4.87968	2.49224	-3.71529e-11
28.5929	9.37855	7.5	4.89009	2.49294	-3.31672e-11
28.6079	9.38838	7.5	4.90052	2.49362	-2.93354e-11
28.6229	9.39868	7.5	4.91098	2.49431	-2.56539e-11
28.6379	9.40947	7.5	4.92146	2.495	-2.21192e-11
28.6529	9.42071	7.5	4.93195	2.49568	-1.87277e-11
28.6679	9.43242	7.5	4.94245	2.49635	-1.5476e-11
28.6829	9.44456	7.5	4.95297	2.49703	-1.23606e-11
28.6979	9.45714	7.5	4.96348	2.4977	-9.37814e-12
28.7129	9.47015	7.5	4.974	2.49837	-6.52523e-12
28.7279	9.48357	7.5	4.98451	2.49903	-3.79852e-12
28.7429	9.4974	7.5	4.99501	2.49969	-1.19471e-12
28.7579	9.51161	7.5	5.00551	2.50034	1.28948e-12
28.7729	9.52621	7.5	5.01599	2.50099	3.65727e-12
28.7879	9.54117	7.5	5.02645	2.50164	5.91185e-12
28.8029	9.55649	7.5	5.03688	2.50228	8.05637e-12
28.8179	9.57215	7.5	5.0473	2.50291	1.00939e-11
28.8329	9.58814	7.5	5.05768	2.50354	1.20276e-11
28.8479	9.60446	7.5	5.06803	2.50416	1.38603e-11
28.8629	9.62107	7.5	5.07834	2.50478	1.55951e-11
28.8779	9.63797	7.5	5.08861	2.50539	1.72349e-11
28.8929	9.65516	7.5	5.09884	2.506	1.87826e-11
28.9079	9.6726	7.5	5.10902	2.50659	2.0241e-11
28.9229	9.6903	7.5	5.11915	2.50719	2.16129e-11
28.9379	9.70822	7.5	5.12922	2.50777	2.2901e-11
28.9529	9.72637	7.5	5.13924	2.50835	2.41079e-11
28.9679	9.74473	7.5	5.14919	2.50892	2.52365e-11
28.9829	9.76327	7.5	5.15908	2.50948	2.62891e-11
28.9979	9.78199	7.5	5.1689	2.51004	2.72684e-11
29.0129	9.80087	7.5	5.17865	2.51059	2.81768e-11
29.0279	9.81989	7.5	5.18832	2.51113	2.90169e-11
29.0429	9.83905	7.5	5.19791	2.51166	2.97909e-11
29.0579	9.85832	7.5	5.20742	2.51218	3.05013e-11
29.0729	9.87768	7.5	5.21685	2.5127	3.11502e-11
29.0879	9.89714	7.5	5.22619	2.51321	3.17401e-11
29.1029	9.91665	7.5	5.23543	2.51371	3.2273e-11
29.1179	9.93623	7.5	5.24458	2.5142	3.27511e-11
29.1329	9.95583	7.5	5.25363	2.51468	3.31765e-11
29.1479	9.97546	7.5	5.26258	2.51516	3.35513e-11
29.1629	9.99509	7.5	5.27142	2.51562	3.38774e-11
29.1779	10.0147	7.5	5.28016	2.51608	3.41569e-11
29.1929	10.0343	7.5	5.28879	2.51652	3.43916e-11
29.2079	10.0539	7.5	5.2973	2.51696	3.45834e-11
29.2229	10.0734	7.5	5.3057	2.51739	3.47341e-11
29.2379	10.0928	7.5	5.31397	2.51781	3.48455e-11
29.2529	10.1121	7.5	5.32213	2.51821	3.49193e-11
29.2679	10.1313	7.5	5.33016	2.51861	3.49572e-11
29.2829	10.1504	7.5	5.33806	2.519	3.49608e-11
29.2979	10.1694	7.5	5.34584	2.51938	3.49318e-11
29.3129	10.1883	7.5	5.35348	2.51975	3.48716e-11
29.3279	10.2069	7.5	5.36098	2.52011	3.47818e-11
29.3429	10.2254	7.5	5.36835	2.52046	3.46639e-11
29.3579	10.2437	7.5	5.37558	2.5208	3.45193e-11
29.3729	10.2618	7.5	5.38266	2.52113	3.43492e-11
29.3879	10.2796	7.5	5.3896	2.52145	3.41552e-11
29.4029	10.2972	7.5	5.39639	2.52176	3.39385e-11
29.4179	10.3146	7.5	5.40303	2.52206	3.37004e-11
29.4329	10.3317	7.5	5.40952	2.52235	3.3442e-11
29.4479	10.3485	7.5	5.41586	2.52263	3.31646e-11
29.4629	10.3651	7.5	5.42204	2.5229	3.28694e-11
29.4779	10.3813	7.5	5.42807	2.52315	3.25573e-11
29.493	10.3972	7.5	5.43393	2.5234	3.22296e-11
29.508	10.4128	7.5	5.43963	2.52364	3.18873e-11
29.523	10.428	7.5	5.44517	2.52387	3.15313e-11
29.5379	10.4429	7.5	5.45054	2.52408	3.11626e-11
29.553	10.4574	7.5	5.45575	2.52429	3.07822e-11
29.568	10.4716	7.5	5.46078	2.52448	3.0391e-11
29.583	10.4853	7.5	5.46565	2.52467	2.99899e-11
29.598	10.4987	7.5	5.47034	2.52484	2.95797e-11
29.613	10.5116	7.5	5.47486	2.52501	2.91611e-11
29.628	10.5242	7.5	5.47921	2.52516	2.87351e-11
29.643	10.5363	7.5	5.48338	2.5253	2.83023e-11
29.658	10.5479	7.5	5.48737	2.52544	2.78635e-11
29.673	10.5591	7.5	5.49119	2.52556	2.74193e-11
29.688	10.5699	7.5	5.49482	2.52567	2.69705e-11
29.703	10.5802	7.5	5.49828	2.52577	2.65177e-11
29.718	10.59	7.5	5.50155	2.52586	2.60614e-11
29.733	10.5994	7.5	5.50464	2.52595	2.56024e-11
29.748	10.6082	7.5	5.50755	2.52602	2.51411e-11
29.763	10.6166	7.5	5.51027	2.52608	2.46781e-11
29.778	10.6244	7.5	5.51281	2.52613	2.42139e-11
29.793	10.6318	7.5	5.51516	2.52617	2.3749e-11
29.808	10.6387	7.5	5.51733	2.5262	2.32839e-11
29.823	10.645	7.5	5.5193	2.52622	2.2819e-11
29.838	10.6508	7.5	5.5211	2.52624	2.23547e-11
29.853	10.6561	7.5	5.5227	2.52624	2.18915e-11
29.868	10.6608	7.5	5.52412	2.52623	2.14298e-11
29.883	10.6651	7.5	5.52534	2.52621	2.09699e-11
29.898	10.6688	7.5	5.52638	2.52618	2.05121e-11
29.913	10.6719	7.5	5.52723	2.52615	2.00568e-11
29.928	10.6745	7.5	5.52789	2.5261	1.96044e-11
29.943	10.6766	7.5	5.52837	2.52605	1.9155e-11
[truncated: 8,003 more rows]

## Sheet: g
exp	exp	fit	fit		exp	exp	fit	fit		exp	exp	fit	fit
0.02	1	0.02	0.97505		0.02	1	0.02	0.88579		0.02	1	0.02	0.94097
0.42	0.72927	0.03962	0.97004		5.02	0.80031	0.26525	0.88338		1.02	0.68772	0.06905	0.93497
0.82	0.81077	0.05924	0.96505		10.02	0.74371	0.51049	0.88097		2.02	0.8619	0.1181	0.929
1.22	0.8859	0.07886	0.9601		15.02	0.86399	0.75574	0.87857		3.02	0.62281	0.16715	0.92308
1.62	0.44507	0.09848	0.95516		20.02	0.76572	1.00098	0.87618		4.02	0.56867	0.2162	0.91719
2.02	0.75195	0.1181	0.95025		25.02	0.76887	1.24623	0.8738		5.02	0.44098	0.26525	0.91134
2.42	0.34585	0.13772	0.94537		30.02	0.52044	1.49147	0.87142		6.02	0.2995	0.31429	0.90552
2.82	0.58894	0.15734	0.94051		35.02	0.47563	1.73672	0.86905		7.02	0.39298	0.36334	0.89975
3.22	0.48689	0.17696	0.93567		40.02	0.6195	1.98196	0.86669		8.02	0.3584	0.41239	0.894
3.62	0.38909	0.19658	0.93086		45.02	0.36085	2.22721	0.86433		9.02	0.31667	0.46144	0.8883
4.02	0.33735	0.2162	0.92607		50.02	0.34591	2.47245	0.86198		10.02	0.29987	0.51049	0.88263
4.42	0.236	0.23582	0.9213		55.02	0.53223	2.7177	0.85964		11.02	0.22469	0.55954	0.877
4.82	0.19773	0.25544	0.91656		60.02	0.38758	2.96294	0.8573		12.02	0.2297	0.60859	0.8714
5.22	0.46917	0.27506	0.91185		65.02	0.27437	3.20819	0.85497		13.02	0.12882	0.65764	0.86584
5.62	0.04748	0.29467	0.90715		70.02	0.3805	3.45343	0.85264		14.02	0.15576	0.70669	0.86031
6.02	0.26364	0.31429	0.90248		75.02	0.33569	3.69868	0.85033		15.02	0.20401	0.75574	0.85482
6.42	0.17647	0.33391	0.89784		80.02	0.43396	3.94392	0.84802		16.02	0.07707	0.80478	0.84936
6.82	0.21899	0.35353	0.89322		85.02	0.48899	4.18917	0.84571		17.02	0.08672	0.85383	0.84394
7.22	0.24522	0.37315	0.88862		90.02	0.46462	4.43441	0.84342		18.02	0.02005	0.90288	0.83855
7.62	0.16867	0.39277	0.88404		95.02	0.52437	4.67966	0.84113		19.02	0.06817	0.95193	0.8332
8.02	-0.10773	0.41239	0.87949		100.02	0.24292	4.9249	0.83884		20.02	0.0584	1.00098	0.82788
8.42	-0.04748	0.42	0.87773		105.02	0.47563	5.02	0.83796		21.02	-0.00251	1.02	0.82582
8.82	-0.00213	0.43201	0.87495		110.02	0.07075	5.17015	0.83656		22.02	0.0891	1.05003	0.82259
9.22	0.04252	0.45163	0.87045		115.02	0.31525	5.4154	0.83429		23.02	0.02657	1.09908	0.81734
9.62	0.1297	0.47125	0.86596		120.02	0.40802	5.66064	0.83203		24.02	0.03747	1.14813	0.81212
10.02	0.00354	0.49087	0.8615		125.02	0.23978	5.90589	0.82977		25.02	0.0208	1.19718	0.80693
10.42	-0.11906	0.51049	0.85706		130.02	0.22642	6.15113	0.82752		26.02	-0.00915	1.24623	0.80177
10.82	0.05811	0.53011	0.85264		135.02	0.10613	6.39638	0.82527		27.02	0.05576	1.29528	0.79665
11.22	-0.03756	0.54973	0.84824		140.02	0.14623	6.64162	0.82303		28.02	-0.00113	1.34432	0.79156
11.62	0.12261	0.56935	0.84387		145.02	0.47248	6.88687	0.8208		29.02	0.00075188	1.39337	0.7865
12.02	0.12615	0.58897	0.83951		150.02	0.20755	7.13211	0.81857		30.02	0.08158	1.44242	0.78148
12.42	-0.05245	0.60859	0.83518		155.02	0.3011	7.37736	0.81635		31.02	0.09649	1.49147	0.77648
12.82	-0.06378	0.62821	0.83087		160.02	0.12107	7.6226	0.81414		32.02	0.04085	1.54052	0.77152
13.22	0.19277	0.64783	0.82658		165.02	0.16116	7.86785	0.81193		33.02	0.14035	1.58957	0.76659
13.62	-0.08363	0.66745	0.82232		170.02	0.14387	8.11309	0.80973		34.02	0.06629	1.63862	0.76169
14.02	-0.13466	0.68707	0.81807		175.02	0.05818	8.35834	0.80754		35.02	0.04073	1.68767	0.75682
14.42	0.06166	0.70669	0.81385		180.02	-0.0055	8.60358	0.80535		36.02	0.00213	1.73672	0.75198
14.82	-0.14174	0.72631	0.80965		185.02	0.22406	8.84883	0.80316		37.02	-0.0782	1.78577	0.74718
15.22	-0.01914	0.74593	0.80546		190.02	0.21148	9.09407	0.80099		38.02	-0.00865	1.83481	0.7424
15.62	0.06945	0.76555	0.8013		195.02	0.0228	9.33932	0.79882		39.02	-0.14674	1.88386	0.73765
16.02	0.07229	0.78517	0.79716		200.02	-0.03695	9.58456	0.79665		40.02	-0.08258	1.93291	0.73294
16.42	0.1786	0.80478	0.79304		205.02	-0.01572	9.82981	0.7945		41.02	0.01491	1.98196	0.72825
16.82	0.02268	0.82	0.78986		210.02	0.14465	10.02	0.79283		42.02	-0.08897	2.02	0.72463
17.22	-0.02551	0.8244	0.78895		215.02	0.16274	10.0751	0.79235		43.02	0.03922	2.03101	0.72359
17.62	0.00567	0.84402	0.78487		220.02	0.19969	10.3203	0.7902		44.02	-0.03045	2.08006	0.71896
18.02	-0.15592	0.86364	0.78081		225.02	0.09906	10.5655	0.78806		45.02	-0.02206	2.12911	0.71436
18.42	-0.03047	0.88326	0.77677		230.02	0.15409	10.8108	0.78593		46.02	-0.01817	2.17816	0.70979
18.82	-0.03544	0.90288	0.77276		235.02	0.15723	11.056	0.7838		47.02	0.06967	2.22721	0.70525
19.22	-0.02764	0.9225	0.76876		240.02	-0.14151	11.3013	0.78168		48.02	-0.14398	2.27626	0.70074
19.62	0.13466	0.94212	0.76478		245.02	0.1533	11.5465	0.77956		49.02	0.08296	2.32531	0.69626
--	--	0.96174	0.76082		--	--	11.7918	0.77746		--	--	2.37435	0.6918
--	--	0.98136	0.75689		--	--	12.037	0.77535		--	--	2.4234	0.68737
--	--	1.00098	0.75297		--	--	12.2823	0.77325		--	--	2.47245	0.68297
--	--	1.0206	0.74907		--	--	12.5275	0.77116		--	--	2.5215	0.6786
--	--	1.04022	0.74519		--	--	12.7728	0.76908		--	--	2.57055	0.67426
--	--	1.05984	0.74133		--	--	13.018	0.767		--	--	2.6196	0.66994
--	--	1.07946	0.73749		--	--	13.2632	0.76493		--	--	2.66865	0.66565
--	--	1.09908	0.73367		--	--	13.5085	0.76286		--	--	2.7177	0.66139
--	--	1.1187	0.72987		--	--	13.7537	0.7608		--	--	2.76675	0.65716
--	--	1.13832	0.72609		--	--	13.999	0.75874		--	--	2.8158	0.65295
--	--	1.15794	0.72232		--	--	14.2442	0.75669		--	--	2.86484	0.64877
--	--	1.17756	0.71858		--	--	14.4895	0.75465		--	--	2.91389	0.64461
--	--	1.19718	0.71485		--	--	14.7347	0.75261		--	--	2.96294	0.64048
--	--	1.2168	0.71115		--	--	14.98	0.75058		--	--	3.01199	0.63638
--	--	1.22	0.71054		--	--	15.02	0.75025		--	--	3.02	0.63571
--	--	1.23642	0.70746		--	--	15.2252	0.74855		--	--	3.06104	0.6323
--	--	1.25604	0.70379		--	--	15.4704	0.74653		--	--	3.11009	0.62825
--	--	1.27566	0.70014		--	--	15.7157	0.74452		--	--	3.15914	0.62422
--	--	1.29528	0.6965		--	--	15.9609	0.74251		--	--	3.20819	0.62022
--	--	1.31489	0.69289		--	--	16.2062	0.7405		--	--	3.25724	0.61625
--	--	1.33451	0.68929		--	--	16.4514	0.7385		--	--	3.30629	0.6123
--	--	1.35413	0.68571		--	--	16.6967	0.73651		--	--	3.35534	0.60837
--	--	1.37375	0.68215		--	--	16.9419	0.73453		--	--	3.40438	0.60447
--	--	1.39337	0.6786		--	--	17.1872	0.73254		--	--	3.45343	0.6006
--	--	1.41299	0.67508		--	--	17.4324	0.73057		--	--	3.50248	0.59675
--	--	1.43261	0.67157		--	--	17.6777	0.7286		--	--	3.55153	0.59292
--	--	1.45223	0.66808		--	--	17.9229	0.72664		--	--	3.60058	0.58912
--	--	1.47185	0.6646		--	--	18.1682	0.72468		--	--	3.64963	0.58534
--	--	1.49147	0.66115		--	--	18.4134	0.72272		--	--	3.69868	0.58158
--	--	1.51109	0.65771		--	--	18.6586	0.72078		--	--	3.74773	0.57785
--	--	1.53071	0.65429		--	--	18.9039	0.71884		--	--	3.79678	0.57414
--	--	1.55033	0.65088		--	--	19.1491	0.7169		--	--	3.84583	0.57046
--	--	1.56995	0.6475		--	--	19.3944	0.71497		--	--	3.89487	0.5668
--	--	1.58957	0.64413		--	--	19.6396	0.71304		--	--	3.94392	0.56316
--	--	1.60919	0.64077		--	--	19.8849	0.71112		--	--	3.99297	0.55955
--	--	1.62	0.63893		--	--	20.02	0.71007		--	--	4.02	0.55757
--	--	1.62881	0.63744		--	--	20.1301	0.70921		--	--	4.04202	0.55596
--	--	1.64843	0.63412		--	--	20.3754	0.7073		--	--	4.09107	0.55239
--	--	1.66805	0.63081		--	--	20.6206	0.7054		--	--	4.14012	0.54884
--	--	1.68767	0.62753		--	--	20.8658	0.7035		--	--	4.18917	0.54532
--	--	1.70729	0.62426		--	--	21.1111	0.70161		--	--	4.23822	0.54181
--	--	1.72691	0.621		--	--	21.3563	0.69972		--	--	4.28727	0.53833
--	--	1.74653	0.61776		--	--	21.6016	0.69784		--	--	4.33632	0.53488
--	--	1.76615	0.61454		--	--	21.8468	0.69596		--	--	4.38537	0.53144
--	--	1.78577	0.61134		--	--	22.0921	0.69409		--	--	4.43441	0.52803
--	--	1.80539	0.60815		--	--	22.3373	0.69222		--	--	4.48346	0.52463
--	--	1.82501	0.60497		--	--	22.5826	0.69036		--	--	4.53251	0.52126
--	--	1.84462	0.60182		--	--	22.8278	0.68851		--	--	4.58156	0.51791
--	--	1.86424	0.59867		--	--	23.073	0.68666		--	--	4.63061	0.51458
--	--	1.88386	0.59555		--	--	23.3183	0.68481		--	--	4.67966	0.51128
--	--	1.90348	0.59244		--	--	23.5635	0.68297		--	--	4.72871	0.50799
--	--	1.9231	0.58934		--	--	23.8088	0.68114		--	--	4.77776	0.50472
--	--	1.94272	0.58626		--	--	24.054	0.67931		--	--	4.82681	0.50148
--	--	1.96234	0.5832		--	--	24.2993	0.67749		--	--	4.87586	0.49825
--	--	1.98196	0.58015		--	--	24.5445	0.67567		--	--	4.9249	0.49505
--	--	2.00158	0.57712		--	--	24.7898	0.67386		--	--	4.97395	0.49186
--	--	2.02	0.57428		--	--	25.02	0.67216		--	--	5.02	0.48889
--	--	2.0212	0.5741		--	--	25.035	0.67205		--	--	5.023	0.4887
--	--	2.04082	0.5711		--	--	25.2803	0.67024		--	--	5.07205	0.48556
--	--	2.06044	0.56811		--	--	25.5255	0.66845		--	--	5.1211	0.48243
--	--	2.08006	0.56513		--	--	25.7707	0.66665		--	--	5.17015	0.47933
--	--	2.09968	0.56218		--	--	26.016	0.66487		--	--	5.2192	0.47624
--	--	2.1193	0.55923		--	--	26.2612	0.66308		--	--	5.26825	0.47318
--	--	2.13892	0.5563		--	--	26.5065	0.66131		--	--	5.3173	0.47013
--	--	2.15854	0.55339		--	--	26.7517	0.65953		--	--	5.36635	0.4671
--	--	2.17816	0.55049		--	--	26.997	0.65777		--	--	5.4154	0.4641
--	--	2.19778	0.5476		--	--	27.2422	0.656		--	--	5.46444	0.46111
--	--	2.2174	0.54473		--	--	27.4875	0.65425		--	--	5.51349	0.45814
--	--	2.23702	0.54188		--	--	27.7327	0.65249		--	--	5.56254	0.45519
--	--	2.25664	0.53904		--	--	27.978	0.65075		--	--	5.61159	0.45225
--	--	2.27626	0.53621		--	--	28.2232	0.649		--	--	5.66064	0.44934
--	--	2.29588	0.53339		--	--	28.4685	0.64727		--	--	5.70969	0.44644
--	--	2.3155	0.53059		--	--	28.7137	0.64553		--	--	5.75874	0.44357
--	--	2.33512	0.52781		--	--	28.9589	0.64381		--	--	5.80779	0.44071
--	--	2.35473	0.52504		--	--	29.2042	0.64208		--	--	5.85684	0.43787
--	--	2.37435	0.52228		--	--	29.4494	0.64037		--	--	5.90589	0.43504
--	--	2.39397	0.51954		--	--	29.6947	0.63865		--	--	5.95493	0.43224
--	--	2.41359	0.51681		--	--	29.9399	0.63695		--	--	6.00398	0.42945
--	--	2.42	0.51592		--	--	30.02	0.63639		--	--	6.02	0.42854
--	--	2.43321	0.51409		--	--	30.1852	0.63524		--	--	6.05303	0.42668
--	--	2.45283	0.51139		--	--	30.4304	0.63354		--	--	6.10208	0.42393
--	--	2.47245	0.5087		--	--	30.6757	0.63185		--	--	6.15113	0.42119
--	--	2.49207	0.50602		--	--	30.9209	0.63016		--	--	6.20018	0.41848
--	--	2.51169	0.50336		--	--	31.1661	0.62848		--	--	6.24923	0.41578
--	--	2.53131	0.50071		--	--	31.4114	0.6268		--	--	6.29828	0.41309
--	--	2.55093	0.49807		--	--	31.6566	0.62512		--	--	6.34733	0.41043
--	--	2.57055	0.49545		--	--	31.9019	0.62345		--	--	6.39638	0.40778
--	--	2.59017	0.49284		--	--	32.1471	0.62179		--	--	6.44543	0.40514
--	--	2.60979	0.49024		--	--	32.3924	0.62013		--	--	6.49447	0.40253
--	--	2.62941	0.48766		--	--	32.6376	0.61847		--	--	6.54352	0.39993
--	--	2.64903	0.48509		--	--	32.8829	0.61682		--	--	6.59257	0.39734
--	--	2.66865	0.48253		--	--	33.1281	0.61518		--	--	6.64162	0.39478
--	--	2.68827	0.47999		--	--	33.3734	0.61354		--	--	6.69067	0.39223
--	--	2.70789	0.47745		--	--	33.6186	0.6119		--	--	6.73972	0.38969
--	--	2.72751	0.47494		--	--	33.8638	0.61027		--	--	6.78877	0.38717
--	--	2.74713	0.47243		--	--	34.1091	0.60864		--	--	6.83782	0.38467
--	--	2.76675	0.46993		--	--	34.3543	0.60702		--	--	6.88687	0.38218
--	--	2.78637	0.46745		--	--	34.5996	0.6054		--	--	6.93592	0.37971
--	--	2.80599	0.46498		--	--	34.8448	0.60379		--	--	6.98496	0.37726
--	--	2.82	0.46323		--	--	35.02	0.60264		--	--	7.02	0.37551
--	--	2.82561	0.46253		--	--	35.0901	0.60218		--	--	7.03401	0.37482
--	--	2.84523	0.46008		--	--	35.3353	0.60057		--	--	7.08306	0.37239
--	--	2.86484	0.45765		--	--	35.5806	0.59897		--	--	7.13211	0.36998
--	--	2.88446	0.45523		--	--	35.8258	0.59738		--	--	7.18116	0.36759
--	--	2.90408	0.45282		--	--	36.071	0.59579		--	--	7.23021	0.36521
--	--	2.9237	0.45042		--	--	36.3163	0.5942		--	--	7.27926	0.36284
--	--	2.94332	0.44804		--	--	36.5615	0.59262		--	--	7.32831	0.3605
--	--	2.96294	0.44567		--	--	36.8068	0.59104		--	--	7.37736	0.35816
--	--	2.98256	0.4433		--	--	37.052	0.58947		--	--	7.42641	0.35584
--	--	3.00218	0.44096		--	--	37.2973	0.5879		--	--	7.47546	0.35354
--	--	3.0218	0.43862		--	--	37.5425	0.58634		--	--	7.5245	0.35125
--	--	3.04142	0.43629		--	--	37.7878	0.58478		--	--	7.57355	0.34897
--	--	3.06104	0.43398		--	--	38.033	0.58323		--	--	7.6226	0.34671
--	--	3.08066	0.43168		--	--	38.2783	0.58168		--	--	7.67165	0.34446
--	--	3.10028	0.42939		--	--	38.5235	0.58013		--	--	7.7207	0.34223
--	--	3.1199	0.42711		--	--	38.7687	0.57859		--	--	7.76975	0.34001
--	--	3.13952	0.42484		--	--	39.014	0.57705		--	--	7.8188	0.33781
--	--	3.15914	0.42258		--	--	39.2592	0.57552		--	--	7.86785	0.33562
--	--	3.17876	0.42034		--	--	39.5045	0.57399		--	--	7.9169	0.33344
--	--	3.19838	0.4181		--	--	39.7497	0.57247		--	--	7.96595	0.33127
--	--	3.218	0.41588		--	--	39.995	0.57095		--	--	8.01499	0.32913
--	--	3.22	0.41566		--	--	40.02	0.57079		--	--	8.02	0.32891
--	--	3.23762	0.41367		--	--	40.2402	0.56943		--	--	8.06404	0.32699
--	--	3.25724	0.41147		--	--	40.4855	0.56792		--	--	8.11309	0.32487
--	--	3.27686	0.40928		--	--	40.7307	0.56641		--	--	8.16214	0.32276
--	--	3.29648	0.4071		--	--	40.976	0.56491		--	--	8.21119	0.32066
--	--	3.3161	0.40493		--	--	41.2212	0.56341		--	--	8.26024	0.31858
--	--	3.33572	0.40278		--	--	41.4665	0.56192		--	--	8.30929	0.31651
--	--	3.35534	0.40063		--	--	41.7117	0.56043		--	--	8.35834	0.31445
--	--	3.37495	0.3985		--	--	41.9569	0.55894		--	--	8.40739	0.31241
--	--	3.39457	0.39637		--	--	42.2022	0.55746		--	--	8.45644	0.31038
--	--	3.41419	0.39426		--	--	42.4474	0.55599		--	--	8.50549	0.30836
--	--	3.43381	0.39215		--	--	42.6927	0.55451		--	--	8.55453	0.30636
--	--	3.45343	0.39006		--	--	42.9379	0.55305		--	--	8.60358	0.30437
--	--	3.47305	0.38798		--	--	43.1832	0.55158		--	--	8.65263	0.30239
--	--	3.49267	0.38591		--	--	43.4284	0.55012		--	--	8.70168	0.30042
--	--	3.51229	0.38385		--	--	43.6737	0.54866		--	--	8.75073	0.29846
--	--	3.53191	0.38179		--	--	43.9189	0.54721		--	--	8.79978	0.29652
--	--	3.55153	0.37975		--	--	44.1641	0.54577		--	--	8.84883	0.29459
--	--	3.57115	0.37772		--	--	44.4094	0.54432		--	--	8.89788	0.29267
--	--	3.59077	0.3757		--	--	44.6546	0.54288		--	--	8.94693	0.29077
--	--	3.61039	0.37369		--	--	44.8999	0.54145		--	--	8.99598	0.28887
--	--	3.62	0.37271		--	--	45.02	0.54074		--	--	9.02	0.28795
--	--	3.63001	0.37169		--	--	45.1451	0.54002		--	--	9.04503	0.28699
--	--	3.64963	0.3697		--	--	45.3904	0.53859		--	--	9.09407	0.28512
--	--	3.66925	0.36772		--	--	45.6356	0.53716		--	--	9.14312	0.28326
--	--	3.68887	0.36575		--	--	45.8809	0.53575		--	--	9.19217	0.28142
--	--	3.70849	0.36379		--	--	46.1261	0.53433		--	--	9.24122	0.27958
--	--	3.72811	0.36184		--	--	46.3713	0.53292		--	--	9.29027	0.27776
--	--	3.74773	0.3599		--	--	46.6166	0.53151		--	--	9.33932	0.27595
--	--	3.76735	0.35797		--	--	46.8618	0.53011		--	--	9.38837	0.27415
--	--	3.78697	0.35604		--	--	47.1071	0.52871		--	--	9.43742	0.27236
--	--	3.80659	0.35413		--	--	47.3523	0.52731		--	--	9.48647	0.27058
--	--	3.82621	0.35223		--	--	47.5976	0.52592		--	--	9.53552	0.26882
--	--	3.84583	0.35034		--	--	47.8428	0.52454		--	--	9.58456	0.26706
--	--	3.86545	0.34845		--	--	48.0881	0.52315		--	--	9.63361	0.26532
--	--	3.88507	0.34658		--	--	48.3333	0.52177		--	--	9.68266	0.26358
--	--	3.90468	0.34471		--	--	48.5786	0.5204		--	--	9.73171	0.26186
--	--	3.9243	0.34286		--	--	48.8238	0.51903		--	--	9.78076	0.26015
--	--	3.94392	0.34101		--	--	49.069	0.51766		--	--	9.82981	0.25845
--	--	3.96354	0.33917		--	--	49.3143	0.5163		--	--	9.87886	0.25676
--	--	3.98316	0.33735		--	--	49.5595	0.51494		--	--	9.92791	0.25508
--	--	4.00278	0.33553		--	--	49.8048	0.51358		--	--	9.97696	0.25341
--	--	4.02	0.33394		--	--	50.02	0.51239		--	--	10.02	0.25196
--	--	4.0224	0.33372		--	--	50.05	0.51223		--	--	10.026	0.25176
--	--	4.04202	0.33192		--	--	50.2953	0.51088		--	--	10.0751	0.25011
--	--	4.06164	0.33013		--	--	50.5405	0.50954		--	--	10.1241	0.24847
--	--	4.08126	0.32834		--	--	50.7858	0.50819		--	--	10.1731	0.24685
--	--	4.10088	0.32657		--	--	51.031	0.50686		--	--	10.2222	0.24523
--	--	4.1205	0.32481		--	--	51.2763	0.50553		--	--	10.2713	0.24362
--	--	4.14012	0.32305		--	--	51.5215	0.5042		--	--	10.3203	0.24203
--	--	4.15974	0.3213		--	--	51.7668	0.50287		--	--	10.3694	0.24044
--	--	4.17936	0.31956		--	--	52.012	0.50155		--	--	10.4184	0.23887
--	--	4.19898	0.31783		--	--	52.2572	0.50023		--	--	10.4674	0.2373
--	--	4.2186	0.31611		--	--	52.5025	0.49892		--	--	10.5165	0.23575
--	--	4.23822	0.3144		--	--	52.7477	0.49761		--	--	10.5655	0.2342
--	--	4.25784	0.3127		--	--	52.993	0.4963		--	--	10.6146	0.23266
--	--	4.27746	0.311		--	--	53.2382	0.495		--	--	10.6636	0.23114
--	--	4.29708	0.30932		--	--	53.4835	0.4937		--	--	10.7127	0.22962
--	--	4.3167	0.30764		--	--	53.7287	0.4924		--	--	10.7617	0.22811
--	--	4.33632	0.30597		--	--	53.974	0.49111		--	--	10.8108	0.22661
--	--	4.35594	0.30431		--	--	54.2192	0.48982		--	--	10.8598	0.22513
--	--	4.37556	0.30265		--	--	54.4644	0.48854		--	--	10.9089	0.22365
--	--	4.39518	0.30101		--	--	54.7097	0.48726		--	--	10.9579	0.22218
--	--	4.41479	0.29937		--	--	54.9549	0.48598		--	--	11.007	0.22072
--	--	4.42	0.29894		--	--	55.02	0.48564		--	--	11.02	0.22033
--	--	4.43441	0.29774		--	--	55.2002	0.48471		--	--	11.056	0.21927
--	--	4.45403	0.29612		--	--	55.4454	0.48344		--	--	11.1051	0.21782
--	--	4.47365	0.29451		--	--	55.6907	0.48217		--	--	11.1541	0.21639
--	--	4.49327	0.2929		--	--	55.9359	0.48091		--	--	11.2032	0.21497
--	--	4.51289	0.29131		--	--	56.1812	0.47965		--	--	11.2522	0.21355
--	--	4.53251	0.28972		--	--	56.4264	0.47839		--	--	11.3013	0.21215
--	--	4.55213	0.28814		--	--	56.6716	0.47714		--	--	11.3503	0.21075
--	--	4.57175	0.28657		--	--	56.9169	0.47589		--	--	11.3994	0.20936
--	--	4.59137	0.285		--	--	57.1621	0.47465		--	--	11.4484	0.20798
--	--	4.61099	0.28345		--	--	57.4074	0.47341		--	--	11.4975	0.20661
--	--	4.63061	0.2819		--	--	57.6526	0.47217		--	--	11.5465	0.20525
--	--	4.65023	0.28036		--	--	57.8979	0.47094		--	--	11.5956	0.2039
--	--	4.66985	0.27882		--	--	58.1431	0.4697		--	--	11.6446	0.20255
--	--	4.68947	0.2773		--	--	58.3884	0.46848		--	--	11.6937	0.20121
--	--	4.70909	0.27578		--	--	58.6336	0.46725		--	--	11.7427	0.19989
--	--	4.72871	0.27427		--	--	58.8789	0.46603		--	--	11.7918	0.19857
--	--	4.74833	0.27276		--	--	59.1241	0.46482		--	--	11.8408	0.19726
--	--	4.76795	0.27127		--	--	59.3693	0.4636		--	--	11.8899	0.19595
--	--	4.78757	0.26978		--	--	59.6146	0.46239		--	--	11.9389	0.19466
--	--	4.80719	0.2683		--	--	59.8598	0.46119		--	--	11.988	0.19337
--	--	4.82	0.26734		--	--	60.02	0.4604		--	--	12.02	0.19254
--	--	4.82681	0.26683		--	--	60.1051	0.45998		--	--	12.037	0.19209
--	--	4.84643	0.26536		--	--	60.3503	0.45878		--	--	12.0861	0.19082
--	--	4.86605	0.2639		--	--	60.5956	0.45759		--	--	12.1351	0.18956
--	--	4.88567	0.26245		--	--	60.8408	0.4564		--	--	12.1842	0.18831
--	--	4.90529	0.26101		--	--	61.0861	0.45521		--	--	12.2332	0.18706
--	--	4.9249	0.25957		--	--	61.3313	0.45402		--	--	12.2823	0.18582
--	--	4.94452	0.25814		--	--	61.5766	0.45284		--	--	12.3313	0.18459
--	--	4.96414	0.25672		--	--	61.8218	0.45166		--	--	12.3804	0.18337
--	--	4.98376	0.2553		--	--	62.0671	0.45048		--	--	12.4294	0.18215
--	--	5.00338	0.2539		--	--	62.3123	0.44931		--	--	12.4785	0.18095
--	--	5.023	0.25249		--	--	62.5575	0.44814		--	--	12.5275	0.17975
--	--	5.04262	0.2511		--	--	62.8028	0.44698		--	--	12.5766	0.17855
--	--	5.06224	0.24971		--	--	63.048	0.44581		--	--	12.6256	0.17737
--	--	5.08186	0.24833		--	--	63.2933	0.44465		--	--	12.6746	0.17619
--	--	5.10148	0.24696		--	--	63.5385	0.4435		--	--	12.7237	0.17502
--	--	5.1211	0.24559		--	--	63.7838	0.44235		--	--	12.7728	0.17386
--	--	5.14072	0.24423		--	--	64.029	0.4412		--	--	12.8218	0.1727
--	--	5.16034	0.24288		--	--	64.2742	0.44005		--	--	12.8709	0.17156
--	--	5.17996	0.24154		--	--	64.5195	0.43891		--	--	12.9199	0.17042
--	--	5.19958	0.2402		--	--	64.7647	0.43777		--	--	12.9689	0.16928
--	--	5.2192	0.23886		--	--	65.01	0.43663		--	--	13.018	0.16816
--	--	5.22	0.23881		--	--	65.02	0.43659		--	--	13.02	0.16811
--	--	5.23882	0.23754		--	--	65.2552	0.4355		--	--	13.0671	0.16704
--	--	5.25844	0.23622		--	--	65.5005	0.43437		--	--	13.1161	0.16592
--	--	5.27806	0.23491		--	--	65.7457	0.43324		--	--	13.1652	0.16482
--	--	5.29768	0.2336		--	--	65.991	0.43212		--	--	13.2142	0.16372
--	--	5.3173	0.2323		--	--	66.2362	0.431		--	--	13.2632	0.16263
--	--	5.33692	0.23101		--	--	66.4815	0.42988		--	--	13.3123	0.16155
--	--	5.35654	0.22972		--	--	66.7267	0.42877		--	--	13.3613	0.16047
--	--	5.37616	0.22844		--	--	66.972	0.42766		--	--	13.4104	0.1594
--	--	5.39578	0.22717		--	--	67.2172	0.42655		--	--	13.4594	0.15833
--	--	5.4154	0.2259		--	--	67.4624	0.42545		--	--	13.5085	0.15728
--	--	5.43502	0.22464		--	--	67.7077	0.42434		--	--	13.5575	0.15623
--	--	5.45463	0.22338		--	--	67.9529	0.42325		--	--	13.6066	0.15518
--	--	5.47425	0.22213		--	--	68.1982	0.42215		--	--	13.6556	0.15415
--	--	5.49387	0.22089		--	--	68.4434	0.42106		--	--	13.7047	0.15312
--	--	5.51349	0.21966		--	--	68.6887	0.41997		--	--	13.7537	0.15209
--	--	5.53311	0.21843		--	--	68.9339	0.41888		--	--	13.8028	0.15107
--	--	5.55273	0.2172		--	--	69.1792	0.4178		--	--	13.8518	0.15006
--	--	5.57235	0.21599		--	--	69.4244	0.41672		--	--	13.9009	0.14906
--	--	5.59197	0.21477		--	--	69.6697	0.41565		--	--	13.9499	0.14806
--	--	5.61159	0.21357		--	--	69.9149	0.41457		--	--	13.999	0.14707
--	--	5.62	0.21305		--	--	70.02	0.41411		--	--	14.02	0.14664
--	--	5.63121	0.21237		--	--	70.1601	0.4135		--	--	14.048	0.14608
--	--	5.65083	0.21118		--	--	70.4054	0.41244		--	--	14.0971	0.1451
--	--	5.67045	0.20999		--	--	70.6506	0.41137		--	--	14.1461	0.14413
--	--	5.69007	0.20881		--	--	70.8959	0.41031		--	--	14.1952	0.14316
--	--	5.70969	0.20763		--	--	71.1411	0.40925		--	--	14.2442	0.1422
--	--	5.72931	0.20646		--	--	71.3864	0.4082		--	--	14.2933	0.14125
--	--	5.74893	0.2053		--	--	71.6316	0.40714		--	--	14.3423	0.1403
--	--	5.76855	0.20414		--	--	71.8769	0.4061		--	--	14.3914	0.13935
--	--	5.78817	0.20299		--	--	72.1221	0.40505		--	--	14.4404	0.13842
--	--	5.80779	0.20184		--	--	72.3674	0.40401		--	--	14.4895	0.13749
--	--	5.82741	0.2007		--	--	72.6126	0.40297		--	--	14.5385	0.13656
--	--	5.84703	0.19957		--	--	72.8578	0.40193		--	--	14.5876	0.13564
--	--	5.86665	0.19844		--	--	73.1031	0.40089		--	--	14.6366	0.13473
--	--	5.88627	0.19731		--	--	73.3483	0.39986		--	--	14.6857	0.13382
--	--	5.90589	0.1962		--	--	73.5936	0.39883		--	--	14.7347	0.13292
--	--	5.92551	0.19508		--	--	73.8388	0.39781		--	--	14.7838	0.13202
--	--	5.94513	0.19398		--	--	74.0841	0.39679		--	--	14.8328	0.13113
--	--	5.96474	0.19288		--	--	74.3293	0.39577		--	--	14.8819	0.13024
--	--	5.98436	0.19178		--	--	74.5746	0.39475		--	--	14.9309	0.12936
--	--	6.00398	0.19069		--	--	74.8198	0.39374		--	--	14.98	0.12849
--	--	6.02	0.1898		--	--	75.02	0.39291		--	--	15.02	0.12778
--	--	6.0236	0.1896		--	--	75.065	0.39273		--	--	15.029	0.12762
--	--	6.04322	0.18852		--	--	75.3103	0.39172		--	--	15.0781	0.12676
--	--	6.06284	0.18745		--	--	75.5555	0.39071		--	--	15.1271	0.1259
--	--	6.08246	0.18638		--	--	75.8008	0.38971		--	--	15.1762	0.12505
--	--	6.10208	0.18532		--	--	76.046	0.38871		--	--	15.2252	0.1242
--	--	6.1217	0.18426		--	--	76.2913	0.38771		--	--	15.2743	0.12336
--	--	6.14132	0.18321		--	--	76.5365	0.38672		--	--	15.3233	0.12253
--	--	6.16094	0.18216		--	--	76.7818	0.38573		--	--	15.3724	0.12169
--	--	6.18056	0.18112		--	--	77.027	0.38474		--	--	15.4214	0.12087
--	--	6.20018	0.18008		--	--	77.2722	0.38376		--	--	15.4704	0.12005
--	--	6.2198	0.17905		--	--	77.5175	0.38277		--	--	15.5195	0.11923
--	--	6.23942	0.17802		--	--	77.7627	0.38179		--	--	15.5686	0.11842
--	--	6.25904	0.177		--	--	78.008	0.38082		--	--	15.6176	0.11762
--	--	6.27866	0.17599		--	--	78.2532	0.37984		--	--	15.6667	0.11682
--	--	6.29828	0.17497		--	--	78.4985	0.37887		--	--	15.7157	0.11602
--	--	6.3179	0.17397		--	--	78.7437	0.3779		--	--	15.7647	0.11523
--	--	6.33752	0.17297		--	--	78.989	0.37694		--	--	15.8138	0.11445
--	--	6.35714	0.17197		--	--	79.2342	0.37597		--	--	15.8628	0.11367
--	--	6.37676	0.17098		--	--	79.4795	0.37501		--	--	15.9119	0.1129
--	--	6.39638	0.16999		--	--	79.7247	0.37405		--	--	15.9609	0.11213
--	--	6.416	0.16901		--	--	79.9699	0.3731		--	--	16.01	0.11136
--	--	6.42	0.16881		--	--	80.02	0.3729		--	--	16.02	0.1112
--	--	6.43562	0.16803		--	--	80.2152	0.37215		--	--	16.059	0.1106
--	--	6.45524	0.16706		--	--	80.4604	0.3712		--	--	16.1081	0.10984
--	--	6.47485	0.1661		--	--	80.7057	0.37025		--	--	16.1571	0.10909
--	--	6.49447	0.16513		--	--	80.9509	0.36931		--	--	16.2062	0.10835
--	--	6.51409	0.16418		--	--	81.1962	0.36837		--	--	16.2552	0.10761
--	--	6.53371	0.16323		--	--	81.4414	0.36743		--	--	16.3043	0.10687
--	--	6.55333	0.16228		--	--	81.6867	0.36649		--	--	16.3533	0.10614
--	--	6.57295	0.16134		--	--	81.9319	0.36556		--	--	16.4024	0.10541
--	--	6.59257	0.1604		--	--	82.1772	0.36463		--	--	16.4514	0.10469
--	--	6.61219	0.15946		--	--	82.4224	0.3637		--	--	16.5005	0.10397
--	--	6.63181	0.15854		--	--	82.6676	0.36277		--	--	16.5495	0.10326
--	--	6.65143	0.15761		--	--	82.9129	0.36185		--	--	16.5986	0.10255
--	--	6.67105	0.15669		--	--	83.1581	0.36093		--	--	16.6476	0.10184
--	--	6.69067	0.15578		--	--	83.4034	0.36001		--	--	16.6967	0.10114
--	--	6.71029	0.15487		--	--	83.6486	0.3591		--	--	16.7457	0.10045
--	--	6.72991	0.15396		--	--	83.8939	0.35818		--	--	16.7948	0.09976
--	--	6.74953	0.15306		--	--	84.1391	0.35727		--	--	16.8438	0.09907
--	--	6.76915	0.15216		--	--	84.3844	0.35637		--	--	16.8929	0.09839
--	--	6.78877	0.15127		--	--	84.6296	0.35546		--	--	16.9419	0.09771
--	--	6.80839	0.15038		--	--	84.8748	0.35456		--	--	16.991	0.09703
--	--	6.82	0.14986		--	--	85.02	0.35403		--	--	17.02	0.09664
--	--	6.82801	0.1495		--	--	85.1201	0.35366		--	--	17.04	0.09636
--	--	6.84763	0.14862		--	--	85.3654	0.35276		--	--	17.0891	0.0957
--	--	6.86725	0.14775		--	--	85.6106	0.35187		--	--	17.1381	0.09504
--	--	6.88687	0.14688		--	--	85.8558	0.35098		--	--	17.1872	0.09438
--	--	6.90649	0.14601		--	--	86.1011	0.35009		--	--	17.2362	0.09373
--	--	6.92611	0.14515		--	--	86.3463	0.3492		--	--	17.2853	0.09308
--	--	6.94573	0.14429		--	--	86.5916	0.34832		--	--	17.3343	0.09243
--	--	6.96535	0.14344		--	--	86.8368	0.34744		--	--	17.3834	0.09179
--	--	6.98496	0.14259		--	--	87.0821	0.34656		--	--	17.4324	0.09116
--	--	7.00458	0.14175		--	--	87.3273	0.34568		--	--	17.4815	0.09052
--	--	7.0242	0.14091		--	--	87.5726	0.34481		--	--	17.5305	0.0899
--	--	7.04382	0.14007		--	--	87.8178	0.34393		--	--	17.5796	0.08927
--	--	7.06344	0.13924		--	--	88.063	0.34306		--	--	17.6286	0.08865
--	--	7.08306	0.13841		--	--	88.3083	0.3422		--	--	17.6777	0.08803
--	--	7.10268	0.13759		--	--	88.5535	0.34133		--	--	17.7267	0.08742
--	--	7.1223	0.13677		--	--	88.7988	0.34047		--	--	17.7758	0.08681
--	--	7.14192	0.13596		--	--	89.044	0.33961		--	--	17.8248	0.08621
--	--	7.16154	0.13514		--	--	89.2893	0.33876		--	--	17.8739	0.08561
--	--	7.18116	0.13434		--	--	89.5345	0.3379		--	--	17.9229	0.08501
--	--	7.20078	0.13353		--	--	89.7798	0.33705		--	--	17.9719	0.08441
--	--	7.22	0.13275		--	--	90.02	0.33622		--	--	18.02	0.08384
--	--	7.2204	0.13274		--	--	90.025	0.3362		--	--	18.021	0.08382
--	--	7.24002	0.13194		--	--	90.2703	0.33535		--	--	18.07	0.08324
--	--	7.25964	0.13115		--	--	90.5155	0.33451		--	--	18.1191	0.08265
--	--	7.27926	0.13036		--	--	90.7607	0.33366		--	--	18.1682	0.08208
--	--	7.29888	0.12958		--	--	91.006	0.33282		--	--	18.2172	0.0815
--	--	7.3185	0.1288		--	--	91.2512	0.33199		--	--	18.2662	0.08093
--	--	7.33812	0.12803		--	--	91.4965	0.33115		--	--	18.3153	0.08036
--	--	7.35774	0.12725		--	--	91.7417	0.33032		--	--	18.3643	0.0798
--	--	7.37736	0.12649		--	--	91.987	0.32949		--	--	18.4134	0.07924
--	--	7.39698	0.12572		--	--	92.2322	0.32866		--	--	18.4624	0.07868
--	--	7.4166	0.12496		--	--	92.4775	0.32783		--	--	18.5115	0.07812
--	--	7.43622	0.12421		--	--	92.7227	0.32701		--	--	18.5605	0.07757
--	--	7.45584	0.12346		--	--	92.968	0.32619		--	--	18.6096	0.07703
--	--	7.47546	0.12271		--	--	93.2132	0.32537		--	--	18.6586	0.07648
--	--	7.49508	0.12196		--	--	93.4584	0.32456		--	--	18.7077	0.07594
--	--	7.51469	0.12122		--	--	93.7037	0.32374		--	--	18.7567	0.07541
--	--	7.53431	0.12048		--	--	93.9489	0.32293		--	--	18.8058	0.07487
--	--	7.55393	0.11975		--	--	94.1942	0.32212		--	--	18.8548	0.07435
--	--	7.57355	0.11902		--	--	94.4394	0.32131		--	--	18.9039	0.07382
--	--	7.59317	0.11829		--	--	94.6847	0.32051		--	--	18.9529	0.0733
--	--	7.61279	0.11757		--	--	94.9299	0.31971		--	--	19.002	0.07278
--	--	7.62	0.11731		--	--	95.02	0.31941		--	--	19.02	0.07259
--	--	7.63241	0.11685		--	--	95.1752	0.3189		--	--	19.051	0.07226
--	--	7.65203	0.11614		--	--	95.4204	0.31811		--	--	19.1001	0.07175
--	--	7.67165	0.11542		--	--	95.6656	0.31731		--	--	19.1491	0.07124
--	--	7.69127	0.11472		--	--	95.9109	0.31652		--	--	19.1982	0.07073
--	--	7.71089	0.11401		--	--	96.1561	0.31573		--	--	19.2472	0.07023
--	--	7.73051	0.11331		--	--	96.4014	0.31494		--	--	19.2963	0.06973
--	--	7.75013	0.11261		--	--	96.6466	0.31415		--	--	19.3453	0.06923
--	--	7.76975	0.11192		--	--	96.8919	0.31337		--	--	19.3944	0.06873
--	--	7.78937	0.11123		--	--	97.1371	0.31258		--	--	19.4434	0.06824
--	--	7.80899	0.11054		--	--	97.3824	0.3118		--	--	19.4925	0.06776
--	--	7.82861	0.10986		--	--	97.6276	0.31103		--	--	19.5415	0.06727
--	--	7.84823	0.10918		--	--	97.8728	0.31025		--	--	19.5906	0.06679
--	--	7.86785	0.1085		--	--	98.1181	0.30948		--	--	19.6396	0.06631
--	--	7.88747	0.10783		--	--	98.3633	0.30871		--	--	19.6887	0.06583
--	--	7.90709	0.10716		--	--	98.6086	0.30794		--	--	19.7377	0.06536
--	--	7.92671	0.10649		--	--	98.8538	0.30717		--	--	19.7868	0.06489
--	--	7.94633	0.10582		--	--	99.0991	0.30641		--	--	19.8358	0.06443
--	--	7.96595	0.10516		--	--	99.3443	0.30564		--	--	19.8849	0.06396
--	--	7.98557	0.10451		--	--	99.5896	0.30488		--	--	19.9339	0.0635
--	--	8.00519	0.10385		--	--	99.8348	0.30413		--	--	19.983	0.06304
--	--	8.02	0.10336		--	--	100.02	0.30355		--	--	20.02	0.0627
--	--	8.0248	0.1032		--	--	100.08	0.30337		--	--	20.032	0.06259
--	--	8.04442	0.10256		--	--	100.325	0.30262		--	--	20.0811	0.06214
--	--	8.06404	0.10191		--	--	100.571	0.30186		--	--	20.1301	0.06169
--	--	8.08366	0.10127		--	--	100.816	0.30111		--	--	20.1792	0.06124
--	--	8.10328	0.10063		--	--	101.061	0.30037		--	--	20.2282	0.0608
--	--	8.1229	0.1		--	--	101.306	0.29962		--	--	20.2773	0.06036
--	--	8.14252	0.09937		--	--	101.552	0.29888		--	--	20.3263	0.05992
--	--	8.16214	0.09874		--	--	101.797	0.29814		--	--	20.3754	0.05948
--	--	8.18176	0.09812		--	--	102.042	0.2974		--	--	20.4244	0.05905
--	--	8.20138	0.09749		--	--	102.287	0.29666		--	--	20.4734	0.05862
--	--	8.221	0.09688		--	--	102.533	0.29593		--	--	20.5225	0.05819
--	--	8.24062	0.09626		--	--	102.778	0.29519		--	--	20.5715	0.05777
--	--	8.26024	0.09565		--	--	103.023	0.29446		--	--	20.6206	0.05735
--	--	8.27986	0.09504		--	--	103.268	0.29374		--	--	20.6697	0.05693
--	--	8.29948	0.09443		--	--	103.513	0.29301		--	--	20.7187	0.05651
--	--	8.3191	0.09383		--	--	103.759	0.29228		--	--	20.7677	0.0561
--	--	8.33872	0.09323		--	--	104.004	0.29156		--	--	20.8168	0.05569
--	--	8.35834	0.09263		--	--	104.249	0.29084		--	--	20.8658	0.05528
--	--	8.37796	0.09204		--	--	104.494	0.29012		--	--	20.9149	0.05487
--	--	8.39758	0.09145		--	--	104.74	0.28941		--	--	20.9639	0.05447
--	--	8.4172	0.09086		--	--	104.985	0.28869		--	--	21.013	0.05407
--	--	8.42	0.09077		--	--	105.02	0.28859		--	--	21.02	0.05401
--	--	8.43682	0.09027		--	--	105.23	0.28798		--	--	21.062	0.05367
--	--	8.45644	0.08969		--	--	105.475	0.28727		--	--	21.1111	0.05327
--	--	8.47606	0.08911		--	--	105.721	0.28656		--	--	21.1601	0.05288
--	--	8.49568	0.08853		--	--	105.966	0.28586		--	--	21.2092	0.05249
--	--	8.5153	0.08796		--	--	106.211	0.28515		--	--	21.2582	0.0521
--	--	8.53491	0.08739		--	--	106.456	0.28445		--	--	21.3073	0.05172
--	--	8.55453	0.08682		--	--	106.702	0.28375		--	--	21.3563	0.05133
--	--	8.57415	0.08626		--	--	106.947	0.28305		--	--	21.4054	0.05095
--	--	8.59377	0.08569		--	--	107.192	0.28236		--	--	21.4544	0.05057
--	--	8.61339	0.08513		--	--	107.437	0.28166		--	--	21.5035	0.0502
--	--	8.63301	0.08458		--	--	107.683	0.28097		--	--	21.5525	0.04982
--	--	8.65263	0.08402		--	--	107.928	0.28028		--	--	21.6016	0.04945
--	--	8.67225	0.08347		--	--	108.173	0.27959		--	--	21.6506	0.04908
--	--	8.69187	0.08292		--	--	108.418	0.27891		--	--	21.6997	0.04872
--	--	8.71149	0.08238		--	--	108.664	0.27822		--	--	21.7487	0.04835
--	--	8.73111	0.08184		--	--	108.909	0.27754		--	--	21.7978	0.04799
--	--	8.75073	0.08129		--	--	109.154	0.27686		--	--	21.8468	0.04763
--	--	8.77035	0.08076		--	--	109.399	0.27618		--	--	21.8959	0.04727
--	--	8.78997	0.08022		--	--	109.645	0.27551		--	--	21.9449	0.04692
--	--	8.80959	0.07969		--	--	109.89	0.27483		--	--	21.994	0.04656
--	--	8.82	0.07941		--	--	110.02	0.27447		--	--	22.02	0.04638
--	--	8.82921	0.07916		--	--	110.135	0.27416		--	--	22.043	0.04621
--	--	8.84883	0.07863		--	--	110.38	0.27349		--	--	22.0921	0.04586
--	--	8.86845	0.07811		--	--	110.626	0.27282		--	--	22.1411	0.04552
--	--	8.88807	0.07759		--	--	110.871	0.27215		--	--	22.1902	0.04517
--	--	8.90769	0.07707		--	--	111.116	0.27149		--	--	22.2392	0.04483
--	--	8.92731	0.07655		--	--	111.361	0.27083		--	--	22.2883	0.04449
--	--	8.94693	0.07604		--	--	111.607	0.27016		--	--	22.3373	0.04415
--	--	8.96655	0.07553		--	--	111.852	0.2695		--	--	22.3864	0.04382
--	--	8.98617	0.07502		--	--	112.097	0.26885		--	--	22.4354	0.04348
--	--	9.00579	0.07451		--	--	112.342	0.26819		--	--	22.4845	0.04315
--	--	9.02541	0.07401		--	--	112.588	0.26754		--	--	22.5335	0.04282
--	--	9.04503	0.07351		--	--	112.833	0.26689		--	--	22.5826	0.0425
--	--	9.06464	0.07301		--	--	113.078	0.26624		--	--	22.6316	0.04217
--	--	9.08426	0.07251		--	--	113.323	0.26559		--	--	22.6807	0.04185
--	--	9.10388	0.07202		--	--	113.569	0.26494		--	--	22.7297	0.04153
--	--	9.1235	0.07153		--	--	113.814	0.2643		--	--	22.7788	0.04121
--	--	9.14312	0.07104		--	--	114.059	0.26365		--	--	22.8278	0.04089
--	--	9.16274	0.07055		--	--	114.304	0.26301		--	--	22.8769	0.04058
--	--	9.18236	0.07007		--	--	114.55	0.26238		--	--	22.9259	0.04026
--	--	9.20198	0.06959		--	--	114.795	0.26174		--	--	22.9749	0.03995
--	--	9.22	0.06915		--	--	115.02	0.26115		--	--	23.02	0.03967
--	--	9.2216	0.06911		--	--	115.04	0.2611		--	--	23.024	0.03964
--	--	9.24122	0.06863		--	--	115.285	0.26047		--	--	23.073	0.03934
--	--	9.26084	0.06816		--	--	115.531	0.25984		--	--	23.1221	0.03903
--	--	9.28046	0.06769		--	--	115.776	0.25921		--	--	23.1712	0.03873
--	--	9.30008	0.06722		--	--	116.021	0.25858		--	--	23.2202	0.03843
--	--	9.3197	0.06675		--	--	116.266	0.25795		--	--	23.2692	0.03813
--	--	9.33932	0.06629		--	--	116.511	0.25733		--	--	23.3183	0.03783
--	--	9.35894	0.06582		--	--	116.757	0.25671		--	--	23.3673	0.03753
--	--	9.37856	0.06536		--	--	117.002	0.25608		--	--	23.4164	0.03724
--	--	9.39818	0.06491		--	--	117.247	0.25547		--	--	23.4655	0.03695
--	--	9.4178	0.06445		--	--	117.492	0.25485		--	--	23.5145	0.03666
--	--	9.43742	0.064		--	--	117.738	0.25423		--	--	23.5635	0.03637
--	--	9.45704	0.06355		--	--	117.983	0.25362		--	--	23.6126	0.03608
--	--	9.47666	0.0631		--	--	118.228	0.25301		--	--	23.6616	0.0358
--	--	9.49628	0.06265		--	--	118.473	0.2524		--	--	23.7107	0.03551
--	--	9.5159	0.06221		--	--	118.719	0.25179		--	--	23.7597	0.03523
--	--	9.53552	0.06176		--	--	118.964	0.25118		--	--	23.8088	0.03495
--	--	9.55514	0.06132		--	--	119.209	0.25057		--	--	23.8578	0.03468
--	--	9.57475	0.06089		--	--	119.454	0.24997		--	--	23.9069	0.0344
--	--	9.59437	0.06045		--	--	119.7	0.24937		--	--	23.9559	0.03413
--	--	9.61399	0.06002		--	--	119.945	0.24877		--	--	24.005	0.03385
--	--	9.62	0.05989		--	--	120.02	0.24859		--	--	24.02	0.03377
--	--	9.63361	0.05959		--	--	120.19	0.24817		--	--	24.054	0.03358
--	--	9.65323	0.05916		--	--	120.435	0.24757		--	--	24.1031	0.03331
--	--	9.67285	0.05873		--	--	120.681	0.24698		--	--	24.1521	0.03305
--	--	9.69247	0.05831		--	--	120.926	0.24639		--	--	24.2012	0.03278
--	--	9.71209	0.05788		--	--	121.171	0.24579		--	--	24.2502	0.03252
--	--	9.73171	0.05746		--	--	121.416	0.2452		--	--	24.2993	0.03226
--	--	9.75133	0.05705		--	--	121.662	0.24462		--	--	24.3483	0.032
--	--	9.77095	0.05663		--	--	121.907	0.24403		--	--	24.3974	0.03174
--	--	9.79057	0.05622		--	--	122.152	0.24344		--	--	24.4464	0.03148
--	--	9.81019	0.0558		--	--	122.397	0.24286		--	--	24.4955	0.03122
--	--	9.82981	0.05539		--	--	122.643	0.24228		--	--	24.5445	0.03097
--	--	9.84943	0.05499		--	--	122.888	0.2417		--	--	24.5936	0.03072
--	--	9.86905	0.05458		--	--	123.133	0.24112		--	--	24.6426	0.03047
--	--	9.88867	0.05418		--	--	123.378	0.24055		--	--	24.6917	0.03022
--	--	9.90829	0.05377		--	--	123.624	0.23997		--	--	24.7407	0.02997
--	--	9.92791	0.05337		--	--	123.869	0.2394		--	--	24.7898	0.02972
--	--	9.94753	0.05298		--	--	124.114	0.23883		--	--	24.8388	0.02948
--	--	9.96715	0.05258		--	--	124.359	0.23825		--	--	24.8879	0.02924
--	--	9.98677	0.05219		--	--	124.605	0.23769		--	--	24.9369	0.029
--	--	10.0064	0.05179		--	--	124.85	0.23712		--	--	24.986	0.02876
--	--	10.02	0.05152		--	--	125.02	0.23673		--	--	25.02	0.02859
--	--	10.026	0.0514		--	--	125.095	0.23655		--	--	25.035	0.02852
--	--	10.0456	0.05102		--	--	125.34	0.23599		--	--	25.0841	0.02828
--	--	10.0653	0.05063		--	--	125.586	0.23543		--	--	25.1331	0.02804
--	--	10.0849	0.05025		--	--	125.831	0.23487		--	--	25.1822	0.02781
--	--	10.1045	0.04986		--	--	126.076	0.23431		--	--	25.2312	0.02758
--	--	10.1241	0.04948		--	--	126.321	0.23375		--	--	25.2803	0.02735
--	--	10.1437	0.04911		--	--	126.567	0.2332		--	--	25.3293	0.02712
--	--	10.1633	0.04873		--	--	126.812	0.23264		--	--	25.3784	0.02689
--	--	10.183	0.04835		--	--	127.057	0.23209		--	--	25.4274	0.02666
--	--	10.2026	0.04798		--	--	127.302	0.23154		--	--	25.4765	0.02644
--	--	10.2222	0.04761		--	--	127.548	0.23099		--	--	25.5255	0.02621
--	--	10.2418	0.04724		--	--	127.793	0.23044		--	--	25.5745	0.02599
--	--	10.2614	0.04687		--	--	128.038	0.2299		--	--	25.6236	0.02577
--	--	10.2811	0.04651		--	--	128.283	0.22935		--	--	25.6727	0.02555
--	--	10.3007	0.04615		--	--	128.529	0.22881		--	--	25.7217	0.02533
--	--	10.3203	0.04578		--	--	128.774	0.22827		--	--	25.7707	0.02512
--	--	10.3399	0.04542		--	--	129.019	0.22773		--	--	25.8198	0.0249
--	--	10.3595	0.04507		--	--	129.264	0.22719		--	--	25.8688	0.02469
--	--	10.3792	0.04471		--	--	129.509	0.22665		--	--	25.9179	0.02447
--	--	10.3988	0.04436		--	--	129.755	0.22612		--	--	25.967	0.02426
--	--	10.4184	0.044		--	--	130	0.22558		--	--	26.016	0.02405
--	--	10.42	0.04397		--	--	130.02	0.22554		--	--	26.02	0.02404
--	--	10.438	0.04365		--	--	130.245	0.22505		--	--	26.065	0.02384
--	--	10.4576	0.0433		--	--	130.49	0.22452		--	--	26.1141	0.02364
--	--	10.4773	0.04295		--	--	130.736	0.22399		--	--	26.1631	0.02343
--	--	10.4969	0.04261		--	--	130.981	0.22346		--	--	26.2122	0.02323
--	--	10.5165	0.04227		--	--	131.226	0.22293		--	--	26.2612	0.02302
--	--	10.5361	0.04192		--	--	131.471	0.22241		--	--	26.3103	0.02282
--	--	10.5557	0.04158		--	--	131.717	0.22189		--	--	26.3593	0.02262
--	--	10.5754	0.04124		--	--	131.962	0.22136		--	--	26.4084	0.02242
--	--	10.595	0.04091		--	--	132.207	0.22084		--	--	26.4574	0.02222
--	--	10.6146	0.04057		--	--	132.452	0.22032		--	--	26.5065	0.02203
--	--	10.6342	0.04024		--	--	132.698	0.21981		--	--	26.5555	0.02183
--	--	10.6538	0.03991		--	--	132.943	0.21929		--	--	26.6046	0.02163
--	--	10.6735	0.03957		--	--	133.188	0.21878		--	--	26.6536	0.02144
--	--	10.6931	0.03925		--	--	133.433	0.21826		--	--	26.7027	0.02125
--	--	10.7127	0.03892		--	--	133.679	0.21775		--	--	26.7517	0.02106
--	--	10.7323	0.03859		--	--	133.924	0.21724		--	--	26.8008	0.02087
--	--	10.7519	0.03827		--	--	134.169	0.21673		--	--	26.8498	0.02068
--	--	10.7715	0.03795		--	--	134.414	0.21623		--	--	26.8989	0.02049
--	--	10.7912	0.03763		--	--	134.66	0.21572		--	--	26.9479	0.02031
--	--	10.8108	0.03731		--	--	134.905	0.21522		--	--	26.997	0.02012
--	--	10.82	0.03716		--	--	135.02	0.21498		--	--	27.02	0.02004
--	--	10.8304	0.03699		--	--	135.15	0.21471		--	--	27.046	0.01994
--	--	10.85	0.03667		--	--	135.395	0.21421		--	--	27.0951	0.01976
--	--	10.8697	0.03636		--	--	135.641	0.21371		--	--	27.1441	0.01957
--	--	10.8893	0.03605		--	--	135.886	0.21321		--	--	27.1932	0.01939
--	--	10.9089	0.03574		--	--	136.131	0.21272		--	--	27.2422	0.01921
--	--	10.9285	0.03543		--	--	136.376	0.21222		--	--	27.2913	0.01904
--	--	10.9481	0.03512		--	--	136.622	0.21173		--	--	27.3403	0.01886
--	--	10.9678	0.03481		--	--	136.867	0.21123		--	--	27.3894	0.01868
--	--	10.9874	0.03451		--	--	137.112	0.21074		--	--	27.4384	0.01851
--	--	11.007	0.0342		--	--	137.357	0.21025		--	--	27.4875	0.01833
--	--	11.0266	0.0339		--	--	137.603	0.20976		--	--	27.5365	0.01816
--	--	11.0462	0.0336		--	--	137.848	0.20927		--	--	27.5856	0.01799
--	--	11.0658	0.0333		--	--	138.093	0.20879		--	--	27.6346	0.01782
--	--	11.0855	0.033		--	--	138.338	0.2083		--	--	27.6837	0.01765
--	--	11.1051	0.03271		--	--	138.584	0.20782		--	--	27.7327	0.01748
--	--	11.1247	0.03241		--	--	138.829	0.20734		--	--	27.7818	0.01732
--	--	11.1443	0.03212		--	--	139.074	0.20686		--	--	27.8308	0.01715
--	--	11.1639	0.03183		--	--	139.319	0.20638		--	--	27.8799	0.01698
--	--	11.1836	0.03154		--	--	139.565	0.2059		--	--	27.9289	0.01682
--	--	11.2032	0.03125		--	--	139.81	0.20543		--	--	27.978	0.01666
--	--	11.22	0.03101		--	--	140.02	0.20502		--	--	28.02	0.01652
--	--	11.2228	0.03096		--	--	140.055	0.20495		--	--	28.027	0.0165
--	--	11.2424	0.03068		--	--	140.3	0.20448		--	--	28.0761	0.01633
--	--	11.262	0.03039		--	--	140.546	0.204		--	--	28.1251	0.01617
--	--	11.2817	0.03011		--	--	140.791	0.20353		--	--	28.1742	0.01602
--	--	11.3013	0.02983		--	--	141.036	0.20306		--	--	28.2232	0.01586
--	--	11.3209	0.02955		--	--	141.281	0.2026		--	--	28.2722	0.0157
--	--	11.3405	0.02927		--	--	141.527	0.20213		--	--	28.3213	0.01555
--	--	11.3601	0.02899		--	--	141.772	0.20166		--	--	28.3703	0.01539
--	--	11.3798	0.02872		--	--	142.017	0.2012		--	--	28.4194	0.01524
--	--	11.3994	0.02844		--	--	142.262	0.20074		--	--	28.4685	0.01508
--	--	11.419	0.02817		--	--	142.507	0.20027		--	--	28.5175	0.01493
--	--	11.4386	0.0279		--	--	142.753	0.19981		--	--	28.5665	0.01478
--	--	11.4582	0.02763		--	--	142.998	0.19935		--	--	28.6156	0.01463
--	--	11.4779	0.02736		--	--	143.243	0.1989		--	--	28.6646	0.01448
--	--	11.4975	0.02709		--	--	143.488	0.19844		--	--	28.7137	0.01433
--	--	11.5171	0.02683		--	--	143.734	0.19798		--	--	28.7627	0.01419
--	--	11.5367	0.02656		--	--	143.979	0.19753		--	--	28.8118	0.01404
--	--	11.5563	0.0263		--	--	144.224	0.19708		--	--	28.8608	0.01389
--	--	11.576	0.02603		--	--	144.469	0.19663		--	--	28.9099	0.01375
--	--	11.5956	0.02577		--	--	144.715	0.19618		--	--	28.9589	0.01361
--	--	11.6152	0.02551		--	--	144.96	0.19573		--	--	29.008	0.01346
--	--	11.62	0.02545		--	--	145.02	0.19562		--	--	29.02	0.01343
--	--	11.6348	0.02525		--	--	145.205	0.19528		--	--	29.057	0.01332
--	--	11.6544	0.025		--	--	145.45	0.19483		--	--	29.1061	0.01318
--	--	11.674	0.02474		--	--	145.696	0.19439		--	--	29.1551	0.01304
--	--	11.6937	0.02449		--	--	145.941	0.19395		--	--	29.2042	0.0129
--	--	11.7133	0.02423		--	--	146.186	0.1935		--	--	29.2532	0.01276
--	--	11.7329	0.02398		--	--	146.431	0.19306		--	--	29.3023	0.01263
--	--	11.7525	0.02373		--	--	146.677	0.19262		--	--	29.3513	0.01249
--	--	11.7721	0.02348		--	--	146.922	0.19218		--	--	29.4004	0.01235
--	--	11.7918	0.02323		--	--	147.167	0.19175		--	--	29.4494	0.01222
--	--	11.8114	0.02299		--	--	147.412	0.19131		--	--	29.4985	0.01209
--	--	11.831	0.02274		--	--	147.658	0.19088		--	--	29.5475	0.01195
--	--	11.8506	0.0225		--	--	147.903	0.19044		--	--	29.5966	0.01182
--	--	11.8703	0.02225		--	--	148.148	0.19001		--	--	29.6456	0.01169
--	--	11.8899	0.02201		--	--	148.393	0.18958		--	--	29.6947	0.01156
--	--	11.9095	0.02177		--	--	148.639	0.18915		--	--	29.7437	0.01143
--	--	11.9291	0.02153		--	--	148.884	0.18872		--	--	29.7928	0.0113
--	--	11.9487	0.02129		--	--	149.129	0.18829		--	--	29.8418	0.01117
--	--	11.9683	0.02105		--	--	149.374	0.18787		--	--	29.8909	0.01104
--	--	11.988	0.02082		--	--	149.62	0.18744		--	--	29.9399	0.01092
--	--	12.0076	0.02058		--	--	149.865	0.18702		--	--	29.989	0.01079
--	--	12.02	0.02043		--	--	150.02	0.18675		--	--	30.02	0.01071
--	--	12.0272	0.02035		--	--	150.11	0.18659		--	--	30.038	0.01067
--	--	12.0468	0.02012		--	--	150.355	0.18617		--	--	30.0871	0.01054
--	--	12.0664	0.01989		--	--	150.601	0.18575		--	--	30.1361	0.01042
--	--	12.0861	0.01965		--	--	150.846	0.18533		--	--	30.1852	0.0103
--	--	12.1057	0.01943		--	--	151.091	0.18492		--	--	30.2342	0.01018
--	--	12.1253	0.0192		--	--	151.336	0.1845		--	--	30.2833	0.01005
--	--	12.1449	0.01897		--	--	151.582	0.18408		--	--	30.3323	0.00993
--	--	12.1645	0.01875		--	--	151.827	0.18367		--	--	30.3814	0.00981
--	--	12.1842	0.01852		--	--	152.072	0.18326		--	--	30.4304	0.0097
--	--	12.2038	0.0183		--	--	152.317	0.18284		--	--	30.4795	0.00958
--	--	12.2234	0.01807		--	--	152.563	0.18243		--	--	30.5285	0.00946
--	--	12.243	0.01785		--	--	152.808	0.18202		--	--	30.5776	0.00934
--	--	12.2626	0.01763		--	--	153.053	0.18162		--	--	30.6266	0.00923
--	--	12.2823	0.01741		--	--	153.298	0.18121		--	--	30.6757	0.00911
--	--	12.3019	0.0172		--	--	153.544	0.1808		--	--	30.7247	0.009
--	--	12.3215	0.01698		--	--	153.789	0.1804		--	--	30.7737	0.00889
--	--	12.3411	0.01676		--	--	154.034	0.17999		--	--	30.8228	0.00877
--	--	12.3607	0.01655		--	--	154.279	0.17959		--	--	30.8718	0.00866
--	--	12.3804	0.01634		--	--	154.524	0.17919		--	--	30.9209	0.00855
--	--	12.4	0.01612		--	--	154.77	0.17879		--	--	30.97	0.00844
--	--	12.4196	0.01591		--	--	155.015	0.17839		--	--	31.019	0.00833
--	--	12.42	0.01591		--	--	155.02	0.17838		--	--	31.02	0.00833
--	--	12.4392	0.0157		--	--	155.26	0.17799		--	--	31.068	0.00822
--	--	12.4588	0.01549		--	--	155.505	0.17759		--	--	31.1171	0.00811
--	--	12.4785	0.01528		--	--	155.751	0.1772		--	--	31.1661	0.008
--	--	12.4981	0.01508		--	--	155.996	0.1768		--	--	31.2152	0.0079
--	--	12.5177	0.01487		--	--	156.241	0.17641		--	--	31.2642	0.00779
--	--	12.5373	0.01466		--	--	156.486	0.17602		--	--	31.3133	0.00768
--	--	12.5569	0.01446		--	--	156.732	0.17563		--	--	31.3623	0.00758
--	--	12.5766	0.01426		--	--	156.977	0.17524		--	--	31.4114	0.00747
--	--	12.5962	0.01406		--	--	157.222	0.17485		--	--	31.4604	0.00737
--	--	12.6158	0.01385		--	--	157.467	0.17446		--	--	31.5095	0.00727
--	--	12.6354	0.01365		--	--	157.713	0.17407		--	--	31.5585	0.00716
--	--	12.655	0.01346		--	--	157.958	0.17369		--	--	31.6076	0.00706
--	--	12.6746	0.01326		--	--	158.203	0.1733		--	--	31.6566	0.00696
--	--	12.6943	0.01306		--	--	158.448	0.17292		--	--	31.7057	0.00686
--	--	12.7139	0.01286		--	--	158.694	0.17254		--	--	31.7547	0.00676
--	--	12.7335	0.01267		--	--	158.939	0.17215		--	--	31.8038	0.00666
--	--	12.7531	0.01247		--	--	159.184	0.17177		--	--	31.8528	0.00656
--	--	12.7728	0.01228		--	--	159.429	0.17139		--	--	31.9019	0.00646
--	--	12.7924	0.01209		--	--	159.675	0.17102		--	--	31.9509	0.00637
--	--	12.812	0.0119		--	--	159.92	0.17064		--	--	32	0.00627
--	--	12.82	0.01182		--	--	160.02	0.17049		--	--	32.02	0.00623
--	--	12.8316	0.01171		--	--	160.165	0.17026		--	--	32.049	0.00617
--	--	12.8512	0.01152		--	--	160.41	0.16989		--	--	32.0981	0.00608
--	--	12.8709	0.01133		--	--	160.656	0.16951		--	--	32.1471	0.00598
--	--	12.8905	0.01114		--	--	160.901	0.16914		--	--	32.1962	0.00589
--	--	12.9101	0.01096		--	--	161.146	0.16877		--	--	32.2452	0.00579
--	--	12.9297	0.01077		--	--	161.391	0.1684		--	--	32.2943	0.0057
--	--	12.9493	0.01059		--	--	161.637	0.16803		--	--	32.3433	0.00561
--	--	12.9689	0.0104		--	--	161.882	0.16766		--	--	32.3924	0.00552
--	--	12.9886	0.01022		--	--	162.127	0.16729		--	--	32.4414	0.00542
--	--	13.0082	0.01004		--	--	162.372	0.16693		--	--	32.4905	0.00533
--	--	13.0278	0.00986		--	--	162.618	0.16656		--	--	32.5395	0.00524
--	--	13.0474	0.00968		--	--	162.863	0.1662		--	--	32.5886	0.00515
--	--	13.0671	0.0095		--	--	163.108	0.16583		--	--	32.6376	0.00506
--	--	13.0867	0.00932		--	--	163.353	0.16547		--	--	32.6867	0.00497
--	--	13.1063	0.00914		--	--	163.599	0.16511		--	--	32.7357	0.00489
--	--	13.1259	0.00896		--	--	163.844	0.16475		--	--	32.7848	0.0048
--	--	13.1455	0.00879		--	--	164.089	0.16439		--	--	32.8338	0.00471
--	--	13.1652	0.00861		--	--	164.334	0.16403		--	--	32.8829	0.00463
--	--	13.1848	0.00844		--	--	164.58	0.16367		--	--	32.9319	0.00454
--	--	13.2044	0.00827		--	--	164.825	0.16332		--	--	32.981	0.00445
--	--	13.22	0.00813		--	--	165.02	0.16304		--	--	33.02	0.00439
--	--	13.224	0.00809		--	--	165.07	0.16296		--	--	33.03	0.00437
--	--	13.2436	0.00792		--	--	165.315	0.16261		--	--	33.0791	0.00428
--	--	13.2632	0.00775		--	--	165.561	0.16226		--	--	33.1281	0.0042
--	--	13.2829	0.00758		--	--	165.806	0.1619		--	--	33.1772	0.00412
--	--	13.3025	0.00741		--	--	166.051	0.16155		--	--	33.2262	0.00404
--	--	13.3221	0.00725		--	--	166.296	0.1612		--	--	33.2753	0.00395
--	--	13.3417	0.00708		--	--	166.542	0.16085		--	--	33.3243	0.00387
--	--	13.3613	0.00691		--	--	166.787	0.16051		--	--	33.3734	0.00379
--	--	13.381	0.00675		--	--	167.032	0.16016		--	--	33.4224	0.00371
--	--	13.4006	0.00658		--	--	167.277	0.15981		--	--	33.4714	0.00363
--	--	13.4202	0.00642		--	--	167.523	0.15947		--	--	33.5205	0.00355
--	--	13.4398	0.00626		--	--	167.768	0.15912		--	--	33.5695	0.00347
--	--	13.4594	0.00609		--	--	168.013	0.15878		--	--	33.6186	0.00339
--	--	13.4791	0.00593		--	--	168.258	0.15844		--	--	33.6677	0.00331
--	--	13.4987	0.00577		--	--	168.503	0.1581		--	--	33.7167	0.00324
--	--	13.5183	0.00561		--	--	168.749	0.15775		--	--	33.7657	0.00316
--	--	13.5379	0.00545		--	--	168.994	0.15742		--	--	33.8148	0.00308
--	--	13.5575	0.0053		--	--	169.239	0.15708		--	--	33.8638	0.00301
--	--	13.5772	0.00514		--	--	169.484	0.15674		--	--	33.9129	0.00293
--	--	13.5968	0.00498		--	--	169.73	0.1564		--	--	33.9619	0.00286
--	--	13.6164	0.00483		--	--	169.975	0.15607		--	--	34.011	0.00278
--	--	13.62	0.0048		--	--	170.02	0.15601		--	--	34.02	0.00277
--	--	13.636	0.00467		--	--	170.22	0.15573		--	--	34.06	0.00271
--	--	13.6556	0.00452		--	--	170.465	0.1554		--	--	34.1091	0.00263
--	--	13.6753	0.00436		--	--	170.711	0.15507		--	--	34.1581	0.00256
--	--	13.6949	0.00421		--	--	170.956	0.15474		--	--	34.2072	0.00249
--	--	13.7145	0.00406		--	--	171.201	0.1544		--	--	34.2562	0.00241
--	--	13.7341	0.00391		--	--	171.446	0.15407		--	--	34.3053	0.00234
--	--	13.7537	0.00376		--	--	171.692	0.15375		--	--	34.3543	0.00227
--	--	13.7734	0.00361		--	--	171.937	0.15342		--	--	34.4034	0.0022
--	--	13.793	0.00346		--	--	172.182	0.15309		--	--	34.4524	0.00213
--	--	13.8126	0.00331		--	--	172.427	0.15276		--	--	34.5015	0.00206
--	--	13.8322	0.00316		--	--	172.673	0.15244		--	--	34.5505	0.00199
--	--	13.8518	0.00302		--	--	172.918	0.15212		--	--	34.5996	0.00192
--	--	13.8714	0.00287		--	--	173.163	0.15179		--	--	34.6486	0.00185
--	--	13.8911	0.00273		--	--	173.408	0.15147		--	--	34.6977	0.00178
--	--	13.9107	0.00258		--	--	173.654	0.15115		--	--	34.7467	0.00171
--	--	13.9303	0.00244		--	--	173.899	0.15083		--	--	34.7958	0.00165
--	--	13.9499	0.0023		--	--	174.144	0.15051		--	--	34.8448	0.00158
--	--	13.9695	0.00215		--	--	174.389	0.15019		--	--	34.8939	0.00151
--	--	13.9892	0.00201		--	--	174.635	0.14987		--	--	34.9429	0.00145
--	--	14.0088	0.00187		--	--	174.88	0.14955		--	--	34.992	0.00138
--	--	14.02	0.00179		--	--	175.02	0.14937		--	--	35.02	0.00134
--	--	14.0284	0.00173		--	--	175.125	0.14924		--	--	35.041	0.00132
--	--	14.048	0.00159		--	--	175.37	0.14892		--	--	35.0901	0.00125
--	--	14.0677	0.00145		--	--	175.616	0.14861		--	--	35.1391	0.00119
--	--	14.0873	0.00131		--	--	175.861	0.1483		--	--	35.1882	0.00112
--	--	14.1069	0.00118		--	--	176.106	0.14798		--	--	35.2372	0.00106
--	--	14.1265	0.00104		--	--	176.351	0.14767		--	--	35.2863	0.000994592
--	--	14.1461	0.000904471		--	--	176.597	0.14736		--	--	35.3353	0.000931607
--	--	14.1657	0.000769152		--	--	176.842	0.14705		--	--	35.3844	0.000869021
--	--	14.1854	0.000634509		--	--	177.087	0.14674		--	--	35.4334	0.000806829
--	--	14.205	0.00050054		--	--	177.332	0.14643		--	--	35.4825	0.000745031
--	--	14.2246	0.000367241		--	--	177.578	0.14613		--	--	35.5315	0.000683622
--	--	14.2442	0.00023461		--	--	177.823	0.14582		--	--	35.5806	0.000622602
--	--	14.2638	0.000102642		--	--	178.068	0.14552		--	--	35.6296	0.000561968
--	--	14.2835	-2.86663e-05		--	--	178.313	0.14521		--	--	35.6787	0.000501716
--	--	14.3031	-0.000159317		--	--	178.559	0.14491		--	--	35.7277	0.000441845
--	--	14.3227	-0.000289314		--	--	178.804	0.1446		--	--	35.7768	0.000382353
--	--	14.3423	-0.000418661		--	--	179.049	0.1443		--	--	35.8258	0.000323236
--	--	14.3619	-0.000547361		--	--	179.294	0.144		--	--	35.8749	0.000264493
--	--	14.3816	-0.000675417		--	--	179.54	0.1437		--	--	35.9239	0.00020612
--	--	14.4012	-0.000802832		--	--	179.785	0.1434		--	--	35.9729	0.000148117
--	--	14.42	-0.000924447		--	--	180.02	0.14312		--	--	36.02	9.28255e-05
--	--	14.4208	-0.000929609		--	--	180.03	0.1431		--	--	36.022	9.04802e-05
--	--	14.4404	-0.00106		--	--	180.275	0.14281		--	--	36.071	3.32074e-05
--	--	14.46	-0.00118		--	--	180.52	0.14251		--	--	36.1201	-2.37036e-05
--	--	14.4797	-0.00131		--	--	180.766	0.14221		--	--	36.1692	-8.0255e-05
--	--	14.4993	-0.00143		--	--	181.011	0.14192		--	--	36.2182	-0.000136449
--	--	14.5189	-0.00155		--	--	181.256	0.14162		--	--	36.2672	-0.000192288
--	--	14.5385	-0.00168		--	--	181.501	0.14133		--	--	36.3163	-0.000247775
--	--	14.5581	-0.0018		--	--	181.747	0.14104		--	--	36.3653	-0.00030291
--	--	14.5778	-0.00192		--	--	181.992	0.14075		--	--	36.4144	-0.000357698
--	--	14.5974	-0.00204		--	--	182.237	0.14045		--	--	36.4634	-0.000412139
--	--	14.617	-0.00216		--	--	182.482	0.14016		--	--	36.5125	-0.000466237
--	--	14.6366	-0.00228		--	--	182.728	0.13987		--	--	36.5615	-0.000519992
--	--	14.6562	-0.0024		--	--	182.973	0.13959		--	--	36.6106	-0.000573408
--	--	14.6759	-0.00252		--	--	183.218	0.1393		--	--	36.6596	-0.000626487
--	--	14.6955	-0.00264		--	--	183.463	0.13901		--	--	36.7087	-0.00067923
--	--	14.7151	-0.00276		--	--	183.709	0.13873		--	--	36.7577	-0.00073164
--	--	14.7347	-0.00287		--	--	183.954	0.13844		--	--	36.8068	-0.000783719
--	--	14.7543	-0.00299		--	--	184.199	0.13816		--	--	36.8558	-0.000835468
--	--	14.7739	-0.00311		--	--	184.444	0.13787		--	--	36.9049	-0.000886891
--	--	14.7936	-0.00322		--	--	184.69	0.13759		--	--	36.9539	-0.000937989
--	--	14.8132	-0.00334		--	--	184.935	0.13731		--	--	37.003	-0.000988765
--	--	14.82	-0.00338		--	--	185.02	0.13721		--	--	37.02	-0.00101
--	--	14.8328	-0.00345		--	--	185.18	0.13703		--	--	37.052	-0.00104
--	--	14.8524	-0.00356		--	--	185.425	0.13675		--	--	37.1011	-0.00109
--	--	14.872	-0.00368		--	--	185.671	0.13647		--	--	37.1501	-0.00114
--	--	14.8917	-0.00379		--	--	185.916	0.13619		--	--	37.1992	-0.00119
--	--	14.9113	-0.0039		--	--	186.161	0.13591		--	--	37.2482	-0.00124
--	--	14.9309	-0.00401		--	--	186.406	0.13563		--	--	37.2973	-0.00129
--	--	14.9505	-0.00412		--	--	186.652	0.13536		--	--	37.3463	-0.00134
--	--	14.9702	-0.00423		--	--	186.897	0.13508		--	--	37.3954	-0.00138
--	--	14.9898	-0.00434		--	--	187.142	0.13481		--	--	37.4444	-0.00143
--	--	15.0094	-0.00445		--	--	187.387	0.13453		--	--	37.4935	-0.00148
--	--	15.029	-0.00456		--	--	187.633	0.13426		--	--	37.5425	-0.00153
--	--	15.0486	-0.00467		--	--	187.878	0.13399		--	--	37.5916	-0.00157
--	--	15.0683	-0.00478		--	--	188.123	0.13371		--	--	37.6406	-0.00162
--	--	15.0879	-0.00488		--	--	188.368	0.13344		--	--	37.6897	-0.00167
--	--	15.1075	-0.00499		--	--	188.614	0.13317		--	--	37.7387	-0.00171
--	--	15.1271	-0.00509		--	--	188.859	0.1329		--	--	37.7878	-0.00176
--	--	15.1467	-0.0052		--	--	189.104	0.13264		--	--	37.8368	-0.0018
--	--	15.1663	-0.0053		--	--	189.349	0.13237		--	--	37.8859	-0.00185
--	--	15.186	-0.00541		--	--	189.595	0.1321		--	--	37.9349	-0.00189
--	--	15.2056	-0.00551		--	--	189.84	0.13183		--	--	37.984	-0.00194
--	--	15.22	-0.00559		--	--	190.02	0.13164		--	--	38.02	-0.00197
--	--	15.2252	-0.00562		--	--	190.085	0.13157		--	--	38.033	-0.00198
--	--	15.2448	-0.00572		--	--	190.33	0.1313		--	--	38.0821	-0.00203
--	--	15.2644	-0.00582		--	--	190.576	0.13104		--	--	38.1311	-0.00207
--	--	15.2841	-0.00592		--	--	190.821	0.13078		--	--	38.1802	-0.00212
--	--	15.3037	-0.00602		--	--	191.066	0.13051		--	--	38.2292	-0.00216
--	--	15.3233	-0.00612		--	--	191.311	0.13025		--	--	38.2783	-0.0022
--	--	15.3429	-0.00622		--	--	191.557	0.12999		--	--	38.3273	-0.00224
--	--	15.3625	-0.00632		--	--	191.802	0.12973		--	--	38.3764	-0.00229
--	--	15.3822	-0.00642		--	--	192.047	0.12947		--	--	38.4254	-0.00233
--	--	15.4018	-0.00652		--	--	192.292	0.12921		--	--	38.4744	-0.00237
--	--	15.4214	-0.00662		--	--	192.538	0.12895		--	--	38.5235	-0.00241
--	--	15.441	-0.00672		--	--	192.783	0.1287		--	--	38.5725	-0.00245
--	--	15.4606	-0.00682		--	--	193.028	0.12844		--	--	38.6216	-0.0025
--	--	15.4803	-0.00691		--	--	193.273	0.12818		--	--	38.6707	-0.00254
--	--	15.4999	-0.00701		--	--	193.518	0.12793		--	--	38.7197	-0.00258
--	--	15.5195	-0.0071		--	--	193.764	0.12767		--	--	38.7687	-0.00262
--	--	15.5391	-0.0072		--	--	194.009	0.12742		--	--	38.8178	-0.00266
--	--	15.5587	-0.00729		--	--	194.254	0.12717		--	--	38.8668	-0.0027
--	--	15.5784	-0.00739		--	--	194.499	0.12691		--	--	38.9159	-0.00274
--	--	15.598	-0.00748		--	--	194.745	0.12666		--	--	38.9649	-0.00278
--	--	15.6176	-0.00758		--	--	194.99	0.12641		--	--	39.014	-0.00282
--	--	15.62	-0.00759		--	--	195.02	0.12638		--	--	39.02	-0.00282
--	--	15.6372	-0.00767		--	--	195.235	0.12616		--	--	39.063	-0.00286
--	--	15.6568	-0.00776		--	--	195.48	0.12591		--	--	39.1121	-0.00289
--	--	15.6765	-0.00785		--	--	195.726	0.12566		--	--	39.1611	-0.00293
--	--	15.6961	-0.00794		--	--	195.971	0.12542		--	--	39.2102	-0.00297
--	--	15.7157	-0.00804		--	--	196.216	0.12517		--	--	39.2592	-0.00301
--	--	15.7353	-0.00813		--	--	196.461	0.12492		--	--	39.3083	-0.00305
--	--	15.7549	-0.00822		--	--	196.707	0.12468		--	--	39.3573	-0.00308
--	--	15.7745	-0.00831		--	--	196.952	0.12443		--	--	39.4064	-0.00312
--	--	15.7942	-0.00839		--	--	197.197	0.12419		--	--	39.4554	-0.00316
--	--	15.8138	-0.00848		--	--	197.442	0.12394		--	--	39.5045	-0.00319
--	--	15.8334	-0.00857		--	--	197.688	0.1237		--	--	39.5535	-0.00323
--	--	15.853	-0.00866		--	--	197.933	0.12346		--	--	39.6026	-0.00327
--	--	15.8727	-0.00875		--	--	198.178	0.12321		--	--	39.6516	-0.0033
--	--	15.8923	-0.00883		--	--	198.423	0.12297		--	--	39.7007	-0.00334
--	--	15.9119	-0.00892		--	--	198.669	0.12273		--	--	39.7497	-0.00337
--	--	15.9315	-0.00901		--	--	198.914	0.12249		--	--	39.7988	-0.00341
--	--	15.9511	-0.00909		--	--	199.159	0.12225		--	--	39.8478	-0.00345
--	--	15.9708	-0.00918		--	--	199.404	0.12202		--	--	39.8969	-0.00348
--	--	15.9904	-0.00926		--	--	199.65	0.12178		--	--	39.9459	-0.00351
--	--	16.01	-0.00935		--	--	199.895	0.12154		--	--	39.995	-0.00355
--	--	16.02	-0.00939		--	--	200.02	0.12142		--	--	40.02	-0.00357
--	--	16.0296	-0.00943		--	--	200.14	0.12131		--	--	40.044	-0.00358
--	--	16.0492	-0.00952		--	--	200.385	0.12107		--	--	40.0931	-0.00362
--	--	16.0689	-0.0096		--	--	200.631	0.12083		--	--	40.1421	-0.00365
--	--	16.0885	-0.00968		--	--	200.876	0.1206		--	--	40.1912	-0.00369
--	--	16.1081	-0.00976		--	--	201.121	0.12037		--	--	40.2402	-0.00372
--	--	16.1277	-0.00985		--	--	201.366	0.12013		--	--	40.2893	-0.00375
--	--	16.1473	-0.00993		--	--	201.612	0.1199		--	--	40.3383	-0.00378
--	--	16.1669	-0.01001		--	--	201.857	0.11967		--	--	40.3874	-0.00382
--	--	16.1866	-0.01009		--	--	202.102	0.11944		--	--	40.4364	-0.00385
--	--	16.2062	-0.01017		--	--	202.347	0.11921		--	--	40.4855	-0.00388
--	--	16.2258	-0.01025		--	--	202.593	0.11898		--	--	40.5345	-0.00391
--	--	16.2454	-0.01033		--	--	202.838	0.11875		--	--	40.5836	-0.00395
--	--	16.265	-0.01041		--	--	203.083	0.11852		--	--	40.6326	-0.00398
--	--	16.2847	-0.01049		--	--	203.328	0.11829		--	--	40.6817	-0.00401
--	--	16.3043	-0.01056		--	--	203.574	0.11807		--	--	40.7307	-0.00404
--	--	16.3239	-0.01064		--	--	203.819	0.11784		--	--	40.7798	-0.00407
--	--	16.3435	-0.01072		--	--	204.064	0.11761		--	--	40.8288	-0.0041
--	--	16.3631	-0.0108		--	--	204.309	0.11739		--	--	40.8779	-0.00413
--	--	16.3828	-0.01087		--	--	204.555	0.11717		--	--	40.9269	-0.00416
--	--	16.4024	-0.01095		--	--	204.8	0.11694		--	--	40.976	-0.0042
--	--	16.42	-0.01102		--	--	205.02	0.11674		--	--	41.02	-0.00422
--	--	16.422	-0.01103		--	--	205.045	0.11672		--	--	41.025	-0.00423
--	--	16.4416	-0.0111		--	--	205.29	0.1165		--	--	41.074	-0.00426
--	--	16.4612	-0.01118		--	--	205.536	0.11627		--	--	41.1231	-0.00429
--	--	16.4809	-0.01125		--	--	205.781	0.11605		--	--	41.1722	-0.00431
--	--	16.5005	-0.01133		--	--	206.026	0.11583		--	--	41.2212	-0.00434
--	--	16.5201	-0.0114		--	--	206.271	0.11561		--	--	41.2702	-0.00437
--	--	16.5397	-0.01147		--	--	206.517	0.11539		--	--	41.3193	-0.0044
--	--	16.5593	-0.01155		--	--	206.762	0.11517		--	--	41.3683	-0.00443
--	--	16.579	-0.01162		--	--	207.007	0.11495		--	--	41.4174	-0.00446
--	--	16.5986	-0.01169		--	--	207.252	0.11474		--	--	41.4665	-0.00449
--	--	16.6182	-0.01177		--	--	207.497	0.11452		--	--	41.5155	-0.00452
--	--	16.6378	-0.01184		--	--	207.743	0.1143		--	--	41.5645	-0.00455
--	--	16.6574	-0.01191		--	--	207.988	0.11409		--	--	41.6136	-0.00457
--	--	16.6771	-0.01198		--	--	208.233	0.11387		--	--	41.6626	-0.0046
--	--	16.6967	-0.01205		--	--	208.478	0.11366		--	--	41.7117	-0.00463
--	--	16.7163	-0.01212		--	--	208.724	0.11344		--	--	41.7607	-0.00466
--	--	16.7359	-0.01219		--	--	208.969	0.11323		--	--	41.8098	-0.00468
--	--	16.7555	-0.01226		--	--	209.214	0.11302		--	--	41.8588	-0.00471
--	--	16.7752	-0.01233		--	--	209.459	0.11281		--	--	41.9079	-0.00474
--	--	16.7948	-0.0124		--	--	209.705	0.1126		--	--	41.9569	-0.00476
--	--	16.8144	-0.01247		--	--	209.95	0.11238		--	--	42.006	-0.00479
--	--	16.82	-0.01249		--	--	210.02	0.11232		--	--	42.02	-0.0048
--	--	16.834	-0.01254		--	--	210.195	0.11217		--	--	42.055	-0.00482
--	--	16.8536	-0.01261		--	--	210.44	0.11196		--	--	42.1041	-0.00484
--	--	16.8732	-0.01267		--	--	210.686	0.11176		--	--	42.1531	-0.00487
--	--	16.8929	-0.01274		--	--	210.931	0.11155		--	--	42.2022	-0.0049
--	--	16.9125	-0.01281		--	--	211.176	0.11134		--	--	42.2512	-0.00492
--	--	16.9321	-0.01287		--	--	211.421	0.11113		--	--	42.3003	-0.00495
--	--	16.9517	-0.01294		--	--	211.667	0.11093		--	--	42.3493	-0.00497
--	--	16.9714	-0.01301		--	--	211.912	0.11072		--	--	42.3984	-0.005
--	--	16.991	-0.01307		--	--	212.157	0.11051		--	--	42.4474	-0.00502
--	--	17.0106	-0.01314		--	--	212.402	0.11031		--	--	42.4965	-0.00505
--	--	17.0302	-0.0132		--	--	212.648	0.1101		--	--	42.5455	-0.00507
--	--	17.0498	-0.01327		--	--	212.893	0.1099		--	--	42.5946	-0.0051
--	--	17.0694	-0.01333		--	--	213.138	0.1097		--	--	42.6436	-0.00512
--	--	17.0891	-0.0134		--	--	213.383	0.1095		--	--	42.6927	-0.00515
--	--	17.1087	-0.01346		--	--	213.629	0.10929		--	--	42.7417	-0.00517
--	--	17.1283	-0.01352		--	--	213.874	0.10909		--	--	42.7908	-0.00519
--	--	17.1479	-0.01359		--	--	214.119	0.10889		--	--	42.8398	-0.00522
--	--	17.1675	-0.01365		--	--	214.364	0.10869		--	--	42.8889	-0.00524
--	--	17.1872	-0.01371		--	--	214.61	0.10849		--	--	42.9379	-0.00527
--	--	17.2068	-0.01377		--	--	214.855	0.10829		--	--	42.987	-0.00529
--	--	17.22	-0.01382		--	--	215.02	0.10816		--	--	43.02	-0.0053
--	--	17.2264	-0.01384		--	--	215.1	0.10809		--	--	43.036	-0.00531
--	--	17.246	-0.0139		--	--	215.345	0.10789		--	--	43.0851	-0.00534
--	--	17.2657	-0.01396		--	--	215.591	0.1077		--	--	43.1341	-0.00536
--	--	17.2853	-0.01402		--	--	215.836	0.1075		--	--	43.1832	-0.00538
--	--	17.3049	-0.01408		--	--	216.081	0.1073		--	--	43.2322	-0.0054
--	--	17.3245	-0.01414		--	--	216.326	0.10711		--	--	43.2813	-0.00543
--	--	17.3441	-0.0142		--	--	216.572	0.10691		--	--	43.3303	-0.00545
--	--	17.3637	-0.01426		--	--	216.817	0.10672		--	--	43.3794	-0.00547
--	--	17.3834	-0.01432		--	--	217.062	0.10652		--	--	43.4284	-0.00549
--	--	17.403	-0.01438		--	--	217.307	0.10633		--	--	43.4775	-0.00552
--	--	17.4226	-0.01444		--	--	217.553	0.10614		--	--	43.5265	-0.00554
--	--	17.4422	-0.0145		--	--	217.798	0.10595		--	--	43.5756	-0.00556
--	--	17.4618	-0.01455		--	--	218.043	0.10575		--	--	43.6246	-0.00558
--	--	17.4815	-0.01461		--	--	218.288	0.10556		--	--	43.6737	-0.0056
--	--	17.5011	-0.01467		--	--	218.534	0.10537		--	--	43.7227	-0.00562
--	--	17.5207	-0.01473		--	--	218.779	0.10518		--	--	43.7717	-0.00564
--	--	17.5403	-0.01479		--	--	219.024	0.10499		--	--	43.8208	-0.00567
--	--	17.5599	-0.01484		--	--	219.269	0.1048		--	--	43.8698	-0.00569
--	--	17.5796	-0.0149		--	--	219.514	0.10461		--	--	43.9189	-0.00571
--	--	17.5992	-0.01495		--	--	219.76	0.10443		--	--	43.968	-0.00573
--	--	17.6188	-0.01501		--	--	220.005	0.10424		--	--	44.017	-0.00575
--	--	17.62	-0.01501		--	--	220.02	0.10423		--	--	44.02	-0.00575
--	--	17.6384	-0.01507		--	--	220.25	0.10405		--	--	44.066	-0.00577
--	--	17.658	-0.01512		--	--	220.495	0.10386		--	--	44.1151	-0.00579
--	--	17.6777	-0.01518		--	--	220.741	0.10368		--	--	44.1641	-0.00581
--	--	17.6973	-0.01523		--	--	220.986	0.10349		--	--	44.2132	-0.00583
--	--	17.7169	-0.01529		--	--	221.231	0.10331		--	--	44.2622	-0.00585
--	--	17.7365	-0.01534		--	--	221.476	0.10312		--	--	44.3113	-0.00587
--	--	17.7561	-0.01539		--	--	221.722	0.10294		--	--	44.3603	-0.00589
--	--	17.7758	-0.01545		--	--	221.967	0.10276		--	--	44.4094	-0.00591
--	--	17.7954	-0.0155		--	--	222.212	0.10257		--	--	44.4584	-0.00593
--	--	17.815	-0.01556		--	--	222.457	0.10239		--	--	44.5075	-0.00595
--	--	17.8346	-0.01561		--	--	222.703	0.10221		--	--	44.5565	-0.00597
--	--	17.8542	-0.01566		--	--	222.948	0.10203		--	--	44.6056	-0.00598
--	--	17.8739	-0.01571		--	--	223.193	0.10185		--	--	44.6546	-0.006
--	--	17.8935	-0.01577		--	--	223.438	0.10167		--	--	44.7037	-0.00602
--	--	17.9131	-0.01582		--	--	223.684	0.10149		--	--	44.7527	-0.00604
--	--	17.9327	-0.01587		--	--	223.929	0.10131		--	--	44.8018	-0.00606
--	--	17.9523	-0.01592		--	--	224.174	0.10113		--	--	44.8508	-0.00608
--	--	17.9719	-0.01597		--	--	224.419	0.10095		--	--	44.8999	-0.0061
--	--	17.9916	-0.01602		--	--	224.665	0.10077		--	--	44.9489	-0.00611
--	--	18.0112	-0.01607		--	--	224.91	0.1006		--	--	44.998	-0.00613
--	--	18.02	-0.0161		--	--	225.02	0.10052		--	--	45.02	-0.00614
--	--	18.0308	-0.01612		--	--	225.155	0.10042		--	--	45.047	-0.00615
--	--	18.0504	-0.01617		--	--	225.4	0.10024		--	--	45.0961	-0.00617
--	--	18.07	-0.01622		--	--	225.646	0.10007		--	--	45.1451	-0.00619
--	--	18.0897	-0.01627		--	--	225.891	0.09989		--	--	45.1942	-0.0062
--	--	18.1093	-0.01632		--	--	226.136	0.09972		--	--	45.2432	-0.00622
--	--	18.1289	-0.01637		--	--	226.381	0.09954		--	--	45.2923	-0.00624
--	--	18.1485	-0.01642		--	--	226.627	0.09937		--	--	45.3413	-0.00626
--	--	18.1682	-0.01647		--	--	226.872	0.0992		--	--	45.3904	-0.00627
--	--	18.1878	-0.01652		--	--	227.117	0.09902		--	--	45.4394	-0.00629
--	--	18.2074	-0.01657		--	--	227.362	0.09885		--	--	45.4885	-0.00631
--	--	18.227	-0.01661		--	--	227.608	0.09868		--	--	45.5375	-0.00632
--	--	18.2466	-0.01666		--	--	227.853	0.09851		--	--	45.5866	-0.00634
--	--	18.2662	-0.01671		--	--	228.098	0.09834		--	--	45.6356	-0.00636
--	--	18.2859	-0.01676		--	--	228.343	0.09817		--	--	45.6847	-0.00637
--	--	18.3055	-0.0168		--	--	228.589	0.098		--	--	45.7337	-0.00639
--	--	18.3251	-0.01685		--	--	228.834	0.09783		--	--	45.7828	-0.00641
--	--	18.3447	-0.0169		--	--	229.079	0.09766		--	--	45.8318	-0.00642
--	--	18.3643	-0.01694		--	--	229.324	0.09749		--	--	45.8809	-0.00644
--	--	18.384	-0.01699		--	--	229.57	0.09732		--	--	45.9299	-0.00645
--	--	18.4036	-0.01703		--	--	229.815	0.09716		--	--	45.979	-0.00647
--	--	18.42	-0.01707		--	--	230.02	0.09702		--	--	46.02	-0.00648
--	--	18.4232	-0.01708		--	--	230.06	0.09699		--	--	46.028	-0.00649
--	--	18.4428	-0.01713		--	--	230.305	0.09682		--	--	46.0771	-0.0065
--	--	18.4624	-0.01717		--	--	230.551	0.09666		--	--	46.1261	-0.00652
--	--	18.4821	-0.01722		--	--	230.796	0.09649		--	--	46.1752	-0.00653
--	--	18.5017	-0.01726		--	--	231.041	0.09633		--	--	46.2242	-0.00655
--	--	18.5213	-0.0173		--	--	231.286	0.09616		--	--	46.2732	-0.00656
--	--	18.5409	-0.01735		--	--	231.532	0.096		--	--	46.3223	-0.00658
--	--	18.5605	-0.01739		--	--	231.777	0.09583		--	--	46.3713	-0.00659
--	--	18.5802	-0.01744		--	--	232.022	0.09567		--	--	46.4204	-0.00661
--	--	18.5998	-0.01748		--	--	232.267	0.09551		--	--	46.4695	-0.00662
--	--	18.6194	-0.01752		--	--	232.512	0.09535		--	--	46.5185	-0.00664
--	--	18.639	-0.01757		--	--	232.758	0.09518		--	--	46.5675	-0.00665
--	--	18.6586	-0.01761		--	--	233.003	0.09502		--	--	46.6166	-0.00667
--	--	18.82	-0.01795		--	--	235.02	0.09371		--	--	47.02	-0.00679
--	--	19.22	-0.01875		--	--	240.02	0.0906		--	--	48.02	-0.00705
		19.62	-0.01947				245.02	0.08766				49.02	-0.00728

## Sheet: h
exp	exp	fit	fit		exp	exp	fit	fit
0.02	0.97581	0.02	0.96779		0.02	0.9903	0.02	0.98426
0.03	0.95776	0.02198	0.96568		0.03	0.97821	0.02793	0.97549
0.04	0.95738	0.02396	0.96364		0.04	0.96446	0.02892	0.9744
0.05	0.94492	0.02595	0.96166		0.05	0.96041	0.02991	0.97332
0.06	0.94447	0.02793	0.95977		0.06	0.95018	0.03	0.97323
0.07	0.94833	0.02991	0.95798		0.07	0.95052	0.0309	0.97226
0.08	0.95335	0.03	0.9579		0.08	0.95242	0.03189	0.9712
0.09	0.97048	0.03189	0.95628		0.09	0.95963	0.03288	0.97015
0.1	0.98024	0.03387	0.9547		0.1	0.96813	0.03387	0.96911
0.11	0.98608	0.03586	0.95324		0.11	0.97813	0.03486	0.9681
0.12	0.99517	0.03784	0.9519		0.12	0.98847	0.03586	0.96709
0.13	0.99971	0.03982	0.95071		0.13	0.99311	0.03685	0.96611
0.14	0.99685	0.04	0.9506		0.14	0.99933	0.03784	0.96514
0.15	1	0.0418	0.94965		0.15	1	0.03883	0.96419
0.16	0.99054	0.04378	0.94874		0.16	0.99869	0.03982	0.96327
0.17	0.97743	0.04577	0.94799		0.17	0.99201	0.04	0.9631
0.18	0.97805	0.04775	0.94738		0.18	0.98193	0.04081	0.96236
0.19	0.95952	0.04973	0.94694		0.19	0.97698	0.0418	0.96148
0.2	0.96035	0.05	0.94689		0.2	0.96954	0.04279	0.96063
0.21	0.9581	0.05171	0.94666		0.21	0.96287	0.04378	0.9598
0.22	0.95174	0.05369	0.94654		0.22	0.96171	0.04477	0.959
0.23	0.96102	0.05568	0.94658		0.23	0.96109	0.04577	0.95823
0.24	0.96094	0.05766	0.94677		0.24	0.96387	0.04676	0.95748
0.25	0.97376	0.05964	0.94713		0.25	0.96666	0.04775	0.95677
0.26	0.9799	0.06	0.94721		0.26	0.97252	0.04874	0.95609
0.27	0.98131	0.06162	0.94764		0.27	0.97486	0.04973	0.95543
0.28	0.98485	0.0636	0.9483		0.28	0.97935	0.05	0.95526
0.29	0.98802	0.06559	0.94911		0.29	0.9839	0.05072	0.95482
0.3	0.98661	0.06757	0.95006		0.3	0.98749	0.05171	0.95423
0.31	0.98483	0.06955	0.95115		0.31	0.98706	0.0527	0.95368
0.32	0.98322	0.07	0.95141		0.32	0.98585	0.05369	0.95316
0.33	0.97896	0.07153	0.95236		0.33	0.98362	0.05468	0.95268
0.34	0.97664	0.07351	0.95369		0.34	0.98072	0.05568	0.95224
0.35	0.97751	0.0755	0.95514		0.35	0.97951	0.05667	0.95183
0.36	0.9751	0.07748	0.95668		0.36	0.97492	0.05766	0.95145
0.37	0.97209	0.07946	0.95833		0.37	0.97635	0.05865	0.95112
0.38	0.9642	0.08	0.95879		0.38	0.97275	0.05964	0.95082
0.39	0.96853	0.08144	0.96005		0.39	0.97083	0.06	0.95072
0.4	0.96981	0.08342	0.96185		0.4	0.97335	0.06063	0.95056
0.41	0.96686	0.08541	0.96371		0.41	0.97111	0.06162	0.95034
0.42	0.97107	0.08739	0.96562		0.42	0.97095	0.06261	0.95015
0.43	0.9679	0.08937	0.96758		0.43	0.97552	0.0636	0.95001
0.44	0.97655	0.09	0.9682		0.44	0.97524	0.06459	0.9499
0.45	0.97725	0.09135	0.96956		0.45	0.97547	0.06559	0.94983
0.46	0.97594	0.0973	0.97556		0.46	0.97538	0.06658	0.9498
0.47	0.97819	0.09928	0.97754		0.47	0.97445	0.06757	0.9498
0.48	0.97449	0.1	0.97826		0.48	0.97326	0.06856	0.94985
0.49	0.97947	0.10126	0.9795		0.49	0.97504	0.06955	0.94993
0.5	0.97841	0.10324	0.98141		0.5	0.97677	0.07	0.94998
0.51	0.9765	0.10523	0.98327		0.51	0.97456	0.07054	0.95005
0.52	0.98054	0.10721	0.98508		0.52	0.97547	0.07153	0.9502
0.53	0.97741	0.10919	0.98681		0.53	0.97963	0.07252	0.9504
0.54	0.97675	0.11	0.9875		0.54	0.97844	0.07351	0.95062
0.55	0.97894	0.11117	0.98847		0.55	0.97816	0.0745	0.95089
0.56	0.97673	0.11315	0.99003		0.56	0.98163	0.0755	0.95119
0.57	0.9783	0.11514	0.9915		0.57	0.9805	0.07649	0.95152
0.58	0.9743	0.11712	0.99287		0.58	0.98011	0.07748	0.95189
0.59	0.9715	0.1191	0.99412		0.59	0.98118	0.07847	0.95229
0.6	0.97066	0.12	0.99465		0.6	0.97852	0.07946	0.95272
0.61	0.97038	0.12108	0.99525		0.61	0.97621	0.08	0.95297
0.62	0.96232	0.12306	0.99627		0.62	0.97661	0.08045	0.95319
0.63	0.96808	0.12505	0.99715		0.63	0.97329	0.08144	0.95369
0.64	0.96316	0.12703	0.9979		0.64	0.96992	0.08243	0.95421
0.65	0.97241	0.12901	0.99852		0.65	0.96895	0.08342	0.95477
0.66	0.96877	0.13	0.99878		0.66	0.97099	0.08441	0.95535
0.67	0.97065	0.13099	0.999		0.67	0.96847	0.08541	0.95596
0.68	0.97337	0.13297	0.99934		0.68	0.97214	0.0864	0.9566
0.69	0.9791	0.13495	0.99954		0.69	0.97234	0.08739	0.95726
0.7	0.98539	0.13694	0.9996		0.7	0.97674	0.08838	0.95795
0.71	0.98457	0.13892	0.99952		0.71	0.97954	0.08937	0.95866
0.72	0.98317	0.14	0.99942		0.72	0.98317	0.09	0.95912
0.73	0.98668	0.1409	0.9993		0.73	0.98438	0.09036	0.95939
0.74	0.9824	0.14288	0.99895		0.74	0.98543	0.09135	0.96014
0.75	0.97473	0.14486	0.99847		0.75	0.98518	0.09234	0.96091
0.76	0.97321	0.14685	0.99786		0.76	0.98502	0.09333	0.9617
0.77	0.97021	0.14883	0.99712		0.77	0.98148	0.09432	0.96251
0.78	0.96267	0.15	0.99664		0.78	0.97803	0.09532	0.96334
0.79	0.95983	0.15081	0.99627		0.79	0.97479	0.09631	0.96418
0.8	0.95802	0.15279	0.99531		0.8	0.97009	0.0973	0.96503
0.81	0.96	0.15477	0.99424		0.81	0.96698	0.09829	0.96589
0.82	0.96747	0.15676	0.99308		0.82	0.96916	0.09928	0.96677
0.83	0.97095	0.15874	0.99182		0.83	0.96728	0.1	0.96741
0.84	0.97573	0.16	0.99098		0.84	0.96734	0.10027	0.96765
0.85	0.97603	0.16072	0.99048		0.85	0.96774	0.10126	0.96855
0.86	0.98138	0.1627	0.98907		0.86	0.97455	0.10225	0.96945
0.87	0.986	0.16468	0.9876		0.87	0.97565	0.10324	0.97035
0.88	0.98774	0.16667	0.98607		0.88	0.98055	0.11	0.97658
0.89	0.98678	0.16865	0.98449		0.89	0.9836	0.11018	0.97674
0.9	0.98398	0.17	0.98339		0.9	0.98301	0.11117	0.97765
0.91	0.98227	0.17063	0.98287		0.91	0.9856	0.11216	0.97854
0.92	0.97755	0.17261	0.98123		0.92	0.98585	0.11315	0.97943
0.93	0.97429	0.17459	0.97958		0.93	0.98468	0.11414	0.98032
0.94	0.96363	0.17856	0.97625		0.94	0.98138	0.11514	0.98119
0.95	0.96621	0.18	0.97504		0.95	0.97911	0.11613	0.98205
0.96	0.96613	0.18054	0.97459		0.96	0.97394	0.11712	0.9829
0.97	0.95925	0.18252	0.97296		0.97	0.97381	0.11811	0.98374
0.98	0.97113	0.1845	0.97136		0.98	0.97004	0.1191	0.98456
0.99	0.96724	0.18649	0.9698		0.99	0.96661	0.12	0.98529
1	0.97634	0.18847	0.96828		1	0.96926	0.12009	0.98536
1.01	0.97268	0.19	0.96715		1.01	0.97094	0.12108	0.98615
1.02	0.98588	0.19045	0.96683		--	--	0.12207	0.98692
1.03	0.97914	0.19243	0.96543		--	--	0.12306	0.98768
1.04	0.98147	0.19441	0.96411		--	--	0.12405	0.98841
1.05	0.98594	0.1964	0.96286		--	--	0.12505	0.98913
1.06	0.98675	0.19838	0.9617		--	--	0.12604	0.98982
1.07	0.97999	0.2	0.96081		--	--	0.12703	0.99049
1.08	0.98099	0.20036	0.96062		--	--	0.12802	0.99113
1.09	0.97358	0.20234	0.95964		--	--	0.12901	0.99175
1.1	0.97195	0.20432	0.95876		--	--	0.13	0.99235
1.11	0.96895	0.20631	0.95798		--	--	0.13	0.99235
1.12	0.96974	0.20829	0.95731		--	--	0.13099	0.99292
1.13	0.96447	0.21	0.95682		--	--	0.13198	0.99347
1.14	0.96399	0.21027	0.95675		--	--	0.13297	0.99399
1.15	0.96505	0.21225	0.9563		--	--	0.13396	0.99448
1.16	0.96982	0.21423	0.95595		--	--	0.13495	0.99495
1.17	0.96955	0.21622	0.95572		--	--	0.13595	0.99538
1.18	0.97933	0.2182	0.9556		--	--	0.13694	0.99579
1.19	0.97963	0.22	0.95559		--	--	0.13793	0.99617
1.2	0.98084	0.22018	0.9556		--	--	0.13892	0.99652
1.21	0.97745	0.22216	0.9557		--	--	0.13991	0.99683
1.22	0.98449	0.22414	0.9559		--	--	0.14	0.99686
1.23	0.97816	0.22613	0.95622		--	--	0.1409	0.99712
1.24	0.97722	0.22811	0.95663		--	--	0.14189	0.99738
1.25	0.9802	0.23	0.95712		--	--	0.14288	0.99761
1.26	0.97596	0.23009	0.95714		--	--	0.14387	0.9978
1.27	0.97537	0.23207	0.95775		--	--	0.14486	0.99797
1.28	0.96792	0.23405	0.95844		--	--	0.14586	0.9981
1.29	0.97201	0.23604	0.95921		--	--	0.14685	0.99821
1.3	0.97095	0.23802	0.96006		--	--	0.14784	0.99828
1.31	0.97067	0.24	0.96098		--	--	0.14883	0.99832
1.32	0.97349	0.24	0.96098		--	--	0.14982	0.99833
1.33	0.96994	0.24198	0.96197		--	--	0.15	0.99833
1.34	0.97943	0.24396	0.96301		--	--	0.15081	0.99831
1.35	0.97825	0.24595	0.96411		--	--	0.1518	0.99826
1.36	0.97767	0.24793	0.96524		--	--	0.15279	0.99818
1.37	0.97377	0.24991	0.96642		--	--	0.15378	0.99807
1.38	0.97327	0.25	0.96647		--	--	0.15477	0.99794
1.39	0.97415	0.25189	0.96762		--	--	0.15577	0.99777
1.4	0.98226	0.25387	0.96884		--	--	0.15676	0.99757
1.41	0.97604	0.25586	0.97008		--	--	0.15775	0.99735
1.42	0.97866	0.25982	0.97257		--	--	0.15874	0.99709
1.43	0.97048	0.26	0.97268		--	--	0.15973	0.99682
1.44	0.9762	0.2618	0.9738		--	--	0.16	0.99673
1.45	0.97057	0.26378	0.97502		--	--	0.16072	0.99651
1.46	0.97724	0.26577	0.97622		--	--	0.16171	0.99618
1.47	0.97804	0.26775	0.97739		--	--	0.1627	0.99582
1.48	0.97536	0.26973	0.97852		--	--	0.16369	0.99544
1.49	0.97152	0.27	0.97867		--	--	0.16468	0.99503
1.5	0.97818	0.27171	0.97961		--	--	0.16568	0.99461
1.51	0.97554	0.27369	0.98066		--	--	0.16667	0.99416
1.52	0.98125	0.27568	0.98165		--	--	0.16766	0.99368
1.53	0.97873	0.27766	0.98259		--	--	0.16865	0.99319
1.54	0.98062	0.27964	0.98347		--	--	0.16964	0.99268
1.55	0.9777	0.28	0.98362		--	--	0.17	0.99249
1.56	0.97787	0.28162	0.98428		--	--	0.17063	0.99215
1.57	0.96969	0.2836	0.98502		--	--	0.17162	0.9916
1.58	0.97297	0.28559	0.98569		--	--	0.17261	0.99103
1.59	0.9757	0.28757	0.98629		--	--	0.1736	0.99045
1.6	0.976	0.28955	0.98681		--	--	0.17459	0.98985
1.61	0.97814	0.29	0.98691		--	--	0.17559	0.98923
1.62	0.97773	0.29153	0.98725		--	--	0.17658	0.98861
1.63	0.97452	0.29351	0.98761		--	--	0.17757	0.98797
1.64	0.97521	0.2955	0.9879		--	--	0.17856	0.98732
1.65	0.97285	0.29748	0.98811		--	--	0.17955	0.98666
1.66	0.97383	0.29946	0.98823		--	--	0.18	0.98636
1.67	0.97827	0.3	0.98825		--	--	0.18054	0.98599
1.68	0.9711	0.30144	0.98828		--	--	0.18153	0.98531
1.69	0.97396	0.30342	0.98826		--	--	0.18252	0.98463
1.7	0.97817	0.30541	0.98816		--	--	0.18351	0.98394
1.71	0.97842	0.30739	0.98798		--	--	0.1845	0.98324
1.72	0.97419	0.30937	0.98774		--	--	0.1855	0.98254
1.73	0.97778	0.31	0.98765		--	--	0.19	0.97934
1.74	0.97164	0.31135	0.98743		--	--	0.19144	0.97831
1.75	0.97228	0.31333	0.98706		--	--	0.19243	0.97761
1.76	0.9725	0.31532	0.98663		--	--	0.19342	0.97692
1.77	0.97894	0.3173	0.98614		--	--	0.19441	0.97623
1.78	0.97748	0.31928	0.9856		--	--	0.19541	0.97554
1.79	0.97456	0.32	0.9854		--	--	0.1964	0.97487
1.8	0.97741	0.32126	0.98502		--	--	0.19739	0.9742
1.81	0.9734	0.32324	0.98439		--	--	0.19838	0.97354
1.82	0.97722	0.32523	0.98373		--	--	0.19937	0.97289
1.83	0.97891	0.32721	0.98304		--	--	0.2	0.97248
1.84	0.97848	0.32919	0.98231		--	--	0.20036	0.97225
1.85	0.98012	0.33	0.98201		--	--	0.20135	0.97162
1.86	0.9738	0.33117	0.98157		--	--	0.20234	0.971
1.87	0.97494	0.33315	0.98081		--	--	0.20333	0.9704
1.88	0.97379	0.33514	0.98003		--	--	0.20432	0.96981
1.89	0.97035	0.34	0.97811		--	--	0.20532	0.96924
1.9	0.97736	0.34108	0.97769		--	--	0.20631	0.96868
1.91	0.97301	0.34306	0.97691		--	--	0.2073	0.96814
1.92	0.9753	0.34505	0.97615		--	--	0.20829	0.96761
1.93	0.97628	0.34703	0.97541		--	--	0.20928	0.9671
1.94	0.97368	0.34901	0.97468		--	--	0.21	0.96674
1.95	0.96915	0.35	0.97433		--	--	0.21027	0.96661
1.96	0.97964	0.35099	0.97398		--	--	0.21126	0.96614
1.97	0.97587	0.35297	0.97331		--	--	0.21225	0.96569
1.98	0.97249	0.35495	0.97267		--	--	0.21324	0.96525
1.99	0.97294	0.35694	0.97206		--	--	0.21423	0.96484
2	0.97566	0.35892	0.97149		--	--	0.21523	0.96445
--	--	0.36	0.9712		--	--	0.21622	0.96408
--	--	0.3609	0.97096		--	--	0.21721	0.96373
--	--	0.36288	0.97047		--	--	0.2182	0.9634
--	--	0.36486	0.97002		--	--	0.21919	0.96309
--	--	0.36685	0.96962		--	--	0.22	0.96286
--	--	0.36883	0.96926		--	--	0.22018	0.96281
--	--	0.37	0.96907		--	--	0.22117	0.96255
--	--	0.37081	0.96895		--	--	0.22216	0.96231
--	--	0.37279	0.96868		--	--	0.22315	0.96209
--	--	0.37477	0.96846		--	--	0.22414	0.9619
--	--	0.37676	0.96829		--	--	0.22514	0.96173
--	--	0.37874	0.96816		--	--	0.22613	0.96158
--	--	0.38	0.9681		--	--	0.22712	0.96146
--	--	0.38072	0.96807		--	--	0.22811	0.96136
--	--	0.3827	0.96803		--	--	0.2291	0.96128
--	--	0.38468	0.96803		--	--	0.23	0.96123
--	--	0.38667	0.96807		--	--	0.23009	0.96123
--	--	0.38865	0.96815		--	--	0.23108	0.9612
--	--	0.39	0.96822		--	--	0.23207	0.96119
--	--	0.39063	0.96826		--	--	0.23306	0.9612
--	--	0.39261	0.96841		--	--	0.23405	0.96124
--	--	0.39459	0.96859		--	--	0.23505	0.9613
--	--	0.39658	0.9688		--	--	0.23604	0.96138
--	--	0.39856	0.96903		--	--	0.23703	0.96148
--	--	0.4	0.96922		--	--	0.23802	0.9616
--	--	0.40054	0.96929		--	--	0.23901	0.96175
--	--	0.40252	0.96957		--	--	0.24	0.96191
--	--	0.4045	0.96986		--	--	0.24	0.96191
--	--	0.40649	0.97017		--	--	0.24099	0.9621
--	--	0.40847	0.97049		--	--	0.24198	0.9623
--	--	0.41	0.97074		--	--	0.24297	0.96252
--	--	0.41045	0.97082		--	--	0.24396	0.96276
--	--	0.41243	0.97115		--	--	0.24495	0.96302
--	--	0.4164	0.97183		--	--	0.24595	0.9633
--	--	0.41838	0.97216		--	--	0.24694	0.9636
--	--	0.42	0.97243		--	--	0.24793	0.96391
--	--	0.42036	0.97249		--	--	0.24892	0.96423
--	--	0.42234	0.97281		--	--	0.24991	0.96457
--	--	0.42432	0.97313		--	--	0.25	0.9646
--	--	0.42631	0.97343		--	--	0.2509	0.96493
--	--	0.42829	0.97372		--	--	0.25189	0.9653
--	--	0.43	0.97396		--	--	0.25288	0.96568
--	--	0.43027	0.97399		--	--	0.25387	0.96607
--	--	0.43225	0.97425		--	--	0.25486	0.96648
--	--	0.43423	0.97449		--	--	0.25586	0.9669
--	--	0.43622	0.97472		--	--	0.25685	0.96732
--	--	0.4382	0.97492		--	--	0.25784	0.96776
--	--	0.44	0.97509		--	--	0.25883	0.9682
--	--	0.44018	0.97511		--	--	0.25982	0.96866
--	--	0.44216	0.97527		--	--	0.26	0.96874
--	--	0.44414	0.97542		--	--	0.26081	0.96912
--	--	0.44613	0.97555		--	--	0.2618	0.96959
--	--	0.44811	0.97565		--	--	0.26279	0.97006
--	--	0.45	0.97574		--	--	0.26378	0.97054
--	--	0.45009	0.97574		--	--	0.26477	0.97102
--	--	0.45207	0.97581		--	--	0.26577	0.9715
--	--	0.45405	0.97587		--	--	0.27	0.9736
--	--	0.45604	0.97591		--	--	0.2727	0.97493
--	--	0.45802	0.97593		--	--	0.27369	0.97541
--	--	0.46	0.97594		--	--	0.27468	0.9759
--	--	0.46	0.97594		--	--	0.27568	0.97637
--	--	0.46198	0.97594		--	--	0.27667	0.97685
--	--	0.46396	0.97593		--	--	0.27766	0.97731
--	--	0.46595	0.97591		--	--	0.27865	0.97778
--	--	0.46793	0.97588		--	--	0.27964	0.97823
--	--	0.46991	0.97584		--	--	0.28	0.9784
--	--	0.47	0.97584		--	--	0.28063	0.97868
--	--	0.47784	0.97569		--	--	0.28162	0.97912
--	--	0.47982	0.97565		--	--	0.28261	0.97955
--	--	0.48	0.97565		--	--	0.2836	0.97997
--	--	0.4818	0.97562		--	--	0.28459	0.98039
--	--	0.48378	0.97559		--	--	0.28559	0.98079
--	--	0.48577	0.97558		--	--	0.28658	0.98118
--	--	0.48775	0.97557		--	--	0.28757	0.98156
--	--	0.48973	0.97557		--	--	0.28856	0.98193
--	--	0.49	0.97557		--	--	0.28955	0.98229
--	--	0.49171	0.97558		--	--	0.29	0.98245
--	--	0.49369	0.9756		--	--	0.29054	0.98263
--	--	0.49568	0.97564		--	--	0.29153	0.98296
--	--	0.49766	0.97569		--	--	0.29252	0.98328
--	--	0.49964	0.97575		--	--	0.29351	0.98359
--	--	0.5	0.97576		--	--	0.2945	0.98388
--	--	0.50162	0.97582		--	--	0.2955	0.98416
--	--	0.5036	0.97591		--	--	0.29649	0.98442
--	--	0.50559	0.97602		--	--	0.29748	0.98467
--	--	0.50757	0.97613		--	--	0.29847	0.9849
--	--	0.50955	0.97626		--	--	0.29946	0.98512
--	--	0.51	0.97629		--	--	0.3	0.98523
--	--	0.51153	0.9764		--	--	0.30045	0.98532
--	--	0.51351	0.97655		--	--	0.30144	0.98551
--	--	0.5155	0.97671		--	--	0.30243	0.98569
--	--	0.51748	0.97687		--	--	0.30342	0.98584
--	--	0.51946	0.97705		--	--	0.30441	0.98598
--	--	0.52	0.9771		--	--	0.30541	0.98611
--	--	0.52144	0.97723		--	--	0.3064	0.98622
--	--	0.52937	0.97797		--	--	0.30739	0.98631
--	--	0.53	0.97803		--	--	0.30838	0.98639
--	--	0.53135	0.97815		--	--	0.30937	0.98646
--	--	0.53333	0.97833		--	--	0.31	0.98649
--	--	0.53532	0.97849		--	--	0.31036	0.9865
--	--	0.5373	0.97865		--	--	0.31135	0.98654
--	--	0.53928	0.9788		--	--	0.31234	0.98655
--	--	0.54	0.97885		--	--	0.31333	0.98655
--	--	0.54126	0.97893		--	--	0.31432	0.98654
--	--	0.54324	0.97905		--	--	0.31532	0.98651
--	--	0.54523	0.97915		--	--	0.31631	0.98647
--	--	0.54721	0.97923		--	--	0.3173	0.98642
--	--	0.54919	0.97929		--	--	0.31829	0.98635
--	--	0.55	0.9793		--	--	0.31928	0.98626
--	--	0.55117	0.97932		--	--	0.32	0.9862
--	--	0.55315	0.97933		--	--	0.32027	0.98617
--	--	0.55514	0.97932		--	--	0.32126	0.98606
--	--	0.55712	0.97928		--	--	0.32225	0.98594
--	--	0.5591	0.97921		--	--	0.32324	0.9858
--	--	0.56	0.97917		--	--	0.32423	0.98565
--	--	0.56108	0.97911		--	--	0.32523	0.9855
--	--	0.56306	0.97898		--	--	0.32622	0.98533
--	--	0.56505	0.97882		--	--	0.32721	0.98515
--	--	0.56703	0.97864		--	--	0.3282	0.98496
--	--	0.56901	0.97842		--	--	0.32919	0.98476
--	--	0.57	0.9783		--	--	0.33	0.98459
--	--	0.57099	0.97818		--	--	0.33018	0.98455
--	--	0.57297	0.9779		--	--	0.33117	0.98433
--	--	0.57495	0.9776		--	--	0.33216	0.98411
--	--	0.57694	0.97727		--	--	0.33315	0.98387
--	--	0.57892	0.97692		--	--	0.33414	0.98363
--	--	0.58	0.97671		--	--	0.33514	0.98338
--	--	0.5809	0.97654		--	--	0.33613	0.98313
--	--	0.58288	0.97614		--	--	0.33712	0.98287
--	--	0.58486	0.97572		--	--	0.33811	0.9826
--	--	0.58685	0.97528		--	--	0.3391	0.98233
--	--	0.58883	0.97482		--	--	0.34	0.98208
--	--	0.59	0.97454		--	--	0.34009	0.98205
--	--	0.59081	0.97435		--	--	0.34108	0.98177
--	--	0.59279	0.97387		--	--	0.34207	0.98149
--	--	0.59477	0.97338		--	--	0.34306	0.98121
--	--	0.6	0.97207		--	--	0.34405	0.98092
--	--	0.60072	0.97189		--	--	0.35	0.97917
--	--	0.6027	0.97139		--	--	0.35099	0.97888
--	--	0.60468	0.97091		--	--	0.35198	0.97859
--	--	0.60667	0.97043		--	--	0.35297	0.97831
--	--	0.60865	0.96997		--	--	0.35396	0.97803
--	--	0.61	0.96966		--	--	0.35495	0.97775
--	--	0.61063	0.96953		--	--	0.35595	0.97747
--	--	0.61261	0.9691		--	--	0.35694	0.9772
--	--	0.61459	0.9687		--	--	0.35793	0.97693
--	--	0.61658	0.96832		--	--	0.35892	0.97666
--	--	0.61856	0.96798		--	--	0.35991	0.97641
--	--	0.62	0.96775		--	--	0.36	0.97638
--	--	0.62054	0.96766		--	--	0.3609	0.97615
--	--	0.62252	0.96739		--	--	0.36189	0.97591
--	--	0.6245	0.96714		--	--	0.36288	0.97566
--	--	0.62649	0.96694		--	--	0.36387	0.97543
--	--	0.62847	0.96678		--	--	0.36486	0.9752
--	--	0.63	0.96669		--	--	0.36586	0.97498
--	--	0.63045	0.96666		--	--	0.36685	0.97477
--	--	0.63243	0.96659		--	--	0.36784	0.97456
--	--	0.63441	0.96657		--	--	0.36883	0.97436
--	--	0.6364	0.96659		--	--	0.36982	0.97417
--	--	0.63838	0.96666		--	--	0.37	0.97414
--	--	0.64	0.96675		--	--	0.37081	0.97399
--	--	0.64036	0.96678		--	--	0.3718	0.97382
--	--	0.64234	0.96695		--	--	0.37279	0.97365
--	--	0.64432	0.96717		--	--	0.37378	0.9735
--	--	0.64631	0.96743		--	--	0.37477	0.97335
--	--	0.64829	0.96774		--	--	0.37577	0.97321
--	--	0.65	0.96805		--	--	0.37676	0.97308
--	--	0.65027	0.9681		--	--	0.37775	0.97297
--	--	0.65225	0.96851		--	--	0.37874	0.97285
--	--	0.65423	0.96896		--	--	0.37973	0.97275
--	--	0.65622	0.96945		--	--	0.38	0.97273
--	--	0.6582	0.96998		--	--	0.38072	0.97266
--	--	0.66	0.97049		--	--	0.38171	0.97258
--	--	0.66018	0.97054		--	--	0.3827	0.97251
--	--	0.66216	0.97114		--	--	0.38369	0.97244
--	--	0.66414	0.97177		--	--	0.38468	0.97239
--	--	0.66613	0.97243		--	--	0.38568	0.97235
--	--	0.66811	0.97312		--	--	0.38667	0.97231
--	--	0.67	0.97379		--	--	0.38766	0.97228
--	--	0.67009	0.97382		--	--	0.38865	0.97227
--	--	0.67207	0.97454		--	--	0.38964	0.97226
--	--	0.67405	0.97527		--	--	0.39	0.97226
--	--	0.67604	0.97601		--	--	0.39063	0.97226
--	--	0.68	0.9775		--	--	0.39162	0.97226
--	--	0.68	0.9775		--	--	0.39261	0.97228
--	--	0.68198	0.97823		--	--	0.3936	0.97231
--	--	0.68396	0.97896		--	--	0.39459	0.97234
--	--	0.68595	0.97968		--	--	0.39559	0.97238
--	--	0.68793	0.98038		--	--	0.39658	0.97243
--	--	0.68991	0.98105		--	--	0.39757	0.97248
--	--	0.69	0.98108		--	--	0.39856	0.97254
--	--	0.69189	0.9817		--	--	0.39955	0.97261
--	--	0.69387	0.98232		--	--	0.4	0.97265
--	--	0.69586	0.9829		--	--	0.40054	0.97269
--	--	0.69784	0.98345		--	--	0.40153	0.97277
--	--	0.69982	0.98395		--	--	0.40252	0.97286
--	--	0.7	0.98399		--	--	0.40351	0.97295
--	--	0.7018	0.98441		--	--	0.4045	0.97305
--	--	0.70378	0.98482		--	--	0.4055	0.97315
--	--	0.70577	0.98517		--	--	0.40649	0.97326
--	--	0.70775	0.98547		--	--	0.40748	0.97338
--	--	0.70973	0.98572		--	--	0.40847	0.97349
--	--	0.71	0.98575		--	--	0.40946	0.97361
--	--	0.71171	0.98591		--	--	0.41	0.97368
--	--	0.71369	0.98604		--	--	0.41045	0.97374
--	--	0.71568	0.9861		--	--	0.41144	0.97387
--	--	0.71766	0.98611		--	--	0.41243	0.974
--	--	0.71964	0.98605		--	--	0.41342	0.97413
--	--	0.72	0.98603		--	--	0.41441	0.97426
--	--	0.72162	0.98593		--	--	0.42	0.97504
--	--	0.7236	0.98574		--	--	0.42532	0.97578
--	--	0.72559	0.98549		--	--	0.42631	0.97592
--	--	0.72757	0.98519		--	--	0.4273	0.97605
--	--	0.72955	0.98482		--	--	0.42829	0.97618
--	--	0.73	0.98473		--	--	0.42928	0.9763
--	--	0.73153	0.98439		--	--	0.43	0.9764
--	--	0.73351	0.98391		--	--	0.43027	0.97643
--	--	0.7355	0.98337		--	--	0.43126	0.97655
--	--	0.73748	0.98278		--	--	0.43225	0.97667
--	--	0.73946	0.98214		--	--	0.43324	0.97678
--	--	0.74	0.98196		--	--	0.43423	0.97689
--	--	0.74144	0.98146		--	--	0.43523	0.977
--	--	0.74342	0.98074		--	--	0.43622	0.9771
--	--	0.74541	0.97998		--	--	0.43721	0.97719
--	--	0.74739	0.97918		--	--	0.4382	0.97729
--	--	0.74937	0.97836		--	--	0.43919	0.97737
--	--	0.75	0.97809		--	--	0.44	0.97744
--	--	0.75135	0.97751		--	--	0.44018	0.97746
--	--	0.75333	0.97665		--	--	0.44117	0.97753
--	--	0.75532	0.97577		--	--	0.44216	0.9776
--	--	0.7573	0.97488		--	--	0.44315	0.97767
--	--	0.76	0.97366		--	--	0.44414	0.97773
--	--	0.76126	0.97309		--	--	0.44514	0.97779
--	--	0.76324	0.9722		--	--	0.44613	0.97784
--	--	0.76523	0.97133		--	--	0.44712	0.97788
--	--	0.76721	0.97047		--	--	0.44811	0.97792
--	--	0.76919	0.96963		--	--	0.4491	0.97796
--	--	0.77	0.96929		--	--	0.45	0.97798
--	--	0.77117	0.96881		--	--	0.45009	0.97798
--	--	0.77315	0.96803		--	--	0.45108	0.978
--	--	0.77514	0.96729		--	--	0.45207	0.97802
--	--	0.77712	0.96658		--	--	0.45306	0.97803
--	--	0.7791	0.96592		--	--	0.45405	0.97804
--	--	0.78	0.96563		--	--	0.45505	0.97803
--	--	0.78108	0.96531		--	--	0.45604	0.97803
--	--	0.78306	0.96475		--	--	0.45703	0.97802
--	--	0.78505	0.96424		--	--	0.45802	0.978
--	--	0.78703	0.96379		--	--	0.45901	0.97798
--	--	0.78901	0.96341		--	--	0.46	0.97795
--	--	0.79	0.96324		--	--	0.46	0.97795
--	--	0.79099	0.96309		--	--	0.46099	0.97792
--	--	0.79297	0.96283		--	--	0.46198	0.97788
--	--	0.79495	0.96264		--	--	0.46297	0.97784
--	--	0.79694	0.96253		--	--	0.46396	0.97779
--	--	0.79892	0.96248		--	--	0.46495	0.97774
--	--	0.8	0.96248		--	--	0.46595	0.97768
--	--	0.8009	0.9625		--	--	0.46694	0.97762
--	--	0.80288	0.96259		--	--	0.46793	0.97756
--	--	0.80486	0.96275		--	--	0.46892	0.97749
--	--	0.80685	0.96298		--	--	0.46991	0.97742
--	--	0.80883	0.96328		--	--	0.47	0.97741
--	--	0.81	0.96349		--	--	0.4709	0.97734
--	--	0.81081	0.96365		--	--	0.47189	0.97727
--	--	0.81279	0.96408		--	--	0.47288	0.97719
--	--	0.81477	0.96457		--	--	0.47387	0.9771
--	--	0.81676	0.96513		--	--	0.47486	0.97702
--	--	0.81874	0.96574		--	--	0.47586	0.97693
--	--	0.82	0.96615		--	--	0.47685	0.97684
--	--	0.82072	0.9664		--	--	0.48	0.97655
--	--	0.8227	0.96711		--	--	0.48874	0.97574
--	--	0.82468	0.96787		--	--	0.48973	0.97565
--	--	0.82667	0.96867		--	--	0.49	0.97563
--	--	0.82865	0.9695		--	--	0.49072	0.97557
--	--	0.83	0.97009		--	--	0.49171	0.97548
--	--	0.83063	0.97037		--	--	0.4927	0.9754
--	--	0.83261	0.97126		--	--	0.49369	0.97533
--	--	0.83459	0.97218		--	--	0.49468	0.97525
--	--	0.83658	0.97311		--	--	0.49568	0.97518
--	--	0.83856	0.97405		--	--	0.49667	0.97511
--	--	0.84	0.97474		--	--	0.49766	0.97505
--	--	0.84252	0.97595		--	--	0.49865	0.97499
--	--	0.8445	0.9769		--	--	0.49964	0.97493
--	--	0.84649	0.97783		--	--	0.5	0.97491
--	--	0.84847	0.97875		--	--	0.50063	0.97488
--	--	0.85	0.97944		--	--	0.50162	0.97483
--	--	0.85045	0.97965		--	--	0.50261	0.97479
--	--	0.85243	0.98052		--	--	0.5036	0.97475
--	--	0.85441	0.98136		--	--	0.50459	0.97472
--	--	0.8564	0.98216		--	--	0.50559	0.97469
--	--	0.85838	0.98292		--	--	0.50658	0.97466
--	--	0.86	0.98352		--	--	0.50757	0.97465
--	--	0.86036	0.98364		--	--	0.50856	0.97463
--	--	0.86234	0.98431		--	--	0.50955	0.97463
--	--	0.86432	0.98493		--	--	0.51	0.97463
--	--	0.86631	0.98549		--	--	0.51054	0.97463
--	--	0.86829	0.98599		--	--	0.51153	0.97463
--	--	0.87	0.98637		--	--	0.51252	0.97464
--	--	0.87027	0.98643		--	--	0.51351	0.97466
--	--	0.87225	0.9868		--	--	0.5145	0.97468
--	--	0.87423	0.9871		--	--	0.5155	0.97471
--	--	0.87622	0.98734		--	--	0.51649	0.97474
--	--	0.8782	0.98751		--	--	0.51748	0.97478
--	--	0.88	0.9876		--	--	0.51847	0.97483
--	--	0.88018	0.98761		--	--	0.51946	0.97488
--	--	0.88216	0.98763		--	--	0.52	0.97491
--	--	0.88414	0.98759		--	--	0.52045	0.97494
--	--	0.88613	0.98747		--	--	0.52144	0.975
--	--	0.88811	0.98728		--	--	0.52243	0.97507
--	--	0.89	0.98704		--	--	0.52342	0.97515
--	--	0.89009	0.98703		--	--	0.52441	0.97523
--	--	0.89207	0.9867		--	--	0.52541	0.97531
--	--	0.89405	0.98632		--	--	0.5264	0.97541
--	--	0.89604	0.98586		--	--	0.52739	0.9755
--	--	0.89802	0.98535		--	--	0.52838	0.97561
--	--	0.9	0.98478		--	--	0.52937	0.97571
--	--	0.9	0.98478		--	--	0.53	0.97578
--	--	0.90198	0.98416		--	--	0.53036	0.97582
--	--	0.90396	0.98349		--	--	0.53135	0.97594
--	--	0.90595	0.98277		--	--	0.53234	0.97606
--	--	0.90793	0.982		--	--	0.53333	0.97619
--	--	0.90991	0.9812		--	--	0.53432	0.97632
--	--	0.91	0.98117		--	--	0.53532	0.97645
--	--	0.91189	0.98037		--	--	0.53631	0.97659
--	--	0.91387	0.97951		--	--	0.5373	0.97673
--	--	0.91586	0.97863		--	--	0.53829	0.97687
--	--	0.91784	0.97773		--	--	0.53928	0.97702
--	--	0.91982	0.97681		--	--	0.54	0.97712
--	--	0.92	0.97673		--	--	0.54027	0.97717
--	--	0.92378	0.97497		--	--	0.54126	0.97732
--	--	0.92577	0.97405		--	--	0.54225	0.97747
--	--	0.92775	0.97313		--	--	0.54324	0.97763
--	--	0.92973	0.97223		--	--	0.55	0.97871
--	--	0.93	0.97211		--	--	0.55315	0.97921
--	--	0.93171	0.97135		--	--	0.55414	0.97937
--	--	0.93369	0.9705		--	--	0.55514	0.97952
--	--	0.93568	0.96967		--	--	0.55613	0.97967
--	--	0.93766	0.96887		--	--	0.55712	0.97982
--	--	0.93964	0.96811		--	--	0.55811	0.97997
--	--	0.94	0.96798		--	--	0.5591	0.98011
--	--	0.94162	0.9674		--	--	0.56	0.98024
--	--	0.9436	0.96673		--	--	0.56009	0.98025
--	--	0.94559	0.9661		--	--	0.56108	0.98039
--	--	0.94757	0.96554		--	--	0.56207	0.98052
--	--	0.94955	0.96502		--	--	0.56306	0.98065
--	--	0.95	0.96491		--	--	0.56405	0.98077
--	--	0.95153	0.96457		--	--	0.56505	0.98089
--	--	0.95351	0.96417		--	--	0.56604	0.981
--	--	0.9555	0.96384		--	--	0.56703	0.98111
--	--	0.95748	0.96357		--	--	0.56802	0.98121
--	--	0.95946	0.96337		--	--	0.56901	0.98131
--	--	0.96	0.96333		--	--	0.57	0.9814
--	--	0.96144	0.96323		--	--	0.57	0.9814
--	--	0.96342	0.96316		--	--	0.57099	0.98148
--	--	0.96541	0.96316		--	--	0.57198	0.98156
--	--	0.96739	0.96322		--	--	0.57297	0.98163
--	--	0.96937	0.96335		--	--	0.57396	0.98169
--	--	0.97	0.96341		--	--	0.57495	0.98175
--	--	0.97135	0.96355		--	--	0.57595	0.9818
--	--	0.97333	0.96381		--	--	0.57694	0.98184
--	--	0.97532	0.96413		--	--	0.57793	0.98187
--	--	0.9773	0.96451		--	--	0.57892	0.9819
--	--	0.97928	0.96494		--	--	0.57991	0.98192
--	--	0.98	0.96511		--	--	0.58	0.98192
--	--	0.98126	0.96543		--	--	0.5809	0.98193
--	--	0.98324	0.96597		--	--	0.58189	0.98193
--	--	0.98523	0.96656		--	--	0.58288	0.98192
--	--	0.98721	0.96719		--	--	0.58387	0.98191
--	--	0.98919	0.96787		--	--	0.58486	0.98188
--	--	0.99	0.96815		--	--	0.58586	0.98185
--	--	0.99117	0.96858		--	--	0.58685	0.98181
--	--	0.99315	0.96932		--	--	0.58784	0.98176
--	--	0.99514	0.97009		--	--	0.58883	0.98171
--	--	0.99712	0.97088		--	--	0.58982	0.98164
--	--	0.9991	0.97169		--	--	0.59	0.98163
--	--	1	0.97206		--	--	0.59081	0.98157
--	--	1.00108	0.97251		--	--	0.5918	0.98148
--	--	1.00306	0.97334		--	--	0.59279	0.98139
--	--	1.00703	0.97501		--	--	0.59378	0.98129
--	--	1.00901	0.97584		--	--	0.59477	0.98119
--	--	1.01	0.97625		--	--	0.59577	0.98107
--	--	1.01099	0.97666		--	--	0.59676	0.98095
--	--	1.01297	0.97746		--	--	0.59775	0.98082
--	--	1.01495	0.97825		--	--	0.59874	0.98068
--	--	1.01694	0.97901		--	--	0.59973	0.98053
--	--	1.01892	0.97974		--	--	0.6	0.98049
--	--	1.02	0.98013		--	--	0.60072	0.98038
--	--	1.0209	0.98044		--	--	0.60171	0.98022
--	--	1.02288	0.98111		--	--	0.6027	0.98005
--	--	1.02486	0.98173		--	--	0.60369	0.97987
--	--	1.02685	0.98231		--	--	0.60468	0.97969
--	--	1.02883	0.98285		--	--	0.60568	0.9795
--	--	1.03	0.98315		--	--	0.60667	0.97931
--	--	1.03081	0.98334		--	--	0.60766	0.97911
--	--	1.03279	0.98378		--	--	0.60865	0.9789
--	--	1.03477	0.98417		--	--	0.60964	0.97869
--	--	1.03676	0.9845		--	--	0.61	0.97861
--	--	1.03874	0.98477		--	--	0.61063	0.97848
--	--	1.04	0.98492		--	--	0.61162	0.97826
--	--	1.04072	0.98499		--	--	0.61261	0.97803
--	--	1.0427	0.98515		--	--	0.6136	0.9778
--	--	1.04468	0.98525		--	--	0.61459	0.97757
--	--	1.04667	0.98529		--	--	0.61559	0.97733
--	--	1.04865	0.98528		--	--	0.61658	0.9771
--	--	1.05	0.98523		--	--	0.61757	0.97685
--	--	1.05063	0.9852		--	--	0.61856	0.97661
--	--	1.05261	0.98507		--	--	0.62	0.97625
--	--	1.05459	0.98489		--	--	0.62847	0.97413
--	--	1.05658	0.98464		--	--	0.62946	0.97389
--	--	1.05856	0.98435		--	--	0.63	0.97376
--	--	1.06	0.98411		--	--	0.63045	0.97365
--	--	1.06054	0.98401		--	--	0.63144	0.97341
--	--	1.06252	0.98362		--	--	0.63243	0.97317
--	--	1.0645	0.98318		--	--	0.63342	0.97294
--	--	1.06649	0.9827		--	--	0.63441	0.97271
--	--	1.06847	0.98218		--	--	0.63541	0.97249
--	--	1.07	0.98176		--	--	0.6364	0.97227
--	--	1.07045	0.98163		--	--	0.63739	0.97206
--	--	1.07243	0.98104		--	--	0.63838	0.97185
--	--	1.07441	0.98042		--	--	0.63937	0.97165
--	--	1.0764	0.97978		--	--	0.64	0.97152
--	--	1.07838	0.97912		--	--	0.64036	0.97145
--	--	1.08	0.97857		--	--	0.64135	0.97126
--	--	1.08036	0.97844		--	--	0.64234	0.97108
--	--	1.08234	0.97775		--	--	0.64333	0.9709
--	--	1.08432	0.97705		--	--	0.64432	0.97074
--	--	1.08829	0.97563		--	--	0.64532	0.97058
--	--	1.09	0.97502		--	--	0.64631	0.97042
--	--	1.09027	0.97493		--	--	0.6473	0.97028
--	--	1.09225	0.97423		--	--	0.64829	0.97014
--	--	1.09423	0.97354		--	--	0.64928	0.97002
--	--	1.09622	0.97287		--	--	0.65	0.96993
--	--	1.0982	0.97222		--	--	0.65027	0.9699
--	--	1.1	0.97165		--	--	0.65126	0.96979
--	--	1.10018	0.97159		--	--	0.65225	0.96969
--	--	1.10216	0.97098		--	--	0.65324	0.96961
--	--	1.10414	0.97041		--	--	0.65423	0.96953
--	--	1.10613	0.96986		--	--	0.65523	0.96946
--	--	1.10811	0.96935		--	--	0.65622	0.9694
--	--	1.11	0.9689		--	--	0.65721	0.96935
--	--	1.11009	0.96888		--	--	0.6582	0.96932
--	--	1.11207	0.96844		--	--	0.65919	0.96929
--	--	1.11405	0.96805		--	--	0.66	0.96928
--	--	1.11604	0.9677		--	--	0.66018	0.96927
--	--	1.11802	0.96739		--	--	0.66117	0.96927
--	--	1.12	0.96713		--	--	0.66216	0.96928
--	--	1.12	0.96713		--	--	0.66315	0.96929
--	--	1.12198	0.96692		--	--	0.66414	0.96932
--	--	1.12396	0.96676		--	--	0.66514	0.96936
--	--	1.12595	0.96664		--	--	0.66613	0.96941
--	--	1.12793	0.96657		--	--	0.66712	0.96948
--	--	1.12991	0.96655		--	--	0.66811	0.96955
--	--	1.13	0.96655		--	--	0.6691	0.96963
--	--	1.13189	0.96658		--	--	0.67	0.96972
--	--	1.13387	0.96666		--	--	0.67009	0.96973
--	--	1.13586	0.96678		--	--	0.67108	0.96983
--	--	1.13784	0.96694		--	--	0.67207	0.96995
--	--	1.13982	0.96715		--	--	0.67306	0.97008
--	--	1.14	0.96717		--	--	0.67405	0.97021
--	--	1.1418	0.9674		--	--	0.67505	0.97036
--	--	1.14378	0.9677		--	--	0.67604	0.97052
--	--	1.14577	0.96802		--	--	0.67703	0.97069
--	--	1.14775	0.96839		--	--	0.67802	0.97086
--	--	1.14973	0.96878		--	--	0.67901	0.97105
--	--	1.15	0.96884		--	--	0.68	0.97125
--	--	1.15171	0.96921		--	--	0.68	0.97125
--	--	1.15369	0.96967		--	--	0.68099	0.97145
--	--	1.15568	0.97014		--	--	0.68198	0.97167
--	--	1.15766	0.97064		--	--	0.68297	0.97189
--	--	1.15964	0.97116		--	--	0.68396	0.97212
--	--	1.16	0.97126		--	--	0.68495	0.97236
--	--	1.16162	0.9717		--	--	0.68595	0.9726
--	--	1.1636	0.97224		--	--	0.68694	0.97286
--	--	1.16559	0.9728		--	--	0.68793	0.97312
--	--	1.17	0.97405		--	--	0.68892	0.97338
--	--	1.17153	0.97448		--	--	0.68991	0.97366
--	--	1.17351	0.97503		--	--	0.69	0.97368
--	--	1.1755	0.97558		--	--	0.6909	0.97393
--	--	1.17748	0.97612		--	--	0.69189	0.97422
--	--	1.17946	0.97665		--	--	0.69288	0.97451
--	--	1.18	0.97679		--	--	0.69387	0.9748
--	--	1.18144	0.97715		--	--	0.69486	0.9751
--	--	1.18342	0.97764		--	--	0.69586	0.9754
--	--	1.18541	0.97811		--	--	0.69685	0.9757
--	--	1.18739	0.97855		--	--	0.69784	0.97601
--	--	1.18937	0.97897		--	--	0.69883	0.97632
--	--	1.19	0.9791		--	--	0.7	0.97669
--	--	1.19135	0.97936		--	--	0.70676	0.97883
--	--	1.19333	0.97972		--	--	0.70775	0.97914
--	--	1.19532	0.98005		--	--	0.70874	0.97945
--	--	1.1973	0.98034		--	--	0.70973	0.97976
--	--	1.19928	0.9806		--	--	0.71	0.97984
--	--	1.2	0.98069		--	--	0.71072	0.98006
--	--	1.20126	0.98083		--	--	0.71171	0.98036
--	--	1.20324	0.98102		--	--	0.7127	0.98066
--	--	1.20523	0.98117		--	--	0.71369	0.98095
--	--	1.20721	0.98128		--	--	0.71468	0.98123
--	--	1.20919	0.98136		--	--	0.71568	0.98152
--	--	1.21	0.98138		--	--	0.71667	0.98179
--	--	1.21117	0.9814		--	--	0.71766	0.98206
--	--	1.21315	0.98141		--	--	0.71865	0.98232
--	--	1.21514	0.98137		--	--	0.71964	0.98258
--	--	1.21712	0.9813		--	--	0.72	0.98267
--	--	1.2191	0.9812		--	--	0.72063	0.98283
--	--	1.22	0.98114		--	--	0.72162	0.98307
--	--	1.22108	0.98106		--	--	0.72261	0.9833
--	--	1.22306	0.9809		--	--	0.7236	0.98352
--	--	1.22505	0.9807		--	--	0.72459	0.98374
--	--	1.22703	0.98047		--	--	0.72559	0.98394
--	--	1.22901	0.98021		--	--	0.72658	0.98414
--	--	1.23	0.98007		--	--	0.72757	0.98432
--	--	1.23099	0.97993		--	--	0.72856	0.9845
--	--	1.23297	0.97962		--	--	0.72955	0.98466
--	--	1.23495	0.97929		--	--	0.73	0.98473
--	--	1.23694	0.97895		--	--	0.73054	0.98482
--	--	1.23892	0.97858		--	--	0.73153	0.98496
--	--	1.24	0.97838		--	--	0.73252	0.98509
--	--	1.2409	0.9782		--	--	0.73351	0.98521
--	--	1.24288	0.97781		--	--	0.7345	0.98532
--	--	1.24486	0.97741		--	--	0.7355	0.98542
--	--	1.24685	0.977		--	--	0.73649	0.98551
--	--	1.24883	0.97659		--	--	0.73748	0.98558
--	--	1.25	0.97635		--	--	0.73847	0.98564
--	--	1.25279	0.97576		--	--	0.73946	0.98569
--	--	1.25477	0.97535		--	--	0.74	0.98571
--	--	1.25676	0.97494		--	--	0.74045	0.98573
--	--	1.25874	0.97454		--	--	0.74144	0.98575
--	--	1.26	0.97429		--	--	0.74243	0.98576
--	--	1.26072	0.97415		--	--	0.74342	0.98576
--	--	1.2627	0.97377		--	--	0.74441	0.98574
--	--	1.26468	0.9734		--	--	0.74541	0.98572
--	--	1.26667	0.97305		--	--	0.7464	0.98568
--	--	1.26865	0.97271		--	--	0.74739	0.98563
--	--	1.27	0.97249		--	--	0.74838	0.98556
--	--	1.27063	0.97239		--	--	0.74937	0.98548
--	--	1.27261	0.9721		--	--	0.75	0.98543
--	--	1.27459	0.97182		--	--	0.75036	0.98539
--	--	1.27658	0.97157		--	--	0.75135	0.98529
--	--	1.27856	0.97134		--	--	0.75234	0.98517
--	--	1.28	0.97119		--	--	0.75333	0.98505
--	--	1.28054	0.97114		--	--	0.75432	0.98491
--	--	1.28252	0.97096		--	--	0.75532	0.98476
--	--	1.2845	0.9708		--	--	0.75631	0.9846
--	--	1.28649	0.97068		--	--	0.7573	0.98442
--	--	1.28847	0.97058		--	--	0.75829	0.98424
--	--	1.29	0.97052		--	--	0.75928	0.98404
--	--	1.29045	0.97051		--	--	0.76	0.98389
--	--	1.29243	0.97046		--	--	0.76027	0.98384
--	--	1.29441	0.97044		--	--	0.76126	0.98362
--	--	1.2964	0.97044		--	--	0.76225	0.98339
--	--	1.29838	0.97048		--	--	0.76324	0.98316
--	--	1.3	0.97052		--	--	0.76423	0.98291
--	--	1.30036	0.97053		--	--	0.76523	0.98265
--	--	1.30234	0.97061		--	--	0.76622	0.98239
--	--	1.30432	0.97072		--	--	0.76721	0.98212
--	--	1.30631	0.97084		--	--	0.7682	0.98184
--	--	1.30829	0.97099		--	--	0.76919	0.98155
--	--	1.31	0.97113		--	--	0.77	0.98131
--	--	1.31027	0.97116		--	--	0.77018	0.98126
--	--	1.31225	0.97134		--	--	0.77117	0.98096
--	--	1.31423	0.97154		--	--	0.77216	0.98065
--	--	1.31622	0.97176		--	--	0.77315	0.98033
--	--	1.3182	0.97199		--	--	0.77414	0.98001
--	--	1.32	0.97222		--	--	0.77514	0.97969
--	--	1.32018	0.97224		--	--	0.77613	0.97936
--	--	1.32216	0.97249		--	--	0.77712	0.97903
--	--	1.32414	0.97276		--	--	0.77811	0.97869
--	--	1.32613	0.97303		--	--	0.7791	0.97835
--	--	1.32811	0.9733		--	--	0.78	0.97804
--	--	1.33	0.97357		--	--	0.78009	0.97801
--	--	1.33604	0.97443		--	--	0.78802	0.97523
--	--	1.33802	0.97471		--	--	0.78901	0.97489
--	--	1.34	0.97499		--	--	0.79	0.97455
--	--	1.34	0.97499		--	--	0.79	0.97455
--	--	1.34198	0.97525		--	--	0.79099	0.97421
--	--	1.34396	0.97552		--	--	0.79198	0.97387
--	--	1.34595	0.97577		--	--	0.79297	0.97354
--	--	1.34793	0.97601		--	--	0.79396	0.97322
--	--	1.34991	0.97624		--	--	0.79495	0.97289
--	--	1.35	0.97625		--	--	0.79595	0.97258
--	--	1.35189	0.97646		--	--	0.79694	0.97226
--	--	1.35387	0.97667		--	--	0.79793	0.97196
--	--	1.35586	0.97686		--	--	0.79892	0.97166
--	--	1.35784	0.97704		--	--	0.79991	0.97137
--	--	1.35982	0.9772		--	--	0.8	0.97134
--	--	1.36	0.97721		--	--	0.8009	0.97108
--	--	1.3618	0.97734		--	--	0.80189	0.9708
--	--	1.36378	0.97747		--	--	0.80288	0.97054
--	--	1.36577	0.97758		--	--	0.80387	0.97028
--	--	1.36775	0.97768		--	--	0.80486	0.97002
--	--	1.36973	0.97775		--	--	0.80586	0.96978
--	--	1.37	0.97776		--	--	0.80685	0.96955
--	--	1.37171	0.97781		--	--	0.80784	0.96933
--	--	1.37369	0.97786		--	--	0.80883	0.96912
--	--	1.37568	0.97788		--	--	0.80982	0.96892
--	--	1.37766	0.97789		--	--	0.81	0.96888
--	--	1.37964	0.97788		--	--	0.81081	0.96873
--	--	1.38	0.97787		--	--	0.8118	0.96855
--	--	1.38162	0.97785		--	--	0.81279	0.96838
--	--	1.3836	0.97781		--	--	0.81378	0.96822
--	--	1.38559	0.97775		--	--	0.81477	0.96808
--	--	1.38757	0.97768		--	--	0.81577	0.96795
--	--	1.38955	0.97759		--	--	0.81676	0.96783
--	--	1.39	0.97757		--	--	0.81775	0.96772
--	--	1.39153	0.9775		--	--	0.81874	0.96763
--	--	1.39351	0.97739		--	--	0.81973	0.96755
--	--	1.3955	0.97727		--	--	0.82	0.96753
--	--	1.39748	0.97714		--	--	0.82072	0.96748
--	--	1.39946	0.977		--	--	0.82171	0.96743
--	--	1.4	0.97696		--	--	0.8227	0.96738
--	--	1.40144	0.97685		--	--	0.82369	0.96736
--	--	1.40342	0.9767		--	--	0.82468	0.96734
--	--	1.40541	0.97654		--	--	0.82568	0.96734
--	--	1.40739	0.97637		--	--	0.82667	0.96735
--	--	1.40937	0.9762		--	--	0.82766	0.96737
--	--	1.41	0.97615		--	--	0.82865	0.96741
--	--	1.41928	0.97535		--	--	0.82964	0.96746
--	--	1.42	0.97528		--	--	0.83	0.96749
--	--	1.42126	0.97518		--	--	0.83063	0.96753
--	--	1.42324	0.97501		--	--	0.83162	0.9676
--	--	1.42523	0.97485		--	--	0.83261	0.96769
--	--	1.42721	0.9747		--	--	0.8336	0.9678
--	--	1.42919	0.97455		--	--	0.83459	0.96791
--	--	1.43	0.97449		--	--	0.83559	0.96804
--	--	1.43117	0.97441		--	--	0.83658	0.96818
--	--	1.43315	0.97428		--	--	0.83757	0.96833
--	--	1.43514	0.97415		--	--	0.83856	0.9685
--	--	1.43712	0.97403		--	--	0.83955	0.96867
--	--	1.4391	0.97392		--	--	0.84	0.96876
--	--	1.44	0.97388		--	--	0.84054	0.96886
--	--	1.44108	0.97382		--	--	0.84153	0.96906
--	--	1.44306	0.97373		--	--	0.84252	0.96927
--	--	1.44505	0.97365		--	--	0.84351	0.96949
--	--	1.44703	0.97358		--	--	0.8445	0.96972
--	--	1.44901	0.97353		--	--	0.8455	0.96996
--	--	1.45	0.9735		--	--	0.84649	0.97021
--	--	1.45099	0.97348		--	--	0.84748	0.97046
--	--	1.45297	0.97344		--	--	0.84847	0.97073
--	--	1.45495	0.97341		--	--	0.84946	0.97101
--	--	1.45694	0.97339		--	--	0.85	0.97116
--	--	1.45892	0.97338		--	--	0.85045	0.97129
--	--	1.46	0.97338		--	--	0.85144	0.97158
--	--	1.4609	0.97338		--	--	0.85243	0.97188
--	--	1.46288	0.97339		--	--	0.85342	0.97218
--	--	1.46486	0.97341		--	--	0.85441	0.9725
--	--	1.46685	0.97343		--	--	0.85541	0.97281
--	--	1.46883	0.97347		--	--	0.8564	0.97314
--	--	1.47	0.97349		--	--	0.85739	0.97346
--	--	1.47081	0.97351		--	--	0.85838	0.9738
--	--	1.47279	0.97356		--	--	0.85937	0.97413
--	--	1.47477	0.97362		--	--	0.86	0.97435
--	--	1.47676	0.97368		--	--	0.86036	0.97447
--	--	1.47874	0.97374		--	--	0.86135	0.97482
--	--	1.48	0.97379		--	--	0.86234	0.97516
--	--	1.48072	0.97382		--	--	0.87	0.97787
--	--	1.4827	0.97389		--	--	0.87027	0.97796
--	--	1.48468	0.97397		--	--	0.87126	0.97831
--	--	1.48667	0.97405		--	--	0.87225	0.97865
--	--	1.49	0.9742		--	--	0.87324	0.97899
--	--	1.5	0.97464		--	--	0.87423	0.97933
--	--	1.5045	0.97482		--	--	0.87523	0.97966
--	--	1.50649	0.9749		--	--	0.87622	0.97999
--	--	1.50847	0.97498		--	--	0.87721	0.98032
--	--	1.51	0.97504		--	--	0.8782	0.98064
--	--	1.51045	0.97505		--	--	0.87919	0.98095
--	--	1.51243	0.97512		--	--	0.88	0.98121
--	--	1.51441	0.97519		--	--	0.88018	0.98126
--	--	1.5164	0.97525		--	--	0.88117	0.98156
--	--	1.51838	0.97531		--	--	0.88216	0.98186
--	--	1.52	0.97535		--	--	0.88315	0.98214
--	--	1.52036	0.97536		--	--	0.88414	0.98242
--	--	1.52234	0.97541		--	--	0.88514	0.9827
--	--	1.52432	0.97545		--	--	0.88613	0.98296
--	--	1.52631	0.97549		--	--	0.88712	0.98321
--	--	1.52829	0.97552		--	--	0.88811	0.98346
--	--	1.53	0.97555		--	--	0.8891	0.98369
--	--	1.53027	0.97555		--	--	0.89	0.9839
--	--	1.53225	0.97557		--	--	0.89009	0.98392
--	--	1.53423	0.97559		--	--	0.89108	0.98413
--	--	1.53622	0.97561		--	--	0.89207	0.98434
--	--	1.5382	0.97562		--	--	0.89306	0.98453
--	--	1.54	0.97562		--	--	0.89405	0.98471
--	--	1.54018	0.97562		--	--	0.89505	0.98488
--	--	1.54216	0.97562		--	--	0.89604	0.98504
--	--	1.54414	0.97562		--	--	0.89703	0.98519
--	--	1.54613	0.97561		--	--	0.89802	0.98533
--	--	1.54811	0.9756		--	--	0.89901	0.98545
--	--	1.55	0.97559		--	--	0.9	0.98557
--	--	1.55009	0.97559		--	--	0.9	0.98557
--	--	1.55207	0.97557		--	--	0.90099	0.98567
--	--	1.55405	0.97555		--	--	0.90198	0.98575
--	--	1.56	0.97549		--	--	0.90297	0.98583
--	--	1.57	0.97534		--	--	0.90396	0.98589
--	--	1.58	0.9752		--	--	0.90495	0.98594
--	--	1.59	0.97509		--	--	0.90595	0.98597
--	--	1.6	0.97501		--	--	0.90694	0.986
--	--	1.61	0.97497		--	--	0.90793	0.98601
--	--	1.62	0.97497		--	--	0.90892	0.986
--	--	1.63	0.97498		--	--	0.90991	0.98599
--	--	1.64	0.97499		--	--	0.91	0.98599
--	--	1.65	0.97498		--	--	0.9109	0.98596
--	--	1.66	0.97494		--	--	0.91189	0.98592
--	--	1.67	0.97487		--	--	0.91288	0.98587
--	--	1.68	0.97479		--	--	0.91387	0.9858
--	--	1.69	0.9747		--	--	0.91486	0.98572
--	--	1.7	0.97464		--	--	0.91586	0.98563
--	--	1.71	0.97461		--	--	0.91685	0.98553
--	--	1.71658	0.97462		--	--	0.91784	0.98541
--	--	1.71856	0.97462		--	--	0.91883	0.98529
--	--	1.72	0.97463		--	--	0.91982	0.98515
--	--	1.72054	0.97463		--	--	0.92	0.98512
--	--	1.72252	0.97464		--	--	0.92081	0.985
--	--	1.7245	0.97466		--	--	0.9218	0.98484
--	--	1.73	0.97471		--	--	0.92279	0.98466
--	--	1.74	0.97484		--	--	0.92378	0.98448
--	--	1.75	0.97501		--	--	0.92477	0.98429
--	--	1.76	0.97518		--	--	0.92577	0.98408
--	--	1.77	0.97534		--	--	0.92676	0.98387
--	--	1.77604	0.97542		--	--	0.92775	0.98365
--	--	1.77802	0.97544		--	--	0.92874	0.98342
--	--	1.78	0.97546		--	--	0.92973	0.98318
--	--	1.78	0.97546		--	--	0.93	0.98311
--	--	1.78198	0.97548		--	--	0.93072	0.98293
--	--	1.78396	0.97549		--	--	0.93171	0.98267
--	--	1.78595	0.97551		--	--	0.9327	0.98241
--	--	1.78793	0.97551		--	--	0.93369	0.98213
--	--	1.78991	0.97552		--	--	0.93468	0.98185
--	--	1.79	0.97552		--	--	0.93568	0.98157
--	--	1.79189	0.97552		--	--	0.93667	0.98128
--	--	1.79387	0.97552		--	--	0.93766	0.98098
--	--	1.79586	0.97552		--	--	0.93865	0.98068
--	--	1.79784	0.97551		--	--	0.93964	0.98037
--	--	1.79982	0.9755		--	--	0.94	0.98026
--	--	1.8	0.9755		--	--	0.94063	0.98006
--	--	1.8018	0.97549		--	--	0.94162	0.97974
--	--	1.80378	0.97547		--	--	0.94261	0.97942
--	--	1.80577	0.97545		--	--	0.9436	0.9791
--	--	1.80775	0.97543		--	--	0.94459	0.97878
--	--	1.80973	0.97541		--	--	0.95	0.97698
--	--	1.81	0.97541		--	--	0.95351	0.97582
--	--	1.81171	0.97538		--	--	0.9545	0.97549
--	--	1.81369	0.97535		--	--	0.9555	0.97517
--	--	1.82	0.97525		--	--	0.95649	0.97485
--	--	1.83	0.97505		--	--	0.95748	0.97454
--	--	1.84	0.97484		--	--	0.95847	0.97422
--	--	1.85	0.97464		--	--	0.95946	0.97392
--	--	1.85532	0.97456		--	--	0.96	0.97375
--	--	1.8573	0.97453		--	--	0.96045	0.97361
--	--	1.85928	0.9745		--	--	0.96144	0.97332
--	--	1.86	0.97449		--	--	0.96243	0.97303
--	--	1.86126	0.97448		--	--	0.96342	0.97274
--	--	1.86324	0.97446		--	--	0.96441	0.97246
--	--	1.86523	0.97444		--	--	0.96541	0.97219
--	--	1.86721	0.97443		--	--	0.9664	0.97192
--	--	1.86919	0.97442		--	--	0.96739	0.97166
--	--	1.87	0.97441		--	--	0.96838	0.97141
--	--	1.87117	0.97441		--	--	0.96937	0.97117
--	--	1.87315	0.97441		--	--	0.97	0.97102
--	--	1.87514	0.9744		--	--	0.97036	0.97094
--	--	1.87712	0.97441		--	--	0.97135	0.97071
--	--	1.8791	0.97441		--	--	0.97234	0.9705
--	--	1.88	0.97441		--	--	0.97333	0.97029
--	--	1.88108	0.97442		--	--	0.97432	0.97009
--	--	1.88306	0.97443		--	--	0.97532	0.9699
--	--	1.88505	0.97445		--	--	0.97631	0.96973
--	--	1.88703	0.97446		--	--	0.9773	0.96956
--	--	1.88901	0.97448		--	--	0.97829	0.9694
--	--	1.89	0.97449		--	--	0.97928	0.96926
--	--	1.89099	0.97451		--	--	0.98	0.96916
--	--	1.89297	0.97453		--	--	0.98027	0.96912
--	--	1.89495	0.97456		--	--	0.98126	0.969
--	--	1.9	0.97464		--	--	0.98225	0.96889
--	--	1.91	0.97483		--	--	0.98324	0.96879
--	--	1.92	0.97504		--	--	0.98423	0.9687
--	--	1.93	0.97524		--	--	0.98523	0.96862
--	--	1.93658	0.97534		--	--	0.98622	0.96855
--	--	1.93856	0.97537		--	--	0.98721	0.9685
--	--	1.94	0.97539		--	--	0.9882	0.96845
--	--	1.94054	0.9754		--	--	0.98919	0.96842
--	--	1.94252	0.97542		--	--	0.99	0.96841
--	--	1.9445	0.97544		--	--	0.99018	0.9684
--	--	1.94649	0.97546		--	--	0.99117	0.9684
--	--	1.94847	0.97547		--	--	0.99216	0.9684
--	--	1.95	0.97548		--	--	0.99315	0.96842
--	--	1.95045	0.97548		--	--	0.99414	0.96844
--	--	1.95243	0.97549		--	--	0.99514	0.96848
--	--	1.95441	0.9755		--	--	0.99613	0.96853
--	--	1.9564	0.9755		--	--	0.99712	0.96859
--	--	1.95838	0.9755		--	--	0.99811	0.96867
--	--	1.96	0.9755		--	--	0.9991	0.96875
--	--	1.96036	0.9755		--	--	1	0.96884
--	--	1.96234	0.97549		--	--	1.00009	0.96885
--	--	1.96432	0.97549		--	--	1.00108	0.96895
--	--	1.96631	0.97547		--	--	1.00207	0.96907
--	--	1.96829	0.97546		--	--	1.00306	0.9692
--	--	1.97	0.97545		--	--	1.00405	0.96933
--	--	1.97027	0.97544		--	--	1.00505	0.96948
--	--	1.97225	0.97542		--	--	1.00604	0.96964
--	--	1.97423	0.9754		--	--	1.00703	0.9698
--	--	1.98	0.97533		--	--	1.00802	0.96998
--	--	1.99	0.97517		--	--	1.00901	0.97016
--	--	2	0.97499		--	--	1.01	0.97036

## Sheet: i
Time	FID Coherence
us
weimiao	Ref	F
0	13.5	11
0.00030003	13.4998	10.9998
0.00060006	13.4993	10.9993
0.00090009	13.4984	10.9984
0.0012	13.4972	10.9972
0.0015	13.4956	10.9956
0.0018	13.4936	10.9936
0.0021	13.4913	10.9913
0.0024	13.4886	10.9886
0.0027	13.4856	10.9856
0.003	13.4823	10.9823
0.0033	13.4786	10.9786
0.0036	13.4745	10.9745
0.0039	13.4701	10.9701
0.0042	13.4654	10.9654
0.0045	13.4603	10.9603
0.0048	13.4548	10.9548
0.0051	13.449	10.949
0.0054	13.4429	10.9429
0.0057	13.4365	10.9365
0.006	13.4297	10.9297
0.0063	13.4226	10.9226
0.0066	13.4152	10.9152
0.0069	13.4074	10.9074
0.0072	13.3993	10.8993
0.0075	13.3909	10.8909
0.0078	13.3822	10.8822
0.0081	13.3732	10.8732
0.0084	13.3638	10.8638
0.0087	13.3542	10.8542
0.009	13.3442	10.8442
0.0093	13.3339	10.8339
0.0096	13.3234	10.8234
0.0099	13.3125	10.8125
0.0102	13.3014	10.8014
0.0105	13.29	10.79
0.0108	13.2783	10.7783
0.0111	13.2663	10.7663
0.0114	13.254	10.754
0.0117	13.2415	10.7415
0.012	13.2287	10.7287
0.0123	13.2157	10.7157
0.0126	13.2024	10.7024
0.0129	13.1889	10.6889
0.0132	13.1751	10.6751
0.0135	13.1611	10.6611
0.0138	13.1468	10.6468
0.0141	13.1323	10.6323
0.0144	13.1176	10.6176
0.0147	13.1027	10.6027
0.015	13.0875	10.5875
0.0153	13.0721	10.5721
0.0156	13.0566	10.5566
0.0159	13.0408	10.5408
0.0162	13.0249	10.5249
0.0165	13.0087	10.5087
0.0168	12.9924	10.4924
0.0171	12.9759	10.4759
0.0174	12.9593	10.4593
0.0177	12.9424	10.4424
0.018	12.9255	10.4255
0.0183	12.9083	10.4083
0.0186	12.891	10.391
0.0189	12.8736	10.3736
0.0192	12.8561	10.3561
0.0195	12.8384	10.3384
0.0198	12.8206	10.3206
0.0201	12.8027	10.3027
0.0204	12.7847	10.2847
0.0207	12.7666	10.2666
0.021	12.7484	10.2484
0.0213	12.7301	10.2301
0.0216	12.7117	10.2117
0.0219	12.6933	10.1933
0.0222	12.6747	10.1747
0.0225	12.6562	10.1562
0.0228	12.6375	10.1375
0.0231	12.6189	10.1189
0.0234	12.6001	10.1001
0.0237	12.5814	10.0814
0.024	12.5626	10.0626
0.0243	12.5438	10.0438
0.0246	12.525	10.025
0.0249	12.5061	10.0061
0.0252	12.4873	9.98729
0.0255	12.4685	9.96846
0.0258	12.4497	9.94965
0.0261	12.4308	9.93085
0.0264	12.4121	9.91208
0.0267	12.3933	9.89334
0.027	12.3746	9.87464
0.0273	12.356	9.85599
0.0276	12.3374	9.83739
0.0279	12.3188	9.81885
0.0282	12.3004	9.80037
0.0285	12.282	9.78197
0.0288	12.2636	9.76364
0.0291	12.2454	9.7454
0.0294	12.2272	9.72725
0.0297	12.2092	9.7092
0.03	12.1912	9.69125
0.0303	12.1734	9.67341
0.0306	12.1557	9.65569
0.0309	12.1381	9.6381
0.0312	12.1206	9.62063
0.0315	12.1033	9.6033
0.0318	12.0861	9.58611
0.0321	12.0691	9.56907
0.0324	12.0522	9.55219
0.0327	12.0354	9.53546
0.033	12.0189	9.5189
0.0333	12.0025	9.50252
0.0336	11.9863	9.48631
0.0339	11.9703	9.47028
0.0342	11.9544	9.45445
0.0345	11.9388	9.43881
0.0348	11.9233	9.42337
0.0351	11.9081	9.40814
0.0354	11.8931	9.39311
0.0357	11.8783	9.37831
0.036	11.8637	9.36372
0.0363	11.8493	9.34937
0.0366	11.8352	9.33525
0.0369	11.8213	9.32136
0.0372	11.8077	9.30772
0.0375	11.7943	9.29432
0.0378	11.7811	9.28117
0.0381	11.7682	9.26829
0.0384	11.7556	9.25566
0.0387	11.7432	9.2433
0.039	11.7312	9.23121
0.0393	11.7193	9.21939
0.0396	11.7078	9.20785
0.0399	11.6965	9.1966
0.0402	11.6856	9.18563
0.0405	11.6749	9.17495
0.0408	11.6645	9.16456
0.0411	11.6544	9.15448
0.0414	11.6446	9.14469
0.0417	11.6351	9.13521
0.042	11.626	9.12604
0.0423	11.6171	9.11718
0.0426	11.6086	9.10863
0.0429	11.6003	9.10041
0.0432	11.5924	9.0925
0.0435	11.5848	9.08492
0.0438	11.5776	9.07766
0.0441	11.5707	9.07073
0.0444	11.5641	9.06413
0.0447	11.5578	9.05787
0.045	11.5519	9.05194
0.0453	11.5463	9.04635
0.0456	11.541	9.04109
0.0459	11.5361	9.03618
0.0462	11.5315	9.03162
0.0465	11.5273	9.0274
0.0468	11.5234	9.02352
0.0471	11.5199	9.01999
0.0474	11.5167	9.01681
0.0477	11.5139	9.01398
0.048	11.5114	9.0115
0.0483	11.5093	9.00938
0.0486	11.5075	9.0076
0.0489	11.5061	9.00618
0.0492	11.505	9.00511
0.0495	11.5043	9.0044
0.0498	11.5039	9.00404
0.05011	11.5039	9.00404
0.05041	11.5043	9.00439
0.05071	11.505	9.00509
0.05101	11.506	9.00614
0.05131	11.5075	9.00756
0.05161	11.5092	9.00932
0.05191	11.5113	9.01143
0.05221	11.5138	9.0139
0.05251	11.5166	9.01672
0.05281	11.5198	9.01988
0.05311	11.5233	9.0234
0.05341	11.5272	9.02726
0.05371	11.5313	9.03147
0.05401	11.5359	9.03602
0.05431	11.5408	9.04091
0.05461	11.546	9.04614
0.05491	11.5516	9.05172
0.05521	11.5575	9.05763
0.05551	11.5638	9.06387
0.05581	11.5703	9.07045
0.05611	11.5772	9.07735
0.05641	11.5845	9.08459
0.05671	11.592	9.09214
0.05701	11.5999	9.10002
0.05731	11.6081	9.10822
0.05761	11.6166	9.11674
0.05791	11.6255	9.12557
0.05821	11.6346	9.13471
0.05851	11.644	9.14415
0.05881	11.6538	9.1539
0.05911	11.6638	9.16395
0.05941	11.6742	9.17429
0.05971	11.6848	9.18493
0.06001	11.6957	9.19586
0.06031	11.707	9.20707
0.06061	11.7185	9.21856
0.06091	11.7302	9.23033
0.06121	11.7423	9.24237
0.06151	11.7546	9.25468
0.06181	11.7671	9.26725
0.06211	11.78	9.28008
0.06241	11.793	9.29316
0.06271	11.8064	9.3065
0.06301	11.82	9.32008
0.06331	11.8338	9.3339
0.06361	11.8478	9.34796
0.06391	11.8621	9.36224
0.06421	11.8766	9.37675
0.06451	11.8914	9.39148
0.06481	11.9063	9.40643
0.06511	11.9215	9.42158
0.06541	11.9368	9.43694
0.06571	11.9524	9.4525
0.06601	11.9682	9.46825
0.06631	11.9841	9.48419
0.06661	12.0002	9.5003
0.06691	12.0165	9.5166
0.06721	12.033	9.53306
0.06751	12.0496	9.54969
0.06781	12.0664	9.56647
0.06811	12.0833	9.58341
0.06841	12.1004	9.60049
0.06871	12.1176	9.61772
0.06901	12.135	9.63507
0.06931	12.1525	9.65256
0.06961	12.1701	9.67016
0.06991	12.1878	9.68788
0.07021	12.2057	9.70571
0.07051	12.2236	9.72364
0.07081	12.2416	9.74167
0.07111	12.2597	9.75979
0.07141	12.2779	9.77799
0.07171	12.2962	9.79626
0.07201	12.3146	9.81461
0.07231	12.333	9.83302
0.07261	12.3514	9.85149
0.07291	12.37	9.87
0.07321	12.3885	9.88856
0.07351	12.4071	9.90716
0.07381	12.4258	9.92579
0.07411	12.4444	9.94444
0.07441	12.4631	9.96311
0.07471	12.4818	9.98178
0.07501	12.5005	10.0005
0.07531	12.5191	10.0191
0.07561	12.5378	10.0378
0.07591	12.5565	10.0565
0.07621	12.5751	10.0751
0.07651	12.5937	10.0937
0.07681	12.6123	10.1123
0.07711	12.6308	10.1308
0.07741	12.6493	10.1493
0.07771	12.6677	10.1677
0.07801	12.6861	10.186
0.07831	12.7044	10.2043
0.07861	12.7226	10.2225
0.07891	12.7407	10.2407
0.07921	12.7588	10.2587
0.07951	12.7767	10.2767
0.07981	12.7946	10.2945
0.08011	12.8123	10.3122
0.08041	12.83	10.3299
0.08071	12.8475	10.3474
0.08101	12.8648	10.3647
0.08131	12.8821	10.382
0.08161	12.8992	10.3991
0.08191	12.9162	10.4161
0.08221	12.933	10.4329
0.08251	12.9496	10.4495
0.08281	12.9661	10.466
0.08311	12.9825	10.4823
0.08341	12.9986	10.4985
0.08371	13.0146	10.5145
0.08401	13.0304	10.5302
0.08431	13.046	10.5458
0.08461	13.0614	10.5612
0.08491	13.0766	10.5764
0.08521	13.0916	10.5914
0.08551	13.1064	10.6062
0.08581	13.1209	10.6207
0.08611	13.1353	10.6351
0.08641	13.1494	10.6492
0.08671	13.1632	10.6631
0.08701	13.1769	10.6767
0.08731	13.1903	10.6901
0.08761	13.2034	10.7032
0.08791	13.2163	10.7161
0.08821	13.229	10.7287
0.08851	13.2414	10.7411
0.08881	13.2535	10.7532
0.08911	13.2653	10.7651
0.08941	13.2769	10.7766
0.08971	13.2882	10.7879
0.09001	13.2992	10.7989
0.09031	13.3099	10.8096
0.09061	13.3203	10.8201
0.09091	13.3305	10.8302
0.09121	13.3403	10.84
0.09151	13.3498	10.8496
0.09181	13.3591	10.8588
0.09211	13.368	10.8677
0.09241	13.3766	10.8763
0.09271	13.3849	10.8846
0.09301	13.3929	10.8926
0.09331	13.4006	10.9003
0.09361	13.4079	10.9076
0.09391	13.415	10.9146
0.09421	13.4217	10.9213
0.09451	13.428	10.9277
0.09481	13.4341	10.9337
0.09511	13.4398	10.9394
0.09541	13.4451	10.9448
0.09571	13.4502	10.9498
0.09601	13.4549	10.9545
0.09631	13.4592	10.9589
0.09661	13.4633	10.9629
0.09691	13.4669	10.9665
0.09721	13.4702	10.9699
0.09751	13.4732	10.9728
0.09781	13.4758	10.9755
0.09811	13.4781	10.9778
0.09841	13.4801	10.9797
0.09871	13.4817	10.9813
0.09901	13.4829	10.9825
0.09931	13.4838	10.9834
0.09961	13.4843	10.9839
0.09991	13.4845	10.9841
0.10021	13.4843	10.984
0.10051	13.4838	10.9834
0.10081	13.483	10.9826
0.10111	13.4818	10.9814
0.10141	13.4802	10.9798
0.10171	13.4783	10.9779
0.10201	13.476	10.9756
0.10231	13.4734	10.973
0.10261	13.4705	10.9701
0.10291	13.4672	10.9668
0.10321	13.4635	10.9631
0.10351	13.4596	10.9592
0.10381	13.4553	10.9549
0.10411	13.4506	10.9502
0.10441	13.4456	10.9452
0.10471	13.4403	10.9399
0.10501	13.4346	10.9342
0.10531	13.4286	10.9282
0.10561	13.4223	10.9219
0.10591	13.4156	10.9152
0.10621	13.4087	10.9083
0.10651	13.4014	10.901
0.10681	13.3938	10.8933
0.10711	13.3858	10.8854
0.10741	13.3776	10.8772
0.10771	13.369	10.8686
0.10801	13.3602	10.8598
0.10831	13.351	10.8506
0.10861	13.3415	10.8411
0.10891	13.3318	10.8314
0.10921	13.3217	10.8213
0.10951	13.3113	10.811
0.10981	13.3007	10.8003
0.11011	13.2898	10.7894
0.11041	13.2786	10.7782
0.11071	13.2671	10.7668
0.11101	13.2554	10.755
0.11131	13.2434	10.743
0.11161	13.2311	10.7307
0.11191	13.2186	10.7182
0.11221	13.2058	10.7054
0.11251	13.1928	10.6924
0.11281	13.1795	10.6791
0.11311	13.166	10.6656
0.11341	13.1522	10.6519
0.11371	13.1383	10.6379
0.11401	13.1241	10.6237
0.11431	13.1097	10.6093
0.11461	13.095	10.5947
0.11491	13.0802	10.5799
0.11521	13.0651	10.5648
0.11551	13.0499	10.5496
0.11581	13.0345	10.5342
0.11611	13.0189	10.5186
0.11641	13.003	10.5028
0.11671	12.9871	10.4868
0.11701	12.9709	10.4707
0.11731	12.9546	10.4544
0.11761	12.9382	10.4379
0.11791	12.9215	10.4213
0.11821	12.9048	10.4045
0.11851	12.8879	10.3876
0.11881	12.8708	10.3706
0.11911	12.8537	10.3535
0.11941	12.8364	10.3362
0.11971	12.8189	10.3188
0.12001	12.8014	10.3013
0.12031	12.7838	10.2837
0.12061	12.7661	10.266
0.12091	12.7483	10.2482
0.12121	12.7304	10.2303
0.12151	12.7124	10.2123
0.12181	12.6944	10.1943
0.12211	12.6763	10.1762
0.12241	12.6581	10.158
0.12271	12.6399	10.1398
0.12301	12.6217	10.1216
0.12331	12.6034	10.1033
0.12361	12.585	10.085
0.12391	12.5667	10.0666
0.12421	12.5483	10.0483
0.12451	12.5299	10.0299
0.12481	12.5115	10.0115
0.12511	12.4931	9.99311
0.12541	12.4747	9.97473
0.12571	12.4563	9.95636
0.12601	12.438	9.93802
0.12631	12.4197	9.9197
0.12661	12.4014	9.90141
0.12691	12.3831	9.88317
0.12721	12.3649	9.86497
0.12751	12.3467	9.84682
0.12781	12.3286	9.82873
0.12811	12.3106	9.81071
0.12841	12.2926	9.79275
0.12871	12.2747	9.77488
0.12901	12.2569	9.75709
0.12931	12.2392	9.73939
0.12961	12.2216	9.72179
0.12991	12.2041	9.70429
0.13021	12.1867	9.6869
0.13051	12.1694	9.66963
0.13081	12.1522	9.65248
0.13111	12.1352	9.63546
0.13141	12.1183	9.61857
0.13171	12.1015	9.60182
0.13201	12.0849	9.58522
0.13231	12.0685	9.56876
0.13261	12.0522	9.55247
0.13291	12.036	9.53634
0.13321	12.02	9.52038
0.13351	12.0042	9.50459
0.13381	11.9886	9.48898
0.13411	11.9732	9.47356
0.13441	11.9579	9.45833
0.13471	11.9429	9.4433
0.13501	11.9281	9.42847
0.13531	11.9134	9.41384
0.13561	11.899	9.39943
0.13591	11.8848	9.38524
0.13621	11.8708	9.37126
0.13651	11.857	9.35752
0.13681	11.8435	9.34401
0.13711	11.8302	9.33073
0.13741	11.8172	9.31769
0.13771	11.8044	9.30491
0.13801	11.7918	9.29237
0.13831	11.7795	9.28009
0.13861	11.7675	9.26806
0.13891	11.7557	9.2563
0.13921	11.7442	9.24481
0.13951	11.733	9.23359
0.13981	11.722	9.22264
0.14011	11.7114	9.21198
0.14041	11.701	9.20159
0.14071	11.6909	9.1915
0.14101	11.681	9.18169
0.14131	11.6715	9.17218
0.14161	11.6623	9.16296
0.14191	11.6534	9.15405
0.14221	11.6448	9.14544
0.14251	11.6364	9.13713
0.14281	11.6284	9.12913
0.14311	11.6207	9.12145
0.14341	11.6134	9.11408
0.14371	11.6063	9.10703
0.14401	11.5996	9.10029
0.14431	11.5931	9.09388
0.14461	11.587	9.08779
0.14491	11.5813	9.08203
0.14521	11.5758	9.0766
0.14551	11.5707	9.07149
0.14581	11.5659	9.06672
0.14611	11.5615	9.06228
0.14641	11.5574	9.05818
0.14671	11.5536	9.05441
0.14701	11.5502	9.05098
0.14731	11.5471	9.04789
0.14761	11.5443	9.04514
0.14791	11.5419	9.04272
0.14821	11.5398	9.04065
0.14851	11.5381	9.03892
0.14881	11.5367	9.03754
0.14911	11.5356	9.03649
0.14941	11.5349	9.03579
0.14971	11.5346	9.03543
0.15002	11.5345	9.03542
0.15032	11.5349	9.03574
0.15062	11.5355	9.03642
0.15092	11.5366	9.03743
0.15122	11.5379	9.03878
0.15152	11.5396	9.04048
0.15182	11.5416	9.04252
0.15212	11.544	9.04489
0.15242	11.5467	9.04761
0.15272	11.5498	9.05066
0.15302	11.5532	9.05406
0.15332	11.5569	9.05778
0.15362	11.561	9.06184
0.15392	11.5654	9.06623
0.15422	11.5701	9.07096
0.15452	11.5751	9.07601
0.15482	11.5805	9.08139
0.15512	11.5862	9.08709
0.15542	11.5922	9.09312
0.15572	11.5986	9.09947
0.15602	11.6053	9.10614
0.15632	11.6122	9.11312
0.15662	11.6196	9.12041
0.15692	11.6272	9.12802
0.15722	11.6351	9.13593
0.15752	11.6433	9.14415
0.15782	11.6518	9.15267
0.15812	11.6607	9.16149
0.15842	11.6698	9.17061
0.15872	11.6792	9.18002
0.15902	11.6889	9.18971
0.15932	11.6989	9.19969
0.15962	11.7091	9.20996
0.15992	11.7197	9.2205
0.16022	11.7305	9.23131
0.16052	11.7416	9.2424
0.16082	11.753	9.25375
0.16112	11.7646	9.26536
0.16142	11.7765	9.27723
0.16172	11.7886	9.28935
0.16202	11.801	9.30172
0.16232	11.8136	9.31434
0.16262	11.8265	9.3272
0.16292	11.8396	9.34029
0.16322	11.8529	9.35361
0.16352	11.8665	9.36716
0.16382	11.8803	9.38093
0.16412	11.8943	9.39491
0.16442	11.9085	9.40911
0.16472	11.9229	9.42351
0.16502	11.9375	9.43811
0.16532	11.9523	9.45291
0.16562	11.9673	9.4679
0.16592	11.9825	9.48307
0.16622	11.9979	9.49842
0.16652	12.0134	9.51394
0.16682	12.0291	9.52963
0.16712	12.045	9.54549
0.16742	12.061	9.5615
0.16772	12.0772	9.57766
0.16802	12.0935	9.59396
0.16832	12.11	9.61041
0.16862	12.1266	9.62699
0.16892	12.1433	9.64369
0.16922	12.1601	9.66052
0.16952	12.1771	9.67746
0.16982	12.1942	9.69451
0.17012	12.2113	9.71167
0.17042	12.2286	9.72892
0.17072	12.246	9.74626
0.17102	12.2634	9.76369
0.17132	12.2809	9.78119
0.17162	12.2985	9.79877
0.17192	12.3162	9.81641
0.17222	12.3339	9.83412
0.17252	12.3517	9.85187
0.17282	12.3695	9.86967
0.17312	12.3874	9.88752
0.17342	12.4053	9.90539
0.17372	12.4232	9.9233
0.17402	12.4412	9.94122
0.17432	12.4591	9.95916
0.17462	12.4771	9.97711
0.17492	12.4951	9.99506
0.17522	12.513	10.013
0.17552	12.531	10.031
0.17582	12.5489	10.0489
0.17612	12.5668	10.0668
0.17642	12.5847	10.0846
0.17672	12.6026	10.1025
0.17702	12.6204	10.1203
0.17732	12.6382	10.138
0.17762	12.6559	10.1557
0.17792	12.6735	10.1733
0.17822	12.6911	10.1908
0.17852	12.7086	10.2083
0.17882	12.726	10.2257
0.17912	12.7433	10.243
0.17942	12.7606	10.2603
0.17972	12.7777	10.2774
0.18002	12.7948	10.2944
0.18032	12.8117	10.3113
0.18062	12.8285	10.3281
0.18092	12.8452	10.3448
0.18122	12.8618	10.3613
0.18152	12.8782	10.3777
0.18182	12.8945	10.394
0.18212	12.9107	10.4101
0.18242	12.9266	10.4261
0.18272	12.9425	10.4419
0.18302	12.9581	10.4575
0.18332	12.9736	10.473
0.18362	12.989	10.4883
0.18392	13.0041	10.5035
0.18422	13.0191	10.5184
0.18452	13.0339	10.5331
0.18482	13.0485	10.5477
0.18512	13.0628	10.5621
0.18542	13.077	10.5762
0.18572	13.091	10.5902
0.18602	13.1047	10.6039
0.18632	13.1183	10.6174
0.18662	13.1316	10.6307
0.18692	13.1446	10.6438
0.18722	13.1575	10.6566
0.18752	13.1701	10.6692
0.18782	13.1825	10.6815
0.18812	13.1946	10.6936
0.18842	13.2064	10.7054
0.18872	13.218	10.717
0.18902	13.2294	10.7284
0.18932	13.2405	10.7394
0.18962	13.2513	10.7502
0.18992	13.2619	10.7607
0.19022	13.2721	10.771
0.19052	13.2821	10.781
0.19082	13.2918	10.7907
0.19112	13.3012	10.8001
0.19142	13.3104	10.8092
0.19172	13.3192	10.818
0.19202	13.3278	10.8266
0.19232	13.3361	10.8348
0.19262	13.344	10.8428
0.19292	13.3517	10.8504
0.19322	13.359	10.8577
0.19352	13.366	10.8648
0.19382	13.3728	10.8715
0.19412	13.3792	10.8779
0.19442	13.3853	10.884
0.19472	13.3911	10.8897
0.19502	13.3965	10.8952
0.19532	13.4017	10.9003
0.19562	13.4065	10.9051
0.19592	13.411	10.9096
0.19622	13.4152	10.9138
0.19652	13.419	10.9176
0.19682	13.4225	10.9211
0.19712	13.4257	10.9243
0.19742	13.4286	10.9271
0.19772	13.4311	10.9297
0.19802	13.4333	10.9318
0.19832	13.4352	10.9337
0.19862	13.4367	10.9352
0.19892	13.4379	10.9364
0.19922	13.4387	10.9373
0.19952	13.4393	10.9378
0.19982	13.4395	10.938
0.20012	13.4393	10.9378
0.20042	13.4388	10.9373
0.20072	13.438	10.9365
0.20102	13.4369	10.9354
0.20132	13.4354	10.9339
0.20162	13.4336	10.9321
0.20192	13.4315	10.9299
0.20222	13.429	10.9275
0.20252	13.4262	10.9247
0.20282	13.4231	10.9215
0.20312	13.4196	10.9181
0.20342	13.4158	10.9143
0.20372	13.4117	10.9102
0.20402	13.4073	10.9058
0.20432	13.4025	10.901
0.20462	13.3975	10.896
0.20492	13.3921	10.8906
0.20522	13.3864	10.8849
0.20552	13.3804	10.8789
0.20582	13.3741	10.8726
0.20612	13.3674	10.866
0.20642	13.3605	10.859
0.20672	13.3532	10.8518
0.20702	13.3457	10.8443
0.20732	13.3379	10.8364
0.20762	13.3297	10.8283
0.20792	13.3213	10.8199
0.20822	13.3126	10.8112
0.20852	13.3036	10.8022
0.20882	13.2943	10.7929
0.20912	13.2847	10.7834
0.20942	13.2749	10.7736
0.20972	13.2648	10.7635
0.21002	13.2544	10.7531
0.21032	13.2438	10.7425
0.21062	13.2329	10.7316
0.21092	13.2217	10.7204
0.21122	13.2103	10.709
0.21152	13.1986	10.6974
0.21182	13.1867	10.6855
0.21212	13.1746	10.6734
0.21242	13.1622	10.661
0.21272	13.1496	10.6485
0.21302	13.1368	10.6356
0.21332	13.1237	10.6226
0.21362	13.1105	10.6093
0.21392	13.097	10.5959
0.21422	13.0833	10.5822
0.21452	13.0694	10.5684
0.21482	13.0553	10.5543
0.21512	13.041	10.54
0.21542	13.0266	10.5256
0.21572	13.0119	10.511
0.21602	12.9971	10.4962
0.21632	12.9821	10.4812
0.21662	12.9669	10.466
0.21692	12.9516	10.4508
0.21722	12.9361	10.4353
0.21752	12.9205	10.4197
0.21782	12.9047	10.404
0.21812	12.8888	10.3881
0.21842	12.8728	10.3721
0.21872	12.8566	10.356
0.21902	12.8404	10.3397
0.21932	12.824	10.3233
0.21962	12.8074	10.3069
0.21992	12.7908	10.2903
0.22022	12.7741	10.2736
0.22052	12.7573	10.2569
0.22082	12.7405	10.24
0.22112	12.7235	10.2231
0.22142	12.7065	10.2061
0.22172	12.6894	10.189
0.22202	12.6722	10.1719
0.22232	12.655	10.1547
0.22262	12.6378	10.1375
0.22292	12.6204	10.1202
0.22322	12.6031	10.1029
0.22352	12.5858	10.0856
0.22382	12.5684	10.0682
0.22412	12.551	10.0509
0.22442	12.5335	10.0335
0.22472	12.5161	10.0161
0.22502	12.4987	9.9987
0.22532	12.4813	9.98132
0.22562	12.4639	9.96396
0.22592	12.4465	9.94661
0.22622	12.4291	9.9293
0.22652	12.4118	9.91201
0.22682	12.3946	9.89477
0.22712	12.3773	9.87757
0.22742	12.3601	9.86042
0.22772	12.343	9.84333
0.22802	12.3259	9.8263
0.22832	12.3089	9.80934
0.22862	12.292	9.79246
0.22892	12.2752	9.77566
0.22922	12.2584	9.75894
0.22952	12.2418	9.74232
0.22982	12.2252	9.7258
0.23012	12.2088	9.70938
0.23042	12.1924	9.69307
0.23072	12.1762	9.67688
0.23102	12.1601	9.66081
0.23132	12.1441	9.64487
0.23162	12.1283	9.62906
0.23192	12.1126	9.61339
0.23222	12.097	9.59787
0.23252	12.0816	9.58249
0.23282	12.0663	9.56727
0.23312	12.0512	9.55221
0.23342	12.0363	9.53732
0.23372	12.0216	9.5226
0.23402	12.007	9.50805
0.23432	11.9926	9.49369
0.23462	11.9784	9.47951
0.23492	11.9643	9.46553
0.23522	11.9505	9.45174
0.23552	11.9369	9.43815
0.23582	11.9235	9.42477
0.23612	11.9103	9.4116
0.23642	11.8973	9.39864
0.23672	11.8845	9.3859
0.23702	11.872	9.37339
0.23732	11.8597	9.36111
0.23762	11.8476	9.34906
0.23792	11.8358	9.33724
0.23822	11.8241	9.32567
0.23852	11.8128	9.31434
0.23882	11.8017	9.30326
0.23912	11.7908	9.29244
0.23942	11.7802	9.28187
0.23972	11.7699	9.27156
0.24002	11.7598	9.26151
0.24032	11.75	9.25174
0.24062	11.7405	9.24223
0.24092	11.7312	9.233
0.24122	11.7222	9.22404
0.24152	11.7135	9.21536
0.24182	11.7051	9.20697
0.24212	11.697	9.19886
0.24242	11.6891	9.19104
0.24272	11.6816	9.18352
0.24302	11.6743	9.17628
0.24332	11.6674	9.16935
0.24362	11.6607	9.16271
0.24392	11.6544	9.15637
0.24422	11.6483	9.15034
0.24452	11.6426	9.14461
0.24482	11.6371	9.13918
0.24512	11.632	9.13407
0.24542	11.6272	9.12927
0.24572	11.6227	9.12477
0.24602	11.6185	9.1206
0.24632	11.6146	9.11673
0.24662	11.611	9.11318
0.24692	11.6078	9.10995
0.24722	11.6049	9.10704
0.24752	11.6023	9.10445
0.24782	11.6	9.10217
0.24812	11.598	9.10022
0.24842	11.5964	9.09859
0.24872	11.5951	9.09728
0.24902	11.594	9.09629
0.24932	11.5934	9.09562
0.24962	11.593	9.09527
0.24992	11.593	9.09525
0.25023	11.5933	9.09555
0.25053	11.5939	9.09617
0.25083	11.5948	9.09711
0.25113	11.5961	9.09837
0.25143	11.5977	9.09995
0.25173	11.5996	9.10185
0.25203	11.6018	9.10407
0.25233	11.6043	9.1066
0.25263	11.6072	9.10946
0.25293	11.6104	9.11263
0.25323	11.6138	9.11611
0.25353	11.6176	9.1199
0.25383	11.6218	9.12401
0.25413	11.6262	9.12843
0.25443	11.6309	9.13315
0.25473	11.6359	9.13818
0.25503	11.6413	9.14351
0.25533	11.6469	9.14915
0.25563	11.6529	9.15508
0.25593	11.6591	9.16132
0.25623	11.6657	9.16784
0.25653	11.6725	9.17466
0.25683	11.6796	9.18177
0.25713	11.687	9.18917
0.25743	11.6947	9.19686
0.25773	11.7027	9.20482
0.25803	11.711	9.21306
0.25833	11.7195	9.22158
0.25863	11.7283	9.23038
0.25893	11.7374	9.23944
0.25923	11.7468	9.24877
0.25953	11.7564	9.25836
0.25983	11.7662	9.2682
0.26013	11.7764	9.27831
0.26043	11.7867	9.28866
0.26073	11.7974	9.29927
0.26103	11.8082	9.31011
0.26133	11.8194	9.3212
0.26163	11.8307	9.33253
0.26193	11.8423	9.34408
0.26223	11.8541	9.35586
0.26253	11.8661	9.36787
0.26283	11.8784	9.38009
0.26313	11.8909	9.39253
0.26343	11.9035	9.40518
0.26373	11.9164	9.41803
0.26403	11.9295	9.43109
0.26433	11.9428	9.44434
0.26463	11.9563	9.45778
0.26493	11.9699	9.4714
0.26523	11.9838	9.48521
0.26553	11.9978	9.49919
0.26583	12.012	9.51335
0.26613	12.0263	9.52767
0.26643	12.0409	9.54215
0.26673	12.0555	9.55678
0.26703	12.0703	9.57157
0.26733	12.0853	9.5865
0.26763	12.1004	9.60157
0.26793	12.1157	9.61678
0.26823	12.1311	9.63211
0.26853	12.1465	9.64757
0.26883	12.1622	9.66314
0.26913	12.1779	9.67882
0.26943	12.1937	9.69462
0.26973	12.2097	9.71051
0.27003	12.2257	9.72649
0.27033	12.2418	9.74257
0.27063	12.258	9.75873
0.27093	12.2743	9.77496
0.27123	12.2907	9.79127
0.27153	12.3071	9.80764
0.27183	12.3236	9.82408
0.27213	12.3401	9.84056
0.27243	12.3567	9.8571
0.27273	12.3733	9.87367
0.27303	12.39	9.89029
0.27333	12.4067	9.90693
0.27363	12.4234	9.9236
0.27393	12.4401	9.94029
0.27423	12.4569	9.95698
0.27453	12.4736	9.97369
0.27483	12.4904	9.9904
0.27513	12.5071	10.0071
0.27543	12.5239	10.0238
0.27573	12.5406	10.0405
0.27603	12.5573	10.0571
0.27633	12.5739	10.0737
0.27663	12.5906	10.0903
0.27693	12.6072	10.1068
0.27723	12.6237	10.1234
0.27753	12.6402	10.1398
0.27783	12.6567	10.1562
0.27813	12.673	10.1725
0.27843	12.6893	10.1888
0.27873	12.7056	10.2049
0.27903	12.7217	10.221
0.27933	12.7378	10.237
0.27963	12.7537	10.2529
0.27993	12.7696	10.2688
0.28023	12.7854	10.2845
0.28053	12.801	10.3001
0.28083	12.8165	10.3156
0.28113	12.832	10.3309
0.28143	12.8473	10.3462
0.28173	12.8624	10.3613
0.28203	12.8774	10.3762
0.28233	12.8923	10.3911
0.28263	12.907	10.4057
0.28293	12.9216	10.4203
0.28323	12.936	10.4347
0.28353	12.9503	10.4489
0.28383	12.9644	10.4629
0.28413	12.9783	10.4768
0.28443	12.9921	10.4905
0.28473	13.0056	10.504
0.28503	13.019	10.5173
0.28533	13.0322	10.5305
0.28563	13.0451	10.5434
0.28593	13.0579	10.5561
0.28623	13.0705	10.5687
0.28653	13.0829	10.581
0.28683	13.095	10.5931
0.28713	13.107	10.605
0.28743	13.1187	10.6166
0.28773	13.1302	10.6281
0.28803	13.1414	10.6393
0.28833	13.1524	10.6503
0.28863	13.1632	10.661
0.28893	13.1738	10.6715
0.28923	13.1841	10.6818
0.28953	13.1941	10.6918
0.28983	13.2039	10.7016
0.29013	13.2135	10.7111
0.29043	13.2227	10.7203
0.29073	13.2318	10.7293
0.29103	13.2405	10.738
0.29133	13.249	10.7465
0.29163	13.2572	10.7547
0.29193	13.2652	10.7626
0.29223	13.2728	10.7702
0.29253	13.2802	10.7776
0.29283	13.2873	10.7846
0.29313	13.2942	10.7914
0.29343	13.3007	10.7979
0.29373	13.3069	10.8042
0.29403	13.3129	10.8101
0.29433	13.3186	10.8157
0.29463	13.3239	10.8211
0.29493	13.329	10.8261
0.29523	13.3338	10.8309
0.29553	13.3383	10.8353
0.29583	13.3424	10.8395
0.29613	13.3463	10.8433
0.29643	13.3499	10.8469
0.29673	13.3531	10.8501
0.29703	13.3561	10.8531
0.29733	13.3588	10.8557
0.29763	13.3611	10.8581
0.29793	13.3631	10.8601
0.29823	13.3649	10.8618
0.29853	13.3663	10.8632
0.29883	13.3674	10.8643
0.29913	13.3682	10.8651
0.29943	13.3687	10.8656
0.29973	13.3689	10.8658
0.30003	13.3688	10.8657
0.30033	13.3684	10.8652
0.30063	13.3676	10.8645
0.30093	13.3666	10.8635
0.30123	13.3652	10.8621
0.30153	13.3636	10.8604
0.30183	13.3616	10.8585
0.30213	13.3593	10.8562
0.30243	13.3567	10.8536
0.30273	13.3539	10.8507
0.30303	13.3507	10.8476
0.30333	13.3472	10.8441
0.30363	13.3434	10.8403
0.30393	13.3393	10.8363
0.30423	13.335	10.8319
0.30453	13.3303	10.8272
0.30483	13.3253	10.8223
0.30513	13.3201	10.817
0.30543	13.3145	10.8115
0.30573	13.3087	10.8057
0.30603	13.3026	10.7996
0.30633	13.2962	10.7932
0.30663	13.2895	10.7866
0.30693	13.2826	10.7796
0.30723	13.2753	10.7724
0.30753	13.2678	10.765
0.30783	13.2601	10.7572
0.30813	13.2521	10.7492
0.30843	13.2438	10.7409
0.30873	13.2352	10.7324
0.30903	13.2264	10.7236
0.30933	13.2173	10.7146
0.30963	13.208	10.7053
0.30993	13.1984	10.6958
0.31023	13.1887	10.686
0.31053	13.1786	10.676
0.31083	13.1683	10.6658
0.31113	13.1578	10.6553
0.31143	13.1471	10.6446
0.31173	13.1361	10.6337
0.31203	13.1249	10.6225
0.31233	13.1135	10.6112
0.31263	13.1019	10.5996
0.31293	13.0901	10.5878
0.31323	13.0781	10.5759
0.31353	13.0659	10.5637
0.31383	13.0535	10.5513
0.31413	13.0409	10.5388
0.31443	13.0281	10.526
0.31473	13.0151	10.5131
0.31503	13.002	10.5
0.31533	12.9887	10.4867
0.31563	12.9752	10.4733
0.31593	12.9616	10.4597
0.31623	12.9478	10.446
0.31653	12.9338	10.4321
0.31683	12.9197	10.418
0.31713	12.9055	10.4039
0.31743	12.8911	10.3895
0.31773	12.8766	10.3751
0.31803	12.862	10.3605
0.31833	12.8473	10.3459
0.31863	12.8324	10.331
0.31893	12.8174	10.3161
0.31923	12.8024	10.3011
0.31953	12.7872	10.286
0.31983	12.7719	10.2708
0.32013	12.7566	10.2555
0.32043	12.7411	10.2401
0.32073	12.7256	10.2247
0.32103	12.71	10.2092
0.32133	12.6944	10.1936
0.32163	12.6787	10.1779
0.32193	12.6629	10.1623
0.32223	12.6471	10.1465
0.32253	12.6313	10.1307
0.32283	12.6154	10.1149
0.32313	12.5995	10.099
0.32343	12.5835	10.0832
0.32373	12.5676	10.0673
0.32403	12.5516	10.0513
0.32433	12.5356	10.0354
0.32463	12.5196	10.0195
0.32493	12.5036	10.0036
0.32523	12.4876	9.98767
0.32553	12.4717	9.97177
0.32583	12.4557	9.95589
0.32613	12.4398	9.94004
0.32643	12.4239	9.92422
0.32673	12.408	9.90843
0.32703	12.3922	9.89269
0.32733	12.3765	9.87699
0.32763	12.3608	9.86135
0.32793	12.3451	9.84577
0.32823	12.3295	9.83025
0.32853	12.314	9.81481
0.32883	12.2986	9.79944
0.32913	12.2832	9.78415
0.32943	12.2679	9.76894
0.32973	12.2528	9.75383
0.33003	12.2377	9.73881
0.33033	12.2227	9.7239
0.33063	12.2078	9.7091
0.33093	12.1931	9.69441
0.33123	12.1784	9.67983
0.33153	12.1639	9.66538
0.33183	12.1495	9.65106
0.33213	12.1353	9.63687
0.33243	12.1212	9.62282
0.33273	12.1072	9.60891
0.33303	12.0934	9.59515
0.33333	12.0797	9.58154
0.33363	12.0662	9.56809
0.33393	12.0528	9.55481
0.33423	12.0396	9.54169
0.33453	12.0266	9.52874
0.33483	12.0138	9.51596
0.33513	12.0011	9.50337
0.33543	11.9887	9.49096
0.33573	11.9764	9.47874
0.33603	11.9643	9.46672
0.33633	11.9524	9.45489
0.33663	11.9407	9.44326
0.33693	11.9293	9.43184
0.33723	11.918	9.42063
0.33753	11.907	9.40963
0.33783	11.8961	9.39885
0.33813	11.8855	9.38829
0.33843	11.8751	9.37795
0.33873	11.865	9.36784
0.33903	11.855	9.35797
0.33933	11.8453	9.34832
0.33963	11.8359	9.33892
0.33993	11.8267	9.32976
0.34023	11.8177	9.32084
0.34053	11.809	9.31217
0.34083	11.8005	9.30375
0.34113	11.7923	9.29558
0.34143	11.7844	9.28767
0.34173	11.7767	9.28002
0.34203	11.7692	9.27262
0.34233	11.7621	9.26549
0.34263	11.7552	9.25863
0.34293	11.7485	9.25204
0.34323	11.7422	9.24571
0.34353	11.7361	9.23966
0.34383	11.7303	9.23388
0.34413	11.7247	9.22838
0.34443	11.7195	9.22316
0.34473	11.7145	9.21822
0.34503	11.7098	9.21356
0.34533	11.7054	9.20918
0.34563	11.7013	9.20508
0.34593	11.6975	9.20127
0.34623	11.6939	9.19775
0.34653	11.6906	9.19451
0.34683	11.6877	9.19157
0.34713	11.685	9.18891
0.34743	11.6826	9.18654
0.34773	11.6805	9.18447
0.34803	11.6787	9.18268
0.34833	11.6772	9.18119
0.34863	11.676	9.17999
0.34893	11.6751	9.17908
0.34923	11.6745	9.17847
0.34953	11.6741	9.17814
0.34983	11.6741	9.17811
0.35014	11.6744	9.17837
0.35044	11.6749	9.17893
0.35074	11.6758	9.17977
0.35104	11.6769	9.18091
0.35134	11.6783	9.18234
0.35164	11.68	9.18405
0.35194	11.682	9.18606
0.35224	11.6843	9.18836
0.35254	11.6869	9.19094
0.35284	11.6898	9.1938
0.35314	11.693	9.19696
0.35344	11.6964	9.20039
0.35374	11.7001	9.20411
0.35404	11.7042	9.20811
0.35434	11.7084	9.21238
0.35464	11.713	9.21694
0.35494	11.7179	9.22177
0.35524	11.723	9.22687
0.35554	11.7284	9.23225
0.35584	11.734	9.23789
0.35614	11.74	9.2438
0.35644	11.7462	9.24998
0.35674	11.7526	9.25642
0.35704	11.7594	9.26312
0.35734	11.7663	9.27007
0.35764	11.7736	9.27728
0.35794	11.7811	9.28475
0.35824	11.7888	9.29246
0.35854	11.7968	9.30042
0.35884	11.8051	9.30862
0.35914	11.8135	9.31706
0.35944	11.8223	9.32574
0.35974	11.8312	9.33465
0.36004	11.8404	9.3438
0.36034	11.8498	9.35317
0.36064	11.8595	9.36276
0.36094	11.8693	9.37257
0.36124	11.8794	9.38261
0.36154	11.8897	9.39285
0.36184	11.9002	9.4033
0.36214	11.9109	9.41396
0.36244	11.9218	9.42481
0.36274	11.9329	9.43587
0.36304	11.9442	9.44712
0.36334	11.9557	9.45855
0.36364	11.9674	9.47017
0.36394	11.9792	9.48198
0.36424	11.9913	9.49395
0.36454	12.0035	9.5061
0.36484	12.0159	9.51842
0.36514	12.0284	9.5309
0.36544	12.0411	9.54353
0.36574	12.054	9.55632
0.36604	12.067	9.56926
0.36634	12.0801	9.58235
0.36664	12.0934	9.59557
0.36694	12.1068	9.60893
0.36724	12.1204	9.62241
0.36754	12.1341	9.63602
0.36784	12.1479	9.64976
0.36814	12.1618	9.6636
0.36844	12.1758	9.67756
0.36874	12.1899	9.69162
0.36904	12.2042	9.70578
0.36934	12.2185	9.72003
0.36964	12.2329	9.73438
0.36994	12.2474	9.74881
0.37024	12.262	9.76332
0.37054	12.2767	9.7779
0.37084	12.2914	9.79255
0.37114	12.3062	9.80726
0.37144	12.321	9.82203
0.37174	12.336	9.83686
0.37204	12.3509	9.85173
0.37234	12.3659	9.86664
0.37264	12.3809	9.88159
0.37294	12.396	9.89658
0.37324	12.4111	9.91159
0.37354	12.4262	9.92661
0.37384	12.4413	9.94166
0.37414	12.4565	9.95671
0.37444	12.4716	9.97177
0.37474	12.4868	9.98683
0.37504	12.5019	10.0019
0.37534	12.517	10.0169
0.37564	12.5321	10.0319
0.37594	12.5472	10.047
0.37624	12.5623	10.0619
0.37654	12.5773	10.0769
0.37684	12.5923	10.0918
0.37714	12.6072	10.1066
0.37744	12.6221	10.1214
0.37774	12.637	10.1362
0.37804	12.6517	10.1509
0.37834	12.6665	10.1655
0.37864	12.6811	10.1801
0.37894	12.6957	10.1946
0.37924	12.7102	10.209
0.37954	12.7246	10.2233
0.37984	12.7389	10.2375
0.38014	12.7531	10.2517
0.38044	12.7673	10.2657
0.38074	12.7813	10.2797
0.38104	12.7952	10.2935
0.38134	12.809	10.3072
0.38164	12.8226	10.3208
0.38194	12.8362	10.3343
0.38224	12.8496	10.3476
0.38254	12.8629	10.3608
0.38284	12.876	10.3739
0.38314	12.889	10.3868
0.38344	12.9019	10.3996
0.38374	12.9146	10.4122
0.38404	12.9272	10.4247
0.38434	12.9396	10.437
0.38464	12.9518	10.4491
0.38494	12.9638	10.4611
0.38524	12.9757	10.4729
0.38554	12.9874	10.4845
0.38584	12.9989	10.496
0.38614	13.0102	10.5072
0.38644	13.0214	10.5183
0.38674	13.0323	10.5292
0.38704	13.0431	10.5399
0.38734	13.0536	10.5503
0.38764	13.064	10.5606
0.38794	13.0741	10.5707
0.38824	13.0841	10.5806
0.38854	13.0938	10.5902
0.38884	13.1033	10.5996
0.38914	13.1125	10.6089
0.38944	13.1216	10.6178
0.38974	13.1304	10.6266
0.39004	13.139	10.6351
0.39034	13.1473	10.6434
0.39064	13.1555	10.6515
0.39094	13.1633	10.6593
0.39124	13.171	10.6669
0.39154	13.1784	10.6743
0.39184	13.1855	10.6814
0.39214	13.1924	10.6882
0.39244	13.1991	10.6948
0.39274	13.2055	10.7012
0.39304	13.2116	10.7073
0.39334	13.2175	10.7131
0.39364	13.2231	10.7187
0.39394	13.2285	10.724
0.39424	13.2336	10.729
0.39454	13.2384	10.7338
0.39484	13.243	10.7384
0.39514	13.2473	10.7426
0.39544	13.2513	10.7466
0.39574	13.2551	10.7504
0.39604	13.2585	10.7538
0.39634	13.2618	10.757
0.39664	13.2647	10.7599
0.39694	13.2674	10.7626
0.39724	13.2698	10.7649
0.39754	13.2719	10.767
0.39784	13.2737	10.7689
0.39814	13.2753	10.7704
0.39844	13.2766	10.7717
0.39874	13.2776	10.7727
0.39904	13.2783	10.7734
0.39934	13.2788	10.7738
0.39964	13.279	10.774
0.39994	13.2789	10.7739
0.40024	13.2785	10.7735
0.40054	13.2778	10.7729
0.40084	13.2769	10.772
0.40114	13.2757	10.7707
0.40144	13.2742	10.7693
0.40174	13.2725	10.7675
0.40204	13.2704	10.7655
0.40234	13.2681	10.7632
0.40264	13.2656	10.7606
0.40294	13.2627	10.7578
0.40324	13.2596	10.7547
0.40354	13.2562	10.7514
0.40384	13.2526	10.7477
0.40414	13.2487	10.7438
0.40444	13.2445	10.7397
0.40474	13.2401	10.7353
0.40504	13.2354	10.7306
0.40534	13.2304	10.7257
0.40564	13.2252	10.7205
0.40594	13.2198	10.7151
0.40624	13.2141	10.7094
0.40654	13.2081	10.7035
0.40684	13.2019	10.6973
0.40714	13.1954	10.6909
0.40744	13.1887	10.6842
0.40774	13.1818	10.6773
0.40804	13.1746	10.6702
0.40834	13.1672	10.6628
0.40864	13.1596	10.6552
0.40894	13.1517	10.6474
0.40924	13.1436	10.6393
0.40954	13.1353	10.6311
0.40984	13.1267	10.6226
0.41014	13.118	10.6139
0.41044	13.109	10.605
0.41074	13.0999	10.5958
0.41104	13.0905	10.5865
0.41134	13.0809	10.577
0.41164	13.0711	10.5673
0.41194	13.0611	10.5573
0.41224	13.051	10.5472
0.41254	13.0406	10.5369
0.41284	13.03	10.5265
0.41314	13.0193	10.5158
0.41344	13.0084	10.505
0.41374	12.9974	10.494
0.41404	12.9861	10.4828
0.41434	12.9747	10.4715
0.41464	12.9631	10.46
0.41494	12.9514	10.4483
0.41524	12.9395	10.4365
0.41554	12.9275	10.4246
0.41584	12.9154	10.4125
0.41614	12.9031	10.4003
0.41644	12.8906	10.3879
0.41674	12.878	10.3755
0.41704	12.8654	10.3628
0.41734	12.8526	10.3501
0.41764	12.8396	10.3373
0.41794	12.8266	10.3243
0.41824	12.8135	10.3113
0.41854	12.8002	10.2981
0.41884	12.7869	10.2849
0.41914	12.7735	10.2715
0.41944	12.7599	10.2581
0.41974	12.7463	10.2446
0.42004	12.7327	10.231
0.42034	12.7189	10.2174
0.42064	12.7051	10.2036
0.42094	12.6912	10.1899
0.42124	12.6773	10.176
0.42154	12.6633	10.1622
0.42184	12.6493	10.1482
0.42214	12.6352	10.1342
0.42244	12.6211	10.1202
0.42274	12.6069	10.1062
0.42304	12.5928	10.0921
0.42334	12.5786	10.078
0.42364	12.5644	10.0639
0.42394	12.5501	10.0498
0.42424	12.5359	10.0357
0.42454	12.5217	10.0215
0.42484	12.5075	10.0074
0.42514	12.4932	9.9933
0.42544	12.4791	9.9792
0.42574	12.4649	9.96512
0.42604	12.4507	9.95106
0.42634	12.4366	9.93703
0.42664	12.4225	9.92304
0.42694	12.4084	9.90908
0.42724	12.3944	9.89517
0.42754	12.3804	9.8813
0.42784	12.3665	9.86749
0.42814	12.3527	9.85374
0.42844	12.3389	9.84006
0.42874	12.3252	9.82644
0.42904	12.3115	9.81289
0.42934	12.2979	9.79942
0.42964	12.2845	9.78603
0.42994	12.2711	9.77273
0.43024	12.2577	9.75953
0.43054	12.2445	9.74642
0.43084	12.2314	9.73341
0.43114	12.2184	9.7205
0.43144	12.2055	9.70771
0.43174	12.1928	9.69503
0.43204	12.1801	9.68247
0.43234	12.1676	9.67003
0.43264	12.1552	9.65772
0.43294	12.1429	9.64554
0.43324	12.1308	9.6335
0.43354	12.1188	9.6216
0.43384	12.1069	9.60984
0.43414	12.0952	9.59824
0.43444	12.0837	9.58678
0.43474	12.0723	9.57548
0.43504	12.061	9.56434
0.43534	12.05	9.55337
0.43564	12.0391	9.54256
0.43594	12.0284	9.53193
0.43624	12.0178	9.52147
0.43654	12.0075	9.51119
0.43684	11.9973	9.50109
0.43714	11.9873	9.49118
0.43744	11.9775	9.48146
0.43774	11.9679	9.47193
0.43804	11.9585	9.46259
0.43834	11.9493	9.45346
0.43864	11.9403	9.44453
0.43894	11.9315	9.4358
0.43924	11.9229	9.42728
0.43954	11.9145	9.41897
0.43984	11.9063	9.41088
0.44014	11.8984	9.403
0.44044	11.8907	9.39534
0.44074	11.8832	9.3879
0.44104	11.8759	9.38069
0.44134	11.8688	9.3737
0.44164	11.862	9.36694
0.44194	11.8554	9.36041
0.44224	11.8491	9.35412
0.44254	11.843	9.34806
0.44284	11.8371	9.34223
0.44314	11.8314	9.33665
0.44344	11.8261	9.33131
0.44374	11.8209	9.3262
0.44404	11.816	9.32135
0.44434	11.8113	9.31674
0.44464	11.8069	9.31237
0.44494	11.8028	9.30826
0.44524	11.7989	9.30439
0.44554	11.7952	9.30077
0.44584	11.7918	9.29741
0.44614	11.7887	9.2943
0.44644	11.7858	9.29144
0.44674	11.7832	9.28884
0.44704	11.7808	9.28649
0.44734	11.7787	9.2844
0.44764	11.7768	9.28256
0.44794	11.7752	9.28098
0.44824	11.7739	9.27966
0.44854	11.7728	9.2786
0.44884	11.772	9.27779
0.44914	11.7714	9.27724
0.44944	11.7711	9.27695
0.44974	11.7711	9.27691
0.45005	11.7713	9.27714
0.45035	11.7718	9.27762
0.45065	11.7725	9.27835
0.45095	11.7735	9.27935
0.45125	11.7747	9.28059
0.45155	11.7762	9.2821
0.45185	11.778	9.28385
0.45215	11.78	9.28586
0.45245	11.7823	9.28812
0.45275	11.7848	9.29064
0.45305	11.7876	9.2934
0.45335	11.7906	9.29641
0.45365	11.7939	9.29967
0.45395	11.7974	9.30318
0.45425	11.8012	9.30693
0.45455	11.8052	9.31093
0.45485	11.8095	9.31516
0.45515	11.814	9.31964
0.45545	11.8187	9.32435
0.45575	11.8237	9.3293
0.45605	11.829	9.33449
0.45635	11.8344	9.3399
0.45665	11.8401	9.34555
0.45695	11.846	9.35142
0.45725	11.8521	9.35752
0.45755	11.8585	9.36385
0.45785	11.8651	9.37039
0.45815	11.8719	9.37715
0.45845	11.8789	9.38413
0.45875	11.8862	9.39132
0.45905	11.8936	9.39872
0.45935	11.9013	9.40633
0.45965	11.9092	9.41414
0.45995	11.9173	9.42215
0.46025	11.9255	9.43037
0.46055	11.934	9.43877
0.46085	11.9427	9.44737
0.46115	11.9515	9.45616
0.46145	11.9606	9.46514
0.46175	11.9698	9.47429
0.46205	11.9792	9.48363
0.46235	11.9888	9.49314
0.46265	11.9986	9.50282
0.46295	12.0085	9.51267
0.46325	12.0186	9.52269
0.46355	12.0289	9.53287
0.46385	12.0393	9.5432
0.46415	12.0498	9.55369
0.46445	12.0606	9.56432
0.46475	12.0714	9.5751
0.46505	12.0824	9.58603
0.46535	12.0936	9.59709
0.46565	12.1049	9.60828
0.46595	12.1163	9.61961
0.46625	12.1279	9.63105
0.46655	12.1395	9.64262
0.46685	12.1513	9.65431
0.46715	12.1632	9.66611
0.46745	12.1752	9.67802
0.46775	12.1873	9.69003
0.46805	12.1995	9.70214
0.46835	12.2118	9.71434
0.46865	12.2242	9.72664
0.46895	12.2367	9.73902
0.46925	12.2493	9.75148
0.46955	12.2619	9.76402
0.46985	12.2747	9.77664
0.47015	12.2875	9.78932
0.47045	12.3003	9.80207
0.47075	12.3132	9.81487
0.47105	12.3262	9.82773
0.47135	12.3392	9.84063
0.47165	12.3523	9.85359
0.47195	12.3654	9.86658
0.47225	12.3785	9.87961
0.47255	12.3917	9.89267
0.47285	12.4049	9.90576
0.47315	12.4181	9.91886
0.47345	12.4314	9.93199
0.47375	12.4446	9.94513
0.47405	12.4579	9.95827
0.47435	12.4712	9.97142
0.47465	12.4844	9.98456
0.47495	12.4977	9.9977
0.47525	12.5109	10.0108
0.47555	12.5242	10.0239
0.47585	12.5374	10.037
0.47615	12.5505	10.0501
0.47645	12.5637	10.0631
0.47675	12.5768	10.0761
0.47705	12.5899	10.0891
0.47735	12.6029	10.102
0.47765	12.6159	10.1149
0.47795	12.6289	10.1277
0.47825	12.6418	10.1405
0.47855	12.6546	10.1532
0.47885	12.6673	10.1658
0.47915	12.68	10.1784
0.47945	12.6926	10.1909
0.47975	12.7051	10.2033
0.48005	12.7176	10.2156
0.48035	12.7299	10.2278
0.48065	12.7422	10.24
0.48095	12.7544	10.252
0.48125	12.7664	10.264
0.48155	12.7784	10.2758
0.48185	12.7902	10.2875
0.48215	12.8019	10.2992
0.48245	12.8136	10.3107
0.48275	12.825	10.3221
0.48305	12.8364	10.3333
0.48335	12.8476	10.3444
0.48365	12.8588	10.3554
0.48395	12.8697	10.3663
0.48425	12.8805	10.377
0.48455	12.8912	10.3876
0.48485	12.9017	10.398
0.48515	12.9121	10.4083
0.48545	12.9223	10.4184
0.48575	12.9324	10.4284
0.48605	12.9423	10.4382
0.48635	12.952	10.4478
0.48665	12.9616	10.4573
0.48695	12.971	10.4666
0.48725	12.9802	10.4757
0.48755	12.9892	10.4846
0.48785	12.9981	10.4934
0.48815	13.0067	10.502
0.48845	13.0152	10.5104
0.48875	13.0235	10.5185
0.48905	13.0316	10.5266
0.48935	13.0395	10.5344
0.48965	13.0472	10.542
0.48995	13.0547	10.5494
0.49025	13.062	10.5566
0.49055	13.0691	10.5636
0.49085	13.0759	10.5704
0.49115	13.0826	10.577
0.49145	13.0891	10.5834
0.49175	13.0953	10.5896
0.49205	13.1013	10.5955
0.49235	13.1071	10.6013
0.49265	13.1127	10.6068
0.49295	13.118	10.6121
0.49325	13.1232	10.6172
0.49355	13.1281	10.622
0.49385	13.1327	10.6266
0.49415	13.1372	10.631
0.49445	13.1414	10.6352
0.49475	13.1454	10.6391
0.49505	13.1491	10.6428
0.49535	13.1527	10.6463
0.49565	13.1559	10.6495
0.49595	13.159	10.6526
0.49625	13.1618	10.6553
0.49655	13.1644	10.6579
0.49685	13.1667	10.6602
0.49715	13.1688	10.6622
0.49745	13.1706	10.664
0.49775	13.1722	10.6656
0.49805	13.1736	10.667
0.49835	13.1747	10.6681
0.49865	13.1756	10.669
0.49895	13.1763	10.6696
0.49925	13.1767	10.67
0.49955	13.1768	10.6701
0.49985	13.1768	10.6701
0.50015	13.1765	10.6697
0.50045	13.1759	10.6692
0.50075	13.1751	10.6684
0.50105	13.174	10.6674
0.50135	13.1728	10.6661
0.50165	13.1713	10.6646
0.50195	13.1695	10.6628
0.50225	13.1675	10.6609
0.50255	13.1653	10.6586
0.50285	13.1628	10.6562
0.50315	13.1601	10.6535
0.50345	13.1572	10.6506
0.50375	13.1541	10.6475
0.50405	13.1507	10.6441
0.50435	13.1471	10.6406
0.50465	13.1432	10.6367
0.50495	13.1392	10.6327
0.50525	13.1349	10.6285
0.50555	13.1304	10.624
0.50585	13.1257	10.6193
0.50615	13.1207	10.6144
0.50645	13.1155	10.6093
0.50675	13.1102	10.604
0.50705	13.1046	10.5984
0.50735	13.0988	10.5927
0.50765	13.0928	10.5867
0.50795	13.0866	10.5806
0.50825	13.0801	10.5742
0.50855	13.0735	10.5677
0.50885	13.0667	10.5609
0.50915	13.0597	10.554
0.50945	13.0525	10.5468
0.50975	13.0451	10.5395
0.51005	13.0375	10.532
0.51035	13.0298	10.5243
0.51065	13.0218	10.5165
0.51095	13.0137	10.5084
0.51125	13.0054	10.5002
0.51155	12.997	10.4918
0.51185	12.9883	10.4832
0.51215	12.9795	10.4745
0.51245	12.9706	10.4657
0.51275	12.9614	10.4566
0.51305	12.9522	10.4474
0.51335	12.9427	10.4381
0.51365	12.9331	10.4286
0.51395	12.9234	10.419
0.51425	12.9136	10.4092
0.51455	12.9036	10.3993
0.51485	12.8934	10.3893
0.51515	12.8832	10.3791
0.51545	12.8728	10.3689
0.51575	12.8623	10.3584
0.51605	12.8516	10.3479
0.51635	12.8409	10.3373
0.51665	12.83	10.3265
0.51695	12.8191	10.3157
0.51725	12.808	10.3047
0.51755	12.7968	10.2937
0.51785	12.7856	10.2825
0.51815	12.7742	10.2713
0.51845	12.7628	10.26
0.51875	12.7513	10.2486
0.51905	12.7396	10.2371
0.51935	12.728	10.2255
0.51965	12.7162	10.2139
0.51995	12.7044	10.2022
0.52025	12.6926	10.1905
0.52055	12.6806	10.1787
0.52085	12.6686	10.1668
0.52115	12.6566	10.1549
0.52145	12.6446	10.143
0.52175	12.6324	10.131
0.52205	12.6203	10.119
0.52235	12.6081	10.1069
0.52265	12.5959	10.0949
0.52295	12.5837	10.0828
0.52325	12.5715	10.0707
0.52355	12.5592	10.0586
0.52385	12.5469	10.0464
0.52415	12.5346	10.0343
0.52445	12.5224	10.0221
0.52475	12.5101	10.01
0.52505	12.4979	9.99788
0.52535	12.4856	9.98577
0.52565	12.4734	9.97367
0.52595	12.4612	9.9616
0.52625	12.449	9.94955
0.52655	12.4368	9.93754
0.52685	12.4247	9.92555
0.52715	12.4126	9.91361
0.52745	12.4006	9.90171
0.52775	12.3886	9.88985
0.52805	12.3767	9.87805
0.52835	12.3648	9.8663
0.52865	12.353	9.85462
0.52895	12.3412	9.84299
0.52925	12.3295	9.83144
0.52955	12.3179	9.81995
0.52985	12.3064	9.80854
0.53015	12.2949	9.79721
0.53045	12.2835	9.78597
0.53075	12.2723	9.77481
0.53105	12.2611	9.76374
0.53135	12.25	9.75277
0.53165	12.239	9.7419
0.53195	12.2281	9.73113
0.53225	12.2173	9.72047
0.53255	12.2066	9.70991
0.53285	12.1961	9.69947
0.53315	12.1856	9.68915
0.53345	12.1753	9.67895
0.53375	12.1651	9.66888
0.53405	12.155	9.65893
0.53435	12.1451	9.64912
0.53465	12.1353	9.63944
0.53495	12.1257	9.62989
0.53525	12.1161	9.62049
0.53555	12.1068	9.61124
0.53585	12.0976	9.60213
0.53615	12.0885	9.59317
0.53645	12.0796	9.58437
0.53675	12.0708	9.57572
0.53705	12.0622	9.56724
0.53735	12.0538	9.55891
0.53765	12.0456	9.55075
0.53795	12.0375	9.54276
0.53825	12.0296	9.53495
0.53855	12.0218	9.5273
0.53885	12.0143	9.51983
0.53915	12.0069	9.51254
0.53945	11.9997	9.50543
0.53975	11.9926	9.4985
0.54005	11.9858	9.49176
0.54035	11.9792	9.48521
0.54065	11.9727	9.47885
0.54095	11.9665	9.47267
0.54125	11.9604	9.4667
0.54155	11.9546	9.46092
0.54185	11.9489	9.45533
0.54215	11.9435	9.44995
0.54245	11.9382	9.44476
0.54275	11.9332	9.43978
0.54305	11.9283	9.43501
0.54335	11.9237	9.43044
0.54365	11.9193	9.42608
0.54395	11.9151	9.42192
0.54425	11.9111	9.41798
0.54455	11.9073	9.41425
0.54485	11.9037	9.41073
0.54515	11.9004	9.40742
0.54545	11.8972	9.40433
0.54575	11.8943	9.40145
0.54605	11.8916	9.39879
0.54635	11.8891	9.39635
0.54665	11.8869	9.39412
0.54695	11.8848	9.39211
0.54725	11.883	9.39032
0.54755	11.8814	9.38875
0.54785	11.88	9.3874
0.54815	11.8789	9.38626
0.54845	11.8779	9.38535
0.54875	11.8772	9.38465
0.54905	11.8767	9.38418
0.54935	11.8765	9.38392
0.54965	11.8764	9.38389
0.54995	11.8766	9.38407
0.55026	11.877	9.38447
0.55056	11.8776	9.38509
0.55086	11.8785	9.38593
0.55116	11.8795	9.38699
0.55146	11.8808	9.38826
0.55176	11.8823	9.38975
0.55206	11.884	9.39146
0.55236	11.886	9.39338
0.55266	11.8881	9.39551
0.55296	11.8905	9.39786
0.55326	11.8931	9.40042
0.55356	11.8959	9.40318
0.55386	11.8989	9.40616
0.55416	11.9021	9.40935
0.55446	11.9055	9.41274
0.55476	11.9092	9.41634
0.55506	11.913	9.42014
0.55536	11.917	9.42415
0.55566	11.9213	9.42835
0.55596	11.9257	9.43275
0.55626	11.9304	9.43736
0.55656	11.9352	9.44215
0.55686	11.9403	9.44714
0.55716	11.9455	9.45232
0.55746	11.9509	9.45769
0.55776	11.9566	9.46325
0.55806	11.9624	9.46899
0.55836	11.9684	9.47492
0.55866	11.9745	9.48102
0.55896	11.9809	9.4873
0.55926	11.9874	9.49376
0.55956	11.9941	9.5004
0.55986	12.001	9.5072
0.56016	12.0081	9.51417
0.56046	12.0153	9.52131
0.56076	12.0227	9.5286
0.56106	12.0302	9.53606
0.56136	12.0379	9.54368
0.56166	12.0458	9.55145
0.56196	12.0538	9.55937
0.56226	12.062	9.56744
0.56256	12.0703	9.57565
0.56286	12.0787	9.58401
0.56316	12.0873	9.5925
0.56346	12.0961	9.60114
0.56376	12.1049	9.6099
0.56406	12.1139	9.61879
0.56436	12.1231	9.62781
0.56466	12.1323	9.63695
0.56496	12.1417	9.64621
0.56526	12.1512	9.65559
0.56556	12.1608	9.66508
0.56586	12.1705	9.67468
0.56616	12.1803	9.68438
0.56646	12.1903	9.69418
0.56676	12.2003	9.70409
0.56706	12.2104	9.71408
0.56736	12.2206	9.72417
0.56766	12.2309	9.73435
0.56796	12.2413	9.74461
0.56826	12.2518	9.75494
0.56856	12.2623	9.76536
0.56886	12.2729	9.77585
0.56916	12.2836	9.7864
0.56946	12.2944	9.79702
0.56976	12.3052	9.8077
0.57006	12.3161	9.81844
0.57036	12.327	9.82922
0.57066	12.338	9.84006
0.57096	12.349	9.85095
0.57126	12.3601	9.86187
0.57156	12.3712	9.87283
0.57186	12.3823	9.88383
0.57216	12.3935	9.89485
0.57246	12.4047	9.9059
0.57276	12.4159	9.91697
0.57306	12.4271	9.92806
0.57336	12.4384	9.93916
0.57366	12.4496	9.95027
0.57396	12.4609	9.96139
0.57426	12.4721	9.9725
0.57456	12.4834	9.98362
0.57486	12.4947	9.99473
0.57516	12.5059	10.0058
0.57546	12.5171	10.0169
0.57576	12.5283	10.028
0.57606	12.5395	10.039
0.57636	12.5507	10.05
0.57666	12.5618	10.061
0.57696	12.5729	10.072
0.57726	12.584	10.0829
0.57756	12.595	10.0938
0.57786	12.606	10.1046
0.57816	12.6169	10.1154
0.57846	12.6278	10.1261
0.57876	12.6386	10.1368
0.57906	12.6494	10.1474
0.57936	12.6601	10.1579
0.57966	12.6707	10.1684
0.57996	12.6812	10.1788
0.58026	12.6917	10.1891
0.58056	12.7021	10.1994
0.58086	12.7124	10.2096
0.58116	12.7226	10.2196
0.58146	12.7327	10.2296
0.58176	12.7428	10.2395
0.58206	12.7527	10.2493
0.58236	12.7626	10.259
0.58266	12.7723	10.2686
0.58296	12.7819	10.2781
0.58326	12.7914	10.2875
0.58356	12.8009	10.2968
0.58386	12.8101	10.306
0.58416	12.8193	10.315
0.58446	12.8283	10.3239
0.58476	12.8373	10.3327
0.58506	12.846	10.3414
0.58536	12.8547	10.3499
0.58566	12.8632	10.3583
0.58596	12.8716	10.3666
0.58626	12.8798	10.3747
0.58656	12.8879	10.3826
0.58686	12.8959	10.3905
0.58716	12.9037	10.3982
0.58746	12.9113	10.4057
0.58776	12.9188	10.4131
0.58806	12.9261	10.4203
0.58836	12.9333	10.4274
0.58866	12.9403	10.4343
0.58896	12.9472	10.441
0.58926	12.9538	10.4476
0.58956	12.9604	10.454
0.58986	12.9667	10.4603
0.59016	12.9729	10.4664
0.59046	12.9788	10.4723
0.59076	12.9847	10.478
0.59106	12.9903	10.4835
0.59136	12.9958	10.4889
0.59166	13.001	10.4941
0.59196	13.0061	10.4991
0.59226	13.011	10.5039
0.59256	13.0157	10.5086
0.59286	13.0203	10.513
0.59316	13.0246	10.5173
0.59346	13.0288	10.5214
0.59376	13.0327	10.5253
0.59406	13.0365	10.529
0.59436	13.04	10.5325
0.59466	13.0434	10.5358
0.59496	13.0466	10.5389
0.59526	13.0495	10.5418
0.59556	13.0523	10.5446
0.59586	13.0549	10.5471
0.59616	13.0573	10.5494
0.59646	13.0594	10.5516
0.59676	13.0614	10.5535
0.59706	13.0632	10.5552
0.59736	13.0647	10.5568
0.59766	13.0661	10.5581
0.59796	13.0673	10.5593
0.59826	13.0682	10.5602
0.59856	13.069	10.5609
0.59886	13.0695	10.5615
[truncated: 8,003 more rows]
